# Supplementary material for: A Multi- Mediation Analysis on the Impact of Social Media and Internet Addiction on University and High School Students’ Mental Health Through Social Capital and Mindfulness
Source: Int J Environ Res Public Health. 2025 Jan 2;22(1):57. doi: 10.3390/ijerph22010057 (PMC11764769; doi:10.3390/ijerph22010057)
Supplement: Supplementary file 1 [file ijerph-22-00057-s001.zip]

Archive with 12 entries (10 files):
- HIGH SCHOOL STUDENTS DATA/
- HIGH SCHOOL STUDENTS DATA/S2A-Confirmatory Factor Analysis of Social Media Addiction Scale for High School students.xlsx
- HIGH SCHOOL STUDENTS DATA/S2B-Confirmatory Factor Analysis of Interenet Addiction Scale for HIGH sCHOOL  students.xlsx
- HIGH SCHOOL STUDENTS DATA/S2C-Confirmatory Factor Analysis of Personal Social Capital Scale for HIGH SCHOOL students.xlsx
- HIGH SCHOOL STUDENTS DATA/S2D-Confirmatory Factor Analysis of Mindfulness Scale for HIGH SCHOOL  students.xlsx
- HIGH SCHOOL STUDENTS DATA/S2E-Confirmatory Factor Analysis of Mental Health Continuum-Short Form for HIGH SCHOOL students.xlsx
- UNIVERSITY STUDENTS DATA/
- UNIVERSITY STUDENTS DATA/S1A -Confirmatory Factor Analysis of Social Media Addiction Scale for University students.xlsx
- UNIVERSITY STUDENTS DATA/S1B-Confirmatory Factor Analysis of Interenet Addiction Scale for University students.xlsx
- UNIVERSITY STUDENTS DATA/S1C-Confirmatory Factor Analysis of Personal Social Capital Scale for University students.xlsx
- UNIVERSITY STUDENTS DATA/S1D-Confirmatory Factor Analysis of Mindfulness Scale for University students.xlsx
- UNIVERSITY STUDENTS DATA/S1E-Confirmatory Factor Analysis of Mental Health Continuum-Short Form for University students.xlsx
