# Supplementary material for: A Multi- Mediation Analysis on the Impact of Social Media and Internet Addiction on University and High School Students’ Mental Health Through Social Capital and Mindfulness
Source: Int J Environ Res Public Health. 2025 Jan 2;22(1):57. doi: 10.3390/ijerph22010057 (PMC11764769; doi:10.3390/ijerph22010057)
Supplement: Supplementary file 1 [file ijerph-22-00057-s001.zip › HIGH SCHOOL STUDENTS DATA/S2A-Confirmatory Factor Analysis of Social Media Addiction Scale for High School students.xlsx]

## Sheet: Navigation
	SmartPLS report
	Please cite the use of SmartPLS: Ringle, C. M., Wende, S., and Becker, J.-M. 2024. "SmartPLS 4." Bönningstedt: SmartPLS, https://www.smartpls.com.
		complete
	Final results
	Factor loadings	show
	Factors	show
	Indicator error terms	show
	Indicator data	show
	Quality criteria
	Model fit	show
	Construct reliability and validity	show
	Discriminant validity	show
	Residual covariance matrix	show
	Algorithm
	Setting	show
	Execution log	show
	Model and data
	Beta	show
	Lambda	show
	Theta	show
	Psi	show
	Iteration statistics	show

## Sheet: complete
	SmartPLS report
	Please cite the use of SmartPLS: Ringle, C. M., Wende, S., and Becker, J.-M. 2024. "SmartPLS 4." Bönningstedt: SmartPLS, https://www.smartpls.com.
	back to navigation
	Final results
	Factor loadings
	List (unstandardized)
		Parameter estimates	Standard errors	T values	P values
	SMAS1 <- SMAS	1	n/a	n/a	n/a
	SMAS2 <- SMAS	1.02919	0.0244475	42.0979	5.68434e-14
	SMAS3 <- SMAS	1.11185	0.0237005	46.9123	5.68434e-14
	SMAS4 <- SMAS	1.25164	0.024943	50.1802	5.68434e-14
	SMAS5 <- SMAS	1.22147	0.0254154	48.0602	5.68434e-14
	SMAS6 <- SMAS	1.20776	0.0252301	47.87	5.68434e-14
	List (standardized)
		Outer loadings (standardized)
	SMAS1 <- SMAS	0.837992
	SMAS2 <- SMAS	0.847018
	SMAS3 <- SMAS	0.904274
	SMAS4 <- SMAS	0.94814
	SMAS5 <- SMAS	0.925835
	SMAS6 <- SMAS	0.921014
	Matrix (unstandardized)
		SMAS
	SMAS1	1
	SMAS2	1.02919
	SMAS3	1.11185
	SMAS4	1.25164
	SMAS5	1.22147
	SMAS6	1.20776
	Matrix (standardized)
		SMAS
	SMAS1	0.837992
	SMAS2	0.847018
	SMAS3	0.904274
	SMAS4	0.94814
	SMAS5	0.925835
	SMAS6	0.921014
	Factors
	Estimated parameter (overview)
		Parameter estimates	Standard errors	T values	P values
	SMAS	1.2774	0.0648226	19.706	5.68434e-14
	Covariances
		SMAS
	SMAS	1.2774
	Correlations
		SMAS
	SMAS	1
	Thurstone scores
	Case index	SMAS
	0	-1.02509
	1	1.81482
	2	1.81482
	3	1.81482
	4	1.81482
	5	1.35513
	6	1.81482
	7	1.45387
	8	-0.533461
	9	1.81482
	10	1.81482
	11	1.81482
	12	1.21876
	13	1.57929
	14	1.81482
	15	1.81482
	16	-1.11027
	17	-1.11027
	18	-1.11027
	19	1.44508
	20	1.3779
	21	1.06841
	22	0.988496
	23	0.908586
	24	0.758655
	25	0.908586
	26	0.984973
	27	0.705037
	28	0.835044
	29	-0.514639
	30	0.698671
	31	0.988496
	32	-1.33769
	33	-0.664144
	34	-1.12952
	35	0.162176
	36	-0.434302
	37	0.0122447
	38	0.242086
	39	-1.17218
	40	-0.274736
	41	-1.02115
	42	-0.740531
	43	-0.274736
	44	-0.587757
	45	-0.274736
	46	-1.49046
	47	-0.345859
	48	-0.345859
	49	-0.505002
	50	-0.505002
	51	-0.664144
	52	0.988496
	53	0.707882
	54	0.988496
	55	0.162176
	56	-0.8145
	57	0.162176
	58	-1.18071
	59	-0.855269
	60	-0.505002
	61	-1.17218
	62	0.988496
	63	0.988496
	64	0.988496
	65	0.988496
	66	0.988496
	67	0.857813
	68	0.988496
	69	-0.893308
	70	-1.11069
	71	-1.49046
	72	-1.49046
	73	-0.664144
	74	0.988496
	75	0.627548
	76	-1.49046
	77	-1.49046
	78	-1.49046
	79	-1.49046
	80	0.299225
	81	0.401653
	82	0.864179
	83	0.564467
	84	0.114673
	85	0.705037
	86	0.953876
	87	1.08456
	88	1.24086
	89	1.24086
	90	1.59828
	91	1.68413
	92	1.6018
	93	0.97949
	94	1.44184
	95	1.58191
	96	0.944665
	97	0.44015
	98	1.64951
	99	1.26647
	100	-1.49046
	101	0.162176
	102	-1.49046
	103	0.162176
	104	2.05387
	105	0.414536
	106	0.00303368
	107	0.988496
	108	-1.11027
	109	-1.11027
	110	-1.11027
	111	1.44508
	112	1.3779
	113	1.06841
	114	0.988496
	115	0.908586
	116	0.758655
	117	0.908586
	118	0.984973
	119	0.705037
	120	0.835044
	121	-0.514639
	122	0.698671
	123	0.988496
	124	-1.33769
	125	-0.664144
	126	-1.12952
	127	0.162176
	128	-0.434302
	129	0.0122447
	130	0.242086
	131	1.81482
	132	1.81482
	133	-1.41055
	134	-0.664144
	135	-0.664144
	136	1.65852
	137	0.988496
	138	1.58497
	139	1.10823
	140	1.81482
	141	1.81482
	142	1.45429
	143	0.622708
	144	1.81482
	145	1.81482
	146	-1.11027
	147	-1.11027
	148	1.13843
	149	1.49938
	150	0.675902
	151	1.81482
	152	1.37154
	153	0.931358
	154	0.755812
	155	1.06488
	156	0.988496
	157	0.825833
	158	0.599515
	159	1.19909
	160	0.832199
	161	0.911431
	162	1.81482
	163	0.468405
	164	0.838565
	165	0.707882
	166	0.599088
	167	0.857813
	168	-1.49046
	169	-1.49046
	170	0.162176
	171	1.81482
	172	-0.533461
	173	1.81482
	174	1.81482
	175	-1.11027
	176	1.13885
	177	1.17083
	178	1.4486
	179	0.912109
	180	0.102617
	181	-0.664144
	182	0.162176
	183	-0.223963
	184	-0.657778
	185	-0.504324
	186	-0.890887
	187	-1.49046
	188	0.162176
	189	0.162176
	190	-0.664144
	191	-0.664144
	192	0.162176
	193	-0.83969
	194	-1.2602
	195	-0.345859
	196	0.162176
	197	0.599088
	198	-0.726056
	199	0.142928
	200	-0.782771
	201	-1.20701
	202	0.162176
	203	-0.816921
	204	-1.49046
	205	0.162176
	206	-1.11027
	207	1.13885
	208	1.17083
	209	1.4486
	210	0.912109
	211	0.102617
	212	-0.664144
	213	0.162176
	214	-0.223963
	215	-0.657778
	216	-0.504324
	217	-0.890887
	218	-1.49046
	219	0.162176
	220	0.162176
	221	-0.664144
	222	-0.664144
	223	0.162176
	224	-0.83969
	225	-1.2602
	226	-1.13346
	227	-1.41055
	228	-1.49046
	229	1.81482
	230	1.81482
	231	1.81482
	232	1.81482
	233	1.81482
	234	1.81482
	235	1.81482
	236	1.81482
	237	1.81482
	238	1.81482
	239	1.81482
	240	0.988496
	241	-0.878007
	242	-0.664144
	243	1.50222
	244	0.162176
	245	-0.277581
	246	1.81482
	247	1.81482
	248	1.81482
	249	1.81482
	250	1.81482
	251	1.57929
	252	-1.11027
	253	1.60422
	254	1.4486
	255	1.4486
	256	-0.508271
	257	0.914952
	258	-0.361438
	259	-0.427936
	260	-1.49046
	261	0.162176
	262	-1.49046
	263	-0.664144
	264	-0.864848
	265	-1.02115
	266	-1.49046
	267	-0.970373
	268	-0.274736
	269	-0.274736
	270	0.0314932
	271	0.162176
	272	0.162176
	273	-1.01304
	274	0.162176
	275	0.162176
	276	-0.194825
	277	-0.823287
	278	0.162176
	279	0.258238
	280	0.758655
	281	-0.664144
	282	0.988496
	283	-1.49046
	284	-1.49046
	285	-1.10106
	286	-1.49046
	287	-0.664144
	288	-0.664144
	289	0.517437
	290	0.988496
	291	0.832199
	292	0.832199
	293	1.52784
	294	1.11918
	295	1.42825
	296	1.09092
	297	1.3779
	298	0.63434
	299	1.58213
	300	1.19599
	301	1.3779
	302	1.06841
	303	0.452002
	304	-0.664144
	305	0.988496
	306	0.988496
	307	0.988496
	308	0.601933
	309	-1.49046
	310	0.621606
	311	0.988496
	312	0.988496
	313	0.682268
	314	0.682268
	315	0.988496
	316	0.988496
	317	-0.353968
	318	-0.504324
	319	-0.504324
	320	0.988496
	321	-0.326391
	322	-0.664144
	323	-1.49046
	324	-0.664144
	325	-0.814076
	326	-0.457074
	327	-0.664144
	328	0.988496
	329	0.988496
	330	-1.49046
	331	-1.49046
	332	0.608299
	333	-1.49046
	334	-1.49046
	335	-1.49046
	336	-0.0768766
	337	0.162176
	338	-0.973218
	339	-1.49046
	340	-1.49046
	341	-0.278683
	342	-0.36443
	343	-1.49046
	344	-1.49046
	345	-0.664144
	346	-1.49046
	347	-1.49046
	348	-1.49046
	349	-1.49046
	350	-1.49046
	351	-1.49046
	352	-1.49046
	353	-0.664144
	354	-1.49046
	355	-1.2613
	356	-1.49046
	357	1.37154
	358	0.653808
	359	-0.268794
	360	-1.49046
	361	1.81482
	362	1.81482
	363	1.81482
	364	1.81482
	365	2.64114
	366	2.64114
	367	2.64114
	368	1.29163
	369	0.988496
	370	1.81482
	371	0.767866
	372	-1.2613
	373	0.162176
	374	-1.20064
	375	0.162176
	376	-1.2613
	377	0.33178
	378	-1.49046
	379	-1.2613
	380	0.142928
	381	-0.533461
	382	0.0857891
	383	-1.49046
	384	0.988496
	385	0.832199
	386	0.832199
	387	1.52784
	388	1.11918
	389	1.42825
	390	1.09092
	391	1.3779
	392	0.63434
	393	1.58213
	394	1.19599
	395	-1.49046
	396	-1.49046
	397	-1.49046
	398	-1.49046
	399	-1.49046
	400	-1.49046
	401	-1.49046
	402	-0.664144
	403	-1.49046
	404	-1.2613
	405	-1.49046
	406	-1.18424
	407	1.65852
	408	1.21307
	409	1.08239
	410	1.45429
	411	1.4486
	412	0.602357
	413	0.908586
	414	-0.0740315
	415	1.22161
	416	1.1417
	417	1.30152
	418	1.81482
	419	1.81482
	420	1.81482
	421	-0.929235
	422	0.603035
	423	-1.2613
	424	0.162176
	425	-0.97432
	426	-1.41408
	427	0.829354
	428	0.162176
	429	0.857813
	430	0.60588
	431	0.727131
	432	0.625129
	433	0.356717
	434	0.988496
	435	0.414536
	436	0.0706363
	437	0.988496
	438	0.988496
	439	-1.49046
	440	0.838565
	441	0.988496
	442	0.988496
	443	-0.664144
	444	-1.6404
	445	-1.49046
	446	-0.664144
	447	0.162176
	448	-2.0298
	449	-1.49046
	450	-0.664144
	451	-0.664144
	452	-0.353968
	453	-0.527095
	454	-0.274736
	455	0.162176
	456	0.988496
	457	0.988496
	458	-0.584234
	459	0.0822659
	460	-1.49046
	461	-1.49046
	462	-1.02993
	463	-1.49046
	464	-0.664144
	465	-0.664144
	466	-0.664144
	467	-1.49046
	468	0.162176
	469	-1.49046
	470	-0.664144
	471	-0.718864
	472	-0.51816
	473	0.988496
	474	-0.664144
	475	0.627548
	476	-1.49046
	477	-1.49046
	478	-1.49046
	479	-1.49046
	480	-1.49046
	481	-1.49046
	482	-1.49046
	483	0.410864
	484	0.599293
	485	0.825833
	486	1.51863
	487	1.29208
	488	1.01059
	489	0.911007
	490	1.28836
	491	0.984976
	492	1.52784
	493	0.823193
	494	1.42541
	495	0.736137
	496	0.72361
	497	1.01059
	498	1.35429
	499	1.80561
	500	0.592927
	501	1.90803
	502	0.136562
	503	1.29757
	504	-0.379582
	505	-1.49046
	506	2.05387
	507	2.05387
	508	0.988496
	509	0.0706363
	510	0.988496
	511	0.988496
	512	0.988496
	513	0.988496
	514	-1.11027
	515	-1.11027
	516	1.13843
	517	1.49938
	518	0.675902
	519	1.81482
	520	1.37154
	521	0.931358
	522	0.755812
	523	1.06488
	524	0.988496
	525	0.825833
	526	0.599515
	527	1.19909
	528	0.832199
	529	0.911431
	530	1.81482
	531	0.468405
	532	0.838565
	533	0.707882
	534	0.599088
	535	0.857813
	536	-1.49046
	537	-1.49046
	538	0.162176
	539	-1.33064
	540	-1.26415
	541	-1.41408
	542	-1.26415
	543	-1.26415
	544	-1.26415
	545	-1.26415
	546	1.81482
	547	1.81482
	548	0.988496
	549	-1.49046
	550	-0.664144
	551	1.81482
	552	1.81482
	553	-0.368377
	554	-0.0577766
	555	-0.434726
	556	-0.360334
	557	-1.49046
	558	-0.664144
	559	0.162176
	560	-1.49046
	561	-1.49046
	562	-0.967954
	563	-1.34053
	564	-0.505002
	565	-1.33132
	566	-0.870112
	567	0.162176
	568	-0.740531
	569	-0.457074
	570	-1.49046
	571	-0.505002
	572	0.20968
	573	0.988496
	574	-1.2613
	575	-1.53839
	576	0.988496
	577	-0.664144
	578	-0.664144
	579	-0.113599
	580	-0.666989
	581	-0.304297
	582	-0.664144
	583	-0.969695
	584	-0.758039
	585	-1.49046
	586	-1.17218
	587	-1.17218
	588	-1.33132
	589	-0.303195
	590	-1.09511
	591	-0.718864
	592	-0.734843
	593	-0.366702
	594	-0.511367
	595	-1.49046
	596	-0.194825
	597	-0.740531
	598	0.00303368
	599	-0.505002
	600	-0.345859
	601	-0.345859
	602	0.162176
	603	-0.664144
	604	-0.505002
	605	0.452002
	606	-0.0197356
	607	-1.49046
	608	-1.49046
	609	-1.49046
	610	-1.49046
	611	-1.49046
	612	1.4486
	613	-0.508271
	614	0.914952
	615	-0.361438
	616	-0.427936
	617	-1.49046
	618	0.162176
	619	-1.49046
	620	-0.664144
	621	-0.864848
	622	1.81482
	623	1.81482
	624	-1.49046
	625	1.81482
	626	1.81482
	627	1.81482
	628	1.81482
	629	1.81482
	630	1.81482
	631	1.50222
	632	1.50222
	633	1.81482
	634	1.81482
	635	-0.814076
	636	1.81482
	637	1.81482
	638	1.81482
	639	-0.664144
	640	-0.664144
	641	1.4486
	642	1.4486
	643	1.4486
	644	1.1417
	645	1.68413
	646	1.58213
	647	0.934201
	648	0.748766
	649	0.988496
	650	-0.740531
	651	-1.10433
	652	-1.49046
	653	-0.217597
	654	-0.210551
	655	-0.440817
	656	-0.957917
	657	0.162176
	658	-0.424667
	659	-0.38353
	660	-1.01304
	661	-0.505002
	662	0.224089
	663	0.105462
	664	-0.296829
	665	0.727131
	666	-0.508525
	667	-1.33417
	668	-1.20064
	669	-1.49046
	670	-1.49046
	671	-1.49046
	672	-1.49046
	673	-1.49046
	674	-1.49046
	675	-1.49046
	676	-1.49046
	677	-1.49046
	678	-1.49046
	679	-1.49046
	680	-1.49046
	681	-1.49046
	682	-1.49046
	683	-1.49046
	684	-1.49046
	685	-1.49046
	686	-1.49046
	687	0.953876
	688	1.2601
	689	1.6239
	690	2.07354
	691	1.52784
	692	-1.41055
	693	-0.587079
	694	-0.505002
	695	1.81482
	696	0.988496
	697	0.988496
	698	1.22755
	699	0.988496
	700	0.988496
	701	0.601933
	702	0.621606
	703	0.468832
	704	0.988496
	705	0.988496
	706	0.162176
	707	0.988496
	708	0.988496
	709	-0.457074
	710	0.838565
	711	-1.18029
	712	-1.49046
	713	-0.278005
	714	0.00303368
	715	-1.49046
	716	-1.17502
	717	-1.49046
	718	-0.38353
	719	-0.783197
	720	0.988496
	721	1.4486
	722	0.602357
	723	0.908586
	724	-0.0740315
	725	1.22161
	726	1.1417
	727	1.30152
	728	1.81482
	729	1.81482
	730	1.81482
	731	-0.929235
	732	0.603035
	733	-1.2613
	734	0.162176
	735	-0.97432
	736	-1.41408
	737	0.829354
	738	0.162176
	739	0.857813
	740	0.60588
	741	0.727131
	742	0.625129
	743	0.356717
	744	0.988496
	745	0.414536
	746	0.0706363
	747	0.988496
	748	0.988496
	749	-1.49046
	750	0.838565
	751	0.988496
	752	0.988496
	753	-0.664144
	754	-1.6404
	755	-1.49046
	756	-0.664144
	757	0.162176
	758	-2.0298
	759	-1.49046
	760	-0.664144
	761	-0.664144
	762	1.81482
	763	1.81482
	764	1.68413
	765	-1.11027
	766	0.240984
	767	0.787792
	768	0.832199
	769	0.675902
	770	0.988923
	771	1.58213
	772	0.828678
	773	1.58497
	774	1.51211
	775	1.19599
	776	1.27832
	777	1.34834
	778	1.22161
	779	1.35229
	780	0.991342
	781	0.988496
	782	0.452002
	783	1.81482
	784	1.81482
	785	0.548739
	786	-1.20348
	787	0.162176
	788	0.162176
	789	0.162176
	790	0.599088
	791	0.838565
	792	0.988496
	793	0.418059
	794	0.988496
	795	0.988496
	796	-1.2613
	797	0.988496
	798	0.162176
	799	0.682268
	800	0.988496
	801	-0.457074
	802	-0.374319
	803	0.838565
	804	0.762178
	805	-0.35507
	806	-0.664144
	807	0.29528
	808	-1.49046
	809	-1.49046
	810	-0.664144
	811	-1.64676
	812	-0.533461
	813	0.988496
	814	-1.04067
	815	-1.49046
	816	-1.49046
	817	0.988496
	818	0.908586
	819	0.162176
	820	0.0822659
	821	-1.49046
	822	-1.49046
	823	-1.49046
	824	0.162176
	825	-0.664144
	826	-0.664144
	827	-0.664144
	828	-0.664144
	829	-0.664144
	830	-0.664144
	831	-0.357915
	832	-0.227232
	833	-0.944759
	834	-0.118438
	835	-1.49046
	836	0.988496
	837	-0.505002
	838	-0.505002
	839	0.988496
	840	0.829354
	841	0.988496
	842	0.988496
	843	-0.303195
	844	-0.358593
	845	-0.953546
	846	0.00235566
	847	-0.95397
	848	-1.49046
	849	-1.12952
	850	0.988496
	851	0.102617
	852	0.988496
	853	-1.49046
	854	0.162176
	855	-0.514213
	856	0.988496
	857	-1.11027
	858	1.42231
	859	1.22755
	860	1.29515
	861	1.57929
	862	0.832199
	863	0.908586
	864	1.06488
	865	1.06841
	866	0.988496
	867	0.832199
	868	0.832199
	869	0.912109
	870	0.832199
	871	0.755812
	872	0.908586
	873	1.27548
	874	0.59841
	875	0.832199
	876	1.81482
	877	0.518754
	878	0.468405
	879	0.857813
	880	0.988496
	881	0.988496
	882	0.468832
	883	0.988496
	884	-0.368377
	885	-0.0577766
	886	-0.434726
	887	-0.360334
	888	-1.49046
	889	-0.664144
	890	0.162176
	891	0.162176
	892	-1.49046
	893	-1.03078
	894	-1.11027
	895	-0.97432
	896	-0.734165
	897	-1.33417
	898	-0.953546
	899	-1.12425
	900	-0.870112
	901	-0.823287
	902	0.670211
	903	-0.664144
	904	0.162176
	905	0.162176
	906	-0.345859
	907	-0.505002
	908	0.245356
	909	-1.09842
	910	-1.49046
	911	-1.49046
	912	-1.49046
	913	-1.49046
	914	-1.49046
	915	-1.49046
	916	-1.49046
	917	-1.49046
	918	-1.49046
	919	-1.49046
	920	-1.49046
	921	-1.49046
	922	-1.49046
	923	-1.49046
	924	-1.49046
	925	-1.49046
	926	-1.49046
	927	1.05894
	928	0.915379
	929	1.52784
	930	1.81482
	931	0.666895
	932	1.24086
	933	1.05894
	934	1.83691
	935	0.903322
	936	-0.808134
	937	-1.49046
	938	-0.664144
	939	-0.664144
	940	1.4486
	941	1.4486
	942	1.4486
	943	1.1417
	944	1.68413
	945	1.58213
	946	0.934201
	947	0.748766
	948	0.988496
	949	-0.740531
	950	-1.10433
	951	-1.49046
	952	-0.217597
	953	-0.210551
	954	-0.440817
	955	-0.957917
	956	-0.664144
	957	-0.365108
	958	-1.49046
	959	0.551585
	960	-1.33132
	961	-0.41463
	962	-1.2602
	963	-1.49046
	964	-1.35978
	965	-0.204036
	966	-0.570249
	967	-0.0676656
	968	-0.434302
	969	-0.834426
	970	-1.49046
	971	-0.664144
	972	-0.766572
	973	-1.20348
	974	-1.41408
	975	-0.814076
	976	-0.514637
	977	0.308585
	978	0.162176
	979	-0.210402
	980	-0.664144
	981	-1.49046
	982	-1.49046
	983	0.162176
	984	0.988496
	985	-1.2602
	986	-1.49046
	987	-0.215176
	988	-1.01304
	989	-0.941913
	990	-0.706808
	991	-0.345859
	992	-0.556876
	993	-0.432559
	994	-0.561716
	995	0.988496
	996	-1.41408
	997	0.162176
	998	-1.2613
	999	-1.49046
	1000	-1.49046
	1001	-1.49046
	1002	-1.49046
	1003	-1.49046
	1004	-1.49046
	1005	-1.49046
	1006	-1.49046
	1007	-1.49046
	1008	-1.49046
	1009	-1.49046
	1010	-1.49046
	1011	-1.49046
	1012	-1.49046
	1013	-1.49046
	1014	0.72361
	1015	1.30831
	1016	0.879907
	1017	0.720765
	1018	1.27548
	1019	0.131076
	1020	0.806585
	1021	-0.0680896
	1022	2.05387
	1023	1.81482
	1024	1.81482
	1025	1.73843
	1026	1.81482
	1027	1.81482
	1028	1.81482
	1029	1.68413
	1030	2.64114
	1031	0.611144
	1032	-0.0836665
	1033	0.988496
	1034	0.988496
	1035	1.06378
	1036	0.988496
	1037	0.988496
	1038	-1.49046
	1039	-1.33769
	1040	0.988496
	1041	0.682268
	1042	0.682268
	1043	0.682268
	1044	-0.374319
	1045	-0.22044
	1046	-1.49046
	1047	-1.17787
	1048	-0.0541049
	1049	-1.49046
	1050	0.532336
	1051	0.162176
	1052	-0.86595
	1053	0.988496
	1054	-1.28339
	1055	-1.11027
	1056	0.240984
	1057	0.787792
	1058	0.832199
	1059	0.675902
	1060	0.988923
	1061	1.58213
	1062	0.828678
	1063	1.58497
	1064	1.51211
	1065	1.19599
	1066	1.27832
	1067	1.34834
	1068	1.22161
	1069	1.35229
	1070	0.991342
	1071	0.988496
	1072	0.452002
	1073	1.81482
	1074	1.81482
	1075	0.548739
	1076	-1.20348
	1077	0.162176
	1078	0.162176
	1079	0.162176
	1080	0.599088
	1081	0.838565
	1082	0.988496
	1083	0.418059
	1084	0.988496
	1085	0.988496
	1086	-1.2613
	1087	0.988496
	1088	0.162176
	1089	0.682268
	1090	0.988496
	1091	-0.457074
	1092	-0.374319
	1093	0.838565
	1094	0.762178
	1095	-0.35507
	1096	-0.664144
	1097	0.29528
	1098	-1.49046
	1099	-1.49046
	1100	-0.664144
	1101	-1.64676
	1102	-0.533461
	1103	0.988496
	1104	-1.04067
	1105	-1.49046
	1106	-1.49046
	1107	0.988496
	1108	0.908586
	1109	0.162176
	1110	0.0822659
	1111	-1.49046
	1112	-1.49046
	1113	-1.49046
	1114	0.162176
	1115	-0.664144
	1116	-0.664144
	1117	-0.664144
	1118	-0.664144
	1119	-0.664144
	1120	-0.664144
	1121	0.988496
	1122	-1.33064
	1123	-0.596544
	1124	-0.942337
	1125	-1.33064
	1126	-1.49046
	1127	-1.49046
	1128	-0.97432
	1129	-0.893986
	1130	-0.148
	1131	0.00303368
	1132	-0.97432
	1133	-0.377164
	1134	0.603035
	1135	-0.587757
	1136	-1.33132
	1137	-0.0160103
	1138	-1.0415
	1139	-0.893986
	1140	-1.12073
	1141	-0.588181
	1142	-1.20348
	1143	-1.34053
	1144	-0.893308
	1145	-0.358593
	1146	-0.551827
	1147	-0.823287
	1148	-0.505002
	1149	0.162176
	1150	0.988496
	1151	0.988496
	1152	0.162176
	1153	-1.33132
	1154	-0.868795
	1155	1.58497
	1156	0.758655
	1157	1.55345
	1158	1.55345
	1159	1.81482
	1160	-0.664144
	1161	1.81482
	1162	1.81482
	1163	1.81482
	1164	1.09377
	1165	1.81482
	1166	1.57929
	1167	1.81482
	1168	1.81482
	1169	-1.11027
	1170	1.42231
	1171	1.22755
	1172	1.29515
	1173	1.57929
	1174	0.832199
	1175	0.908586
	1176	1.06488
	1177	1.06841
	1178	0.988496
	1179	0.832199
	1180	0.832199
	1181	0.912109
	1182	0.832199
	1183	0.755812
	1184	0.908586
	1185	1.27548
	1186	0.59841
	1187	0.832199
	1188	1.81482
	1189	0.518754
	1190	0.468405
	1191	0.857813
	1192	0.988496
	1193	0.988496
	1194	0.468832
	1195	0.988496
	1196	-1.49046
	1197	-0.664144
	1198	-0.365108
	1199	-1.49046
	1200	-1.49046
	1201	-1.18029
	1202	-1.49046
	1203	0.162176
	1204	-0.505002
	1205	-1.09511
	1206	-0.160456
	1207	-0.365108
	1208	-1.41055
	1209	0.162176
	1210	-0.594123
	1211	0.162176
	1212	0.727131
	1213	0.545219
	1214	0.162176
	1215	0.988496
	1216	0.988496
	1217	0.312108
	1218	0.988496
	1219	-0.664144
	1220	-1.49046
	1221	0.679422
	1222	-1.49046
	1223	0.162176
	1224	-0.297507
	1225	-1.49046
	1226	-1.33132
	1227	-0.654255
	1228	-0.504324
	1229	-1.49046
	1230	-1.49046
	1231	-0.664144
	1232	-1.49046
	1233	-0.664144
	1234	-0.664144
	1235	-0.706808
	1236	-0.979584
	1237	-0.794827
	1238	-0.944759
	1239	-1.49046
	1240	-1.64961
	1241	-0.345859
	1242	-0.345859
	1243	0.00303368
	1244	0.988496
	1245	0.599088
	1246	-1.13631
	1247	0.988496
	1248	0.988496
	1249	0.988496
	1250	0.427267
	1251	-0.35507
	1252	-0.768991
	1253	-0.439566
	1254	-0.763303
	1255	-0.888722
	1256	-0.744054
	1257	-0.334719
	1258	-1.41055
	1259	-1.49046
	1260	-1.49046
	1261	-1.49046
	1262	0.162176
	1263	-1.49046
	1264	0.988496
	1265	0.388495
	1266	0.988496
	1267	-0.96144
	1268	-0.377164
	1269	0.162176
	1270	-1.49046
	1271	-1.49046
	1272	-1.49046
	1273	-1.49046
	1274	-1.49046
	1275	1.3779
	1276	1.06841
	1277	0.452002
	1278	-0.664144
	1279	0.988496
	1280	0.988496
	1281	0.988496
	1282	0.601933
	1283	-1.49046
	1284	0.621606
	1285	0.988496
	1286	0.988496
	1287	0.682268
	1288	0.682268
	1289	0.988496
	1290	0.988496
	1291	-0.353968
	1292	-0.504324
	1293	-0.504324
	1294	0.988496
	1295	-0.326391
	1296	-0.664144
	1297	-1.49046
	1298	-0.664144
	1299	-0.814076
	1300	-0.457074
	1301	-0.664144
	1302	0.988496
	1303	0.988496
	1304	-1.49046
	1305	-1.49046
	1306	0.608299
	1307	-1.49046
	1308	-1.49046
	1309	-1.49046
	1310	-0.0768766
	1311	0.162176
	1312	-0.973218
	1313	-1.49046
	1314	-1.49046
	1315	-0.278683
	1316	-0.36443
	1317	-1.49046
	1318	-1.49046
	1319	-0.664144
	1320	0.162176
	1321	0.162176
	1322	-0.505002
	1323	-1.33769
	1324	0.988496
	1325	-1.51892
	1326	-1.49046
	1327	-1.49046
	1328	-1.49046
	1329	-0.581389
	1330	-1.49046
	1331	-1.49046
	1332	-0.723704
	1333	-0.737688
	1334	-1.49046
	1335	-1.34053
	1336	-0.596968
	1337	-1.49046
	1338	-1.0728
	1339	-1.0728
	1340	-0.588181
	1341	-0.434302
	1342	-0.520578
	1343	-0.717762
	1344	-1.49046
	1345	0.162176
	1346	0.162176
	1347	-0.664144
	1348	-0.194401
	1349	-0.794827
	1350	-0.0768766
	1351	-1.33417
	1352	-0.870112
	1353	-1.33132
	1354	-0.664144
	1355	0.670211
	1356	0.988496
	1357	0.988496
	1358	0.988496
	1359	0.988496
	1360	0.682268
	1361	-1.33769
	1362	-0.874737
	1363	-0.941659
	1364	-1.2613
	1365	-0.434302
	1366	0.0857891
	1367	-1.49046
	1368	-0.290461
	1369	-1.49046
	1370	0.401229
	1371	-1.49046
	1372	-1.49046
	1373	-1.49046
	1374	-1.49046
	1375	-1.49046
	1376	-1.49046
	1377	-1.49046
	1378	-1.49046
	1379	-1.49046
	1380	0.560796
	1381	0.55443
	1382	-0.0160103
	1383	0.114673
	1384	0.114673
	1385	0.644802
	1386	0.72361
	1387	0.493344
	1388	0.813982
	1389	0.870696
	1390	1.30042
	1391	1.21524
	1392	1.2126
	1393	1.22797
	1394	0.816827
	1395	1.39715
	1396	1.36869
	1397	1.39715
	1398	1.10381
	1399	1.49322
	1400	1.08456
	1401	0.0435494
	1402	0.753391
	1403	0.622708
	1404	1.08171
	1405	0.236145
	1406	0.675902
	1407	-0.181519
	1408	0.72361
	1409	-0.0680896
	1410	-1.49046
	1411	-1.11069
	1412	-1.0343
	1413	0.162176
	1414	0.988496
	1415	0.449157
	1416	0.0597482
	1417	0.701516
	1418	0.162176
	1419	0.599088
	1420	-1.49046
	1421	0.988496
	1422	-1.95057
	1423	-1.18139
	1424	-0.353968
	1425	-0.664144
	1426	-0.941913
	1427	-0.868795
	1428	-0.664144
	1429	-0.505002
	1430	0.238563
	1431	0.418059
	1432	-1.49046
	1433	-1.49046
	1434	-1.49046
	1435	-1.49046
	1436	-1.49046
	1437	-1.49046
	1438	1.24086
	1439	0.545219
	1440	1.81482
	1441	1.27548
	1442	1.65852
	1443	-1.49046
	1444	-1.49046
	1445	-1.49046
	1446	-1.49046
	1447	-1.49046
	1448	-1.49046
	1449	-1.49046
	1450	-1.49046
	1451	-1.49046
	1452	-1.49046
	1453	-1.49046
	1454	-1.49046
	1455	-1.49046
	1456	-1.49046
	1457	-1.49046
	1458	-1.49046
	1459	-1.49046
	1460	-1.49046
	1461	-1.49046
	1462	-1.49046
	1463	-1.49046
	1464	1.62742
	1465	0.267245
	1466	0.414536
	1467	1.27548
	1468	1.36869
	1469	1.0362
	1470	-1.11027
	1471	1.60422
	1472	1.4486
	Bartlett scores
	Case index	SMAS
	0	-1.05941
	1	1.87557
	2	1.87557
	3	1.87557
	4	1.87557
	5	1.4005
	6	1.87557
	7	1.50254
	8	-0.551319
	9	1.87557
	10	1.87557
	11	1.87557
	12	1.25956
	13	1.63215
	14	1.87557
	15	1.87557
	16	-1.14743
	17	-1.14743
	18	-1.14743
	19	1.49346
	20	1.42403
	21	1.10417
	22	1.02159
	23	0.939001
	24	0.784051
	25	0.939001
	26	1.01795
	27	0.728638
	28	0.862997
	29	-0.531867
	30	0.722059
	31	1.02159
	32	-1.38247
	33	-0.686376
	34	-1.16733
	35	0.167605
	36	-0.448841
	37	0.0126546
	38	0.25019
	39	-1.21142
	40	-0.283932
	41	-1.05533
	42	-0.76532
	43	-0.283932
	44	-0.607432
	45	-0.283932
	46	-1.54036
	47	-0.357437
	48	-0.357437
	49	-0.521906
	50	-0.521906
	51	-0.686376
	52	1.02159
	53	0.731578
	54	1.02159
	55	0.167605
	56	-0.841765
	57	0.167605
	58	-1.22024
	59	-0.883899
	60	-0.521906
	61	-1.21142
	62	1.02159
	63	1.02159
	64	1.02159
	65	1.02159
	66	1.02159
	67	0.886529
	68	1.02159
	69	-0.923211
	70	-1.14787
	71	-1.54036
	72	-1.54036
	73	-0.686376
	74	1.02159
	75	0.648555
	76	-1.54036
	77	-1.54036
	78	-1.54036
	79	-1.54036
	80	0.309242
	81	0.415098
	82	0.893108
	83	0.583363
	84	0.118511
	85	0.728638
	86	0.985807
	87	1.12086
	88	1.28239
	89	1.28239
	90	1.65179
	91	1.74051
	92	1.65543
	93	1.01228
	94	1.4901
	95	1.63486
	96	0.976287
	97	0.454884
	98	1.70473
	99	1.30887
	100	-1.54036
	101	0.167605
	102	-1.54036
	103	0.167605
	104	2.12262
	105	0.428412
	106	0.00313523
	107	1.02159
	108	-1.14743
	109	-1.14743
	110	-1.14743
	111	1.49346
	112	1.42403
	113	1.10417
	114	1.02159
	115	0.939001
	116	0.784051
	117	0.939001
	118	1.01795
	119	0.728638
	120	0.862997
	121	-0.531867
	122	0.722059
	123	1.02159
	124	-1.38247
	125	-0.686376
	126	-1.16733
	127	0.167605
	128	-0.448841
	129	0.0126546
	130	0.25019
	131	1.87557
	132	1.87557
	133	-1.45777
	134	-0.686376
	135	-0.686376
	136	1.71404
	137	1.02159
	138	1.63803
	139	1.14533
	140	1.87557
	141	1.87557
	142	1.50297
	143	0.643553
	144	1.87557
	145	1.87557
	146	-1.14743
	147	-1.14743
	148	1.17654
	149	1.54957
	150	0.698528
	151	1.87557
	152	1.41745
	153	0.962535
	154	0.781113
	155	1.10053
	156	1.02159
	157	0.853478
	158	0.619583
	159	1.23923
	160	0.860057
	161	0.941942
	162	1.87557
	163	0.484085
	164	0.866636
	165	0.731578
	166	0.619143
	167	0.886529
	168	-1.54036
	169	-1.54036
	170	0.167605
	171	1.87557
	172	-0.551319
	173	1.87557
	174	1.87557
	175	-1.14743
	176	1.17698
	177	1.21003
	178	1.4971
	179	0.942642
	180	0.106052
	181	-0.686376
	182	0.167605
	183	-0.23146
	184	-0.679797
	185	-0.521206
	186	-0.920709
	187	-1.54036
	188	0.167605
	189	0.167605
	190	-0.686376
	191	-0.686376
	192	0.167605
	193	-0.867799
	194	-1.30238
	195	-0.357437
	196	0.167605
	197	0.619143
	198	-0.750361
	199	0.147712
	200	-0.808974
	201	-1.24741
	202	0.167605
	203	-0.844267
	204	-1.54036
	205	0.167605
	206	-1.14743
	207	1.17698
	208	1.21003
	209	1.4971
	210	0.942642
	211	0.106052
	212	-0.686376
	213	0.167605
	214	-0.23146
	215	-0.679797
	216	-0.521206
	217	-0.920709
	218	-1.54036
	219	0.167605
	220	0.167605
	221	-0.686376
	222	-0.686376
	223	0.167605
	224	-0.867799
	225	-1.30238
	226	-1.17141
	227	-1.45777
	228	-1.54036
	229	1.87557
	230	1.87557
	231	1.87557
	232	1.87557
	233	1.87557
	234	1.87557
	235	1.87557
	236	1.87557
	237	1.87557
	238	1.87557
	239	1.87557
	240	1.02159
	241	-0.907398
	242	-0.686376
	243	1.55251
	244	0.167605
	245	-0.286873
	246	1.87557
	247	1.87557
	248	1.87557
	249	1.87557
	250	1.87557
	251	1.63215
	252	-1.14743
	253	1.65792
	254	1.4971
	255	1.4971
	256	-0.525285
	257	0.94558
	258	-0.373537
	259	-0.442262
	260	-1.54036
	261	0.167605
	262	-1.54036
	263	-0.686376
	264	-0.893799
	265	-1.05533
	266	-1.54036
	267	-1.00286
	268	-0.283932
	269	-0.283932
	270	0.0325475
	271	0.167605
	272	0.167605
	273	-1.04695
	274	0.167605
	275	0.167605
	276	-0.201347
	277	-0.850846
	278	0.167605
	279	0.266883
	280	0.784051
	281	-0.686376
	282	1.02159
	283	-1.54036
	284	-1.54036
	285	-1.13791
	286	-1.54036
	287	-0.686376
	288	-0.686376
	289	0.534758
	290	1.02159
	291	0.860057
	292	0.860057
	293	1.57898
	294	1.15664
	295	1.47606
	296	1.12744
	297	1.42403
	298	0.655575
	299	1.63509
	300	1.23603
	301	1.42403
	302	1.10417
	303	0.467132
	304	-0.686376
	305	1.02159
	306	1.02159
	307	1.02159
	308	0.622083
	309	-1.54036
	310	0.642414
	311	1.02159
	312	1.02159
	313	0.705106
	314	0.705106
	315	1.02159
	316	1.02159
	317	-0.365817
	318	-0.521206
	319	-0.521206
	320	1.02159
	321	-0.337317
	322	-0.686376
	323	-1.54036
	324	-0.686376
	325	-0.841327
	326	-0.472375
	327	-0.686376
	328	1.02159
	329	1.02159
	330	-1.54036
	331	-1.54036
	332	0.628662
	333	-1.54036
	334	-1.54036
	335	-1.54036
	336	-0.07945
	337	0.167605
	338	-1.0058
	339	-1.54036
	340	-1.54036
	341	-0.288012
	342	-0.376629
	343	-1.54036
	344	-1.54036
	345	-0.686376
	346	-1.54036
	347	-1.54036
	348	-1.54036
	349	-1.54036
	350	-1.54036
	351	-1.54036
	352	-1.54036
	353	-0.686376
	354	-1.54036
	355	-1.30353
	356	-1.54036
	357	1.41745
	358	0.675694
	359	-0.277792
	360	-1.54036
	361	1.87557
	362	1.87557
	363	1.87557
	364	1.87557
	365	2.72955
	366	2.72955
	367	2.72955
	368	1.33487
	369	1.02159
	370	1.87557
	371	0.79357
	372	-1.30353
	373	0.167605
	374	-1.24083
	375	0.167605
	376	-1.30353
	377	0.342887
	378	-1.54036
	379	-1.30353
	380	0.147712
	381	-0.551319
	382	0.0886609
	383	-1.54036
	384	1.02159
	385	0.860057
	386	0.860057
	387	1.57898
	388	1.15664
	389	1.47606
	390	1.12744
	391	1.42403
	392	0.655575
	393	1.63509
	394	1.23603
	395	-1.54036
	396	-1.54036
	397	-1.54036
	398	-1.54036
	399	-1.54036
	400	-1.54036
	401	-1.54036
	402	-0.686376
	403	-1.54036
	404	-1.30353
	405	-1.54036
	406	-1.22388
	407	1.71404
	408	1.25368
	409	1.11862
	410	1.50297
	411	1.4971
	412	0.622521
	413	0.939001
	414	-0.0765097
	415	1.2625
	416	1.17992
	417	1.34509
	418	1.87557
	419	1.87557
	420	1.87557
	421	-0.960342
	422	0.623222
	423	-1.30353
	424	0.167605
	425	-1.00694
	426	-1.46141
	427	0.857117
	428	0.167605
	429	0.886529
	430	0.626162
	431	0.751471
	432	0.646055
	433	0.368658
	434	1.02159
	435	0.428412
	436	0.0730008
	437	1.02159
	438	1.02159
	439	-1.54036
	440	0.866636
	441	1.02159
	442	1.02159
	443	-0.686376
	444	-1.69531
	445	-1.54036
	446	-0.686376
	447	0.167605
	448	-2.09775
	449	-1.54036
	450	-0.686376
	451	-0.686376
	452	-0.365817
	453	-0.54474
	454	-0.283932
	455	0.167605
	456	1.02159
	457	1.02159
	458	-0.603791
	459	0.0850198
	460	-1.54036
	461	-1.54036
	462	-1.06441
	463	-1.54036
	464	-0.686376
	465	-0.686376
	466	-0.686376
	467	-1.54036
	468	0.167605
	469	-1.54036
	470	-0.686376
	471	-0.742928
	472	-0.535505
	473	1.02159
	474	-0.686376
	475	0.648555
[truncated: 4,176 more rows]
[truncated: 2 more columns]
