# Supplementary material for: A Multi- Mediation Analysis on the Impact of Social Media and Internet Addiction on University and High School Students’ Mental Health Through Social Capital and Mindfulness
Source: Int J Environ Res Public Health. 2025 Jan 2;22(1):57. doi: 10.3390/ijerph22010057 (PMC11764769; doi:10.3390/ijerph22010057)
Supplement: Supplementary file 1 [file ijerph-22-00057-s001.zip › HIGH SCHOOL STUDENTS DATA/S2B-Confirmatory Factor Analysis of Interenet Addiction Scale for HIGH sCHOOL students.xlsx]

## Sheet: Navigation
	SmartPLS report
	Please cite the use of SmartPLS: Ringle, C. M., Wende, S., and Becker, J.-M. 2024. "SmartPLS 4." Bönningstedt: SmartPLS, https://www.smartpls.com.
		complete
	Final results
	Factor loadings	show
	Factors	show
	Indicator error terms	show
	Indicator data	show
	Quality criteria
	Model fit	show
	Construct reliability and validity	show
	Discriminant validity	show
	Residual covariance matrix	show
	Algorithm
	Setting	show
	Execution log	show
	Model and data
	Beta	show
	Lambda	show
	Theta	show
	Psi	show
	Iteration statistics	show

## Sheet: complete
	SmartPLS report
	Please cite the use of SmartPLS: Ringle, C. M., Wende, S., and Becker, J.-M. 2024. "SmartPLS 4." Bönningstedt: SmartPLS, https://www.smartpls.com.
	back to navigation
	Final results
	Factor loadings
	List (unstandardized)
		Parameter estimates	Standard errors	T values	P values
	AD1 <- AD	1	n/a	n/a	n/a
	AD2 <- AD	1.0523	0.0311426	33.7898	5.68434e-14
	AD3 <- AD	1.12061	0.0314917	35.5842	5.68434e-14
	AD4 <- AD	1.10749	0.0312314	35.4609	5.68434e-14
	IC1 <- IC	1	n/a	n/a	n/a
	IC2 <- IC	1.03585	0.0210505	49.208	5.68434e-14
	IC3 <- IC	0.926195	0.0217149	42.6526	5.68434e-14
	IC4 <- IC	1.02888	0.0225462	45.6344	5.68434e-14
	IC5 <- IC	0.925644	0.0228566	40.4979	5.68434e-14
	ICD1 <- ICD	1	n/a	n/a	n/a
	ICD2 <- ICD	0.942493	0.0214245	43.9913	5.68434e-14
	ICD3 <- ICD	0.917653	0.0225571	40.6814	5.68434e-14
	ICD4 <- ICD	0.873321	0.0215181	40.5855	5.68434e-14
	IO1 <- IO	1	n/a	n/a	n/a
	IO2 <- IO	1.12242	0.0236015	47.5571	5.68434e-14
	IO3 <- IO	1.14441	0.0243748	46.9507	5.68434e-14
	IO4 <- IO	0.963745	0.0251429	38.3306	5.68434e-14
	List (standardized)
		Outer loadings (standardized)
	AD1 <- AD	0.778575
	AD2 <- AD	0.827481
	AD3 <- AD	0.865031
	AD4 <- AD	0.86296
	IC1 <- IC	0.872045
	IC2 <- IC	0.903435
	IC3 <- IC	0.837649
	IC4 <- IC	0.866811
	IC5 <- IC	0.816914
	ICD1 <- ICD	0.881845
	ICD2 <- ICD	0.860936
	ICD3 <- ICD	0.820043
	ICD4 <- ICD	0.823428
	IO1 <- IO	0.859884
	IO2 <- IO	0.913021
	IO3 <- IO	0.901238
	IO4 <- IO	0.797908
	Matrix (unstandardized)
		AD	IC	ICD	IO
	AD1	1
	AD2	1.0523
	AD3	1.12061
	AD4	1.10749
	IC1		1
	IC2		1.03585
	IC3		0.926195
	IC4		1.02888
	IC5		0.925644
	ICD1			1
	ICD2			0.942493
	ICD3			0.917653
	ICD4			0.873321
	IO1				1
	IO2				1.12242
	IO3				1.14441
	IO4				0.963745
	Matrix (standardized)
		AD	IC	ICD	IO
	AD1	0.778575
	AD2	0.827481
	AD3	0.865031
	AD4	0.86296
	IC1		0.872045
	IC2		0.903435
	IC3		0.837649
	IC4		0.866811
	IC5		0.816914
	ICD1			0.881845
	ICD2			0.860936
	ICD3			0.820043
	ICD4			0.823428
	IO1				0.859884
	IO2				0.913021
	IO3				0.901238
	IO4				0.797908
	Factors
	Estimated parameter (overview)
		Parameter estimates	Standard errors	T values	P values
	AD	0.80472	0.0466574	17.2474	5.68434e-14
	IC	0.961154	0.046019	20.886	5.68434e-14
	ICD	1.1545	0.0549145	21.0235	5.68434e-14
	IO	1.00863	0.0496547	20.3129	5.68434e-14
	IC <-> AD	0.508306	0.0310958	16.3465	5.68434e-14
	ICD <-> AD	0.470434	0.0324035	14.518	5.68434e-14
	ICD <-> IC	0.707405	0.0373151	18.9576	5.68434e-14
	IO <-> AD	0.344084	0.0285164	12.0662	5.68434e-14
	IO <-> IC	0.479558	0.0317487	15.1048	5.68434e-14
	IO <-> ICD	0.566589	0.035613	15.9096	5.68434e-14
	Covariances
		AD	IC	ICD	IO
	AD	0.80472	0.508306	0.470434	0.344084
	IC	0.508306	0.961154	0.707405	0.479558
	ICD	0.470434	0.707405	1.1545	0.566589
	IO	0.344084	0.479558	0.566589	1.00863
	Correlations
		AD	IC	ICD	IO
	AD	1	0.577972	0.488067	0.381923
	IC	0.577972	1	0.671545	0.487056
	ICD	0.488067	0.671545	1	0.525056
	IO	0.381923	0.487056	0.525056	1
	Thurstone scores
	Case index	AD	IC	ICD	IO
	0	-1.94561	-2.61017	-2.39915	-2.10896
	1	1.06875	1.00798	1.30875	1.09544
	2	1.06875	1.00798	1.30875	1.09544
	3	1.02862	0.581205	0.379017	1.05849
	4	1.05393	0.969114	0.591934	1.07276
	5	0.569976	0.816447	0.557557	0.827287
	6	1.03818	0.693327	0.567377	1.06649
	7	0.714348	0.762906	0.609831	0.591174
	8	-1.23642	0.823178	0.428165	-1.29001
	9	1.01593	0.284182	0.594844	1.05915
	10	1.04137	0.670046	0.82145	1.07379
	11	1.06875	1.00798	1.30875	1.09544
	12	0.396388	0.334591	0.356296	0.498064
	13	0.745945	0.164772	-0.693491	0.769167
	14	1.06875	1.00798	1.30875	1.09544
	15	1.06875	1.00798	1.30875	1.09544
	16	-2.2384	-2.6319	-2.58406	-2.07366
	17	-2.2384	-2.6319	-2.58406	-2.07366
	18	-2.2384	-2.6319	-2.58406	-2.07366
	19	0.631642	0.957134	0.841751	0.645551
	20	-0.0856212	0.734173	0.404448	0.747873
	21	0.818989	0.981019	1.26501	0.252554
	22	0.0728271	0.947835	1.24529	0.243432
	23	-0.219817	0.486241	-0.506817	0.178162
	24	-0.301143	-0.612171	-1.57919	0.00523813
	25	0.00940124	0.148918	0.396656	0.201482
	26	-0.214043	-0.500771	-0.063599	0.172536
	27	0.884289	0.581392	0.92932	-0.312987
	28	-1.74131	0.0542191	-0.788434	0.390842
	29	0.546307	0.773022	-1.76497	-1.94083
	30	0.188499	0.0272005	0.499574	-0.225965
	31	-0.281404	-0.548518	-0.500093	-0.206221
	32	-0.183404	0.768839	-1.90693	0.150827
	33	-0.0444778	0.489983	1.23821	1.07149
	34	0.188468	-0.106205	0.634498	0.205648
	35	0.626958	0.815424	0.900946	0.82897
	36	-0.308089	-0.799876	0.462021	0.835685
	37	-0.515022	-1.13887	-0.803279	-0.637648
	38	-0.821464	-0.900903	-1.38273	0.654089
	39	-0.77852	-0.74164	-0.61721	-1.12342
	40	0.456106	-0.364709	0.247367	0.191698
	41	0.308392	-0.00848962	-1.07326	-0.378869
	42	0.842783	0.0195468	-0.565832	1.01693
	43	0.864815	0.841261	-1.42917	0.28666
	44	0.888998	0.915469	0.153387	-0.342504
	45	0.983526	0.346172	-1.03108	0.3961
	46	0.939457	-0.0491715	-1.53568	-0.76338
	47	0.956519	0.0143317	0.285091	-2.30971
	48	0.425376	0.933224	1.0269	-0.856322
	49	0.788246	0.164519	0.207135	-1.47255
	50	0.357882	0.0232807	0.879041	-2.1134
	51	0.212662	0.606898	0.794932	-1.34649
	52	-0.21147	-0.0596203	-0.902162	0.0374724
	53	0.00543918	-0.0472897	0.00807598	1.02423
	54	0.390255	0.932001	0.431959	1.06017
	55	-0.109496	-0.0412052	0.360857	-0.834865
	56	0.581176	-0.480577	0.0377696	-0.0519493
	57	-0.0337652	0.933979	1.22112	-0.240732
	58	-0.145061	0.346356	0.199472	-2.07182
	59	-0.272738	-1.00041	0.260104	-2.34314
	60	0.752098	0.609995	-0.426076	-1.36534
	61	-0.598546	0.391484	0.249188	-0.761286
	62	0.415613	0.0194826	-0.0666669	-0.113411
	63	0.461293	0.378249	0.641009	1.05653
	64	1.02544	0.24987	1.24124	1.07822
	65	0.374424	0.569098	0.220248	-2.30707
	66	-0.624102	-0.0529627	-0.902863	0.871622
	67	-0.706842	-0.985008	-0.727209	-2.07482
	68	-1.56969	-1.94879	-1.79151	-1.59916
	69	0.103829	-0.931497	-0.620926	-1.28051
	70	0.14358	-0.0810158	-1.30546	-0.888565
	71	0.969734	0.0356903	0.414762	-1.46682
	72	0.233198	0.897913	0.332201	-0.274946
	73	0.649987	-0.057654	0.167397	-0.382964
	74	1.01296	0.543258	0.509318	-0.30332
	75	0.710113	0.943311	1.18515	-1.48981
	76	1.06875	1.00798	1.30875	1.09544
	77	-0.68226	-1.07692	-1.05302	0.964756
	78	-0.690213	-0.963199	-0.758094	-0.70096
	79	1.04137	0.670046	0.82145	1.07379
	80	0.236803	0.72811	0.195765	1.04742
	81	0.9279	0.99823	1.29685	0.908984
	82	-1.38981	0.487899	0.730016	-1.47339
	83	0.33946	0.951312	1.06375	0.342151
	84	1.0433	0.783086	0.575369	1.06853
	85	0.999667	0.0742867	0.333879	1.04698
	86	0.44437	0.967434	1.26231	0.410866
	87	1.04654	0.733795	0.913709	1.07789
	88	-2.2384	-2.6319	-2.58406	-2.07366
	89	-2.2384	-2.6319	-2.58406	-2.07366
	90	0.631251	0.952209	0.673479	0.886022
	91	-0.34398	0.603638	-0.285965	0.475956
	92	0.652459	0.534627	0.782469	0.635772
	93	0.652459	0.534627	0.782469	0.635772
	94	0.652459	0.534627	0.782469	0.635772
	95	0.818989	0.981019	1.26501	0.252554
	96	-0.571708	0.839322	-0.268915	0.188523
	97	0.327472	0.136103	-0.0681915	0.190471
	98	-0.524249	-0.540838	-1.05202	0.138457
	99	0.00940124	0.148918	0.396656	0.201482
	100	-0.484377	-0.0606891	-0.304577	0.1709
	101	-0.239914	0.631506	0.534123	0.748191
	102	-1.98982	0.756416	-0.791246	0.519933
	103	0.826405	0.984672	1.10403	0.968036
	104	-0.996417	-1.1666	-0.0750653	0.68681
	105	0.196495	0.0328446	0.299248	0.734049
	106	-0.116823	0.937001	1.0657	0.65339
	107	-1.05095	-0.943203	-0.112449	-0.618524
	108	-2.2384	-2.6319	-2.58406	-2.07366
	109	-2.2384	-2.6319	-2.58406	-2.07366
	110	-2.2384	-2.6319	-2.58406	-2.07366
	111	0.631642	0.957134	0.841751	0.645551
	112	-0.0856212	0.734173	0.404448	0.747873
	113	0.818989	0.981019	1.26501	0.252554
	114	0.0728271	0.947835	1.24529	0.243432
	115	-0.219817	0.486241	-0.506817	0.178162
	116	-0.301143	-0.612171	-1.57919	0.00523813
	117	0.00940124	0.148918	0.396656	0.201482
	118	-0.214043	-0.500771	-0.063599	0.172536
	119	0.884289	0.581392	0.92932	-0.312987
	120	-1.74131	0.0542191	-0.788434	0.390842
	121	0.546307	0.773022	-1.76497	-1.94083
	122	0.188499	0.0272005	0.499574	-0.225965
	123	-0.281404	-0.548518	-0.500093	-0.206221
	124	-0.183404	0.768839	-1.90693	0.150827
	125	-0.0444778	0.489983	1.23821	1.07149
	126	0.188468	-0.106205	0.634498	0.205648
	127	0.626958	0.815424	0.900946	0.82897
	128	-0.308089	-0.799876	0.462021	0.835685
	129	-0.515022	-1.13887	-0.803279	-0.637648
	130	-0.821464	-0.900903	-1.38273	0.654089
	131	1.06875	1.00798	1.30875	1.09544
	132	1.06875	1.00798	1.30875	1.09544
	133	-2.00272	-2.4923	-2.77608	-2.48259
	134	-1.56969	-1.94879	-1.79151	-1.59916
	135	-1.63478	-2.87201	-2.5732	-1.64151
	136	0.10552	0.790706	0.376606	1.05274
	137	0.258349	0.956086	1.25019	0.2457
	138	0.826405	0.984672	1.10403	0.968036
	139	0.33946	0.951312	1.06375	0.342151
	140	1.0433	0.783086	0.575369	1.06853
	141	0.999667	0.0742867	0.333879	1.04698
	142	0.644445	0.416298	0.521295	0.752964
	143	-0.241464	0.0122439	0.253726	-0.0663208
	144	1.06875	1.00798	1.30875	1.09544
	145	1.06875	1.00798	1.30875	1.09544
	146	-2.2384	-2.6319	-2.58406	-2.07366
	147	-2.2384	-2.6319	-2.58406	-2.07366
	148	0.194258	0.907707	0.358169	0.335164
	149	0.247821	0.919063	0.380602	0.811171
	150	-1.17341	0.843153	0.288771	0.199186
	151	1.06875	1.00798	1.30875	1.09544
	152	-0.53192	0.933306	1.25827	0.891138
	153	-0.119356	0.938035	1.23728	0.174726
	154	-0.816239	0.812769	-0.569338	0.1763
	155	0.48697	0.794589	1.24117	0.244707
	156	0.327472	0.136103	-0.0681915	0.190471
	157	-1.43887	-0.263616	-0.864958	0.258038
	158	-2.02497	-0.667777	-0.955206	0.123089
	159	0.475076	0.911152	0.175451	0.398889
	160	-0.466823	0.453197	-0.926958	0.162149
	161	-0.840519	0.360031	-0.777447	0.406621
	162	1.06875	1.00798	1.30875	1.09544
	163	0.170056	-0.0165715	-0.216253	-0.538873
	164	0.191667	0.0305603	0.463229	0.0849562
	165	0.153172	-0.067485	-1.28684	-0.154936
	166	0.186034	0.0224125	0.444583	-0.333453
	167	0.18678	0.0187932	0.267092	0.0124745
	168	-1.05879	-1.06152	0.15385	-0.981654
	169	-0.854274	-0.485447	-0.515574	-0.0765134
	170	-0.27716	-0.930037	-0.990501	-0.228476
	171	1.06875	1.00798	1.30875	1.09544
	172	-1.56141	-1.93	-1.5031	-1.40553
	173	0.832627	-0.378806	0.112049	1.02969
	174	0.786327	-1.07477	-0.320545	1.00256
	175	-2.2384	-2.6319	-2.58406	-2.07366
	176	-0.34398	0.603638	-0.285965	0.475956
	177	-0.484767	0.929681	1.24611	0.5886
	178	0.652459	0.534627	0.782469	0.635772
	179	-0.507679	0.147373	-0.0221427	0.18327
	180	0.452475	0.850191	-0.982127	0.468002
	181	-0.963552	-0.723835	-0.716252	-0.921807
	182	0.150422	0.188079	0.733646	-0.076151
	183	-0.3416	-0.149631	0.24827	0.187476
	184	0.189268	0.0223912	0.275326	0.197241
	185	0.123616	-0.893607	-0.200388	-0.383956
	186	-1.19471	0.184439	0.802107	0.737576
	187	-0.426345	-0.337363	0.957934	0.555878
	188	-1.22158	0.595444	0.650609	0.740665
	189	0.0848716	-1.03325	0.156164	0.462156
	190	0.254657	0.814248	1.25285	0.599353
	191	1.02775	0.49597	0.874476	0.651109
	192	0.785478	0.77556	0.469533	-0.61435
	193	0.877425	0.991339	1.28464	0.662263
	194	-0.767364	-1.31447	0.223172	0.695419
	195	0.200256	0.437355	-0.676256	0.584797
	196	0.825902	0.174806	0.195818	-2.31069
	197	0.591878	0.467161	0.333901	0.457584
	198	0.678984	0.955685	0.903024	0.239588
	199	0.579914	0.276302	0.969869	-0.611008
	200	1.0092	0.130953	0.695524	1.05917
	201	0.892739	0.618424	0.379222	1.05779
	202	0.846273	0.694047	0.371911	0.755946
	203	1.016	0.603072	0.345875	-0.0832167
	204	-0.292992	0.416441	0.66872	1.05014
	205	-0.580058	0.808916	-0.998536	0.701483
	206	-2.2384	-2.6319	-2.58406	-2.07366
	207	-0.34398	0.603638	-0.285965	0.475956
	208	-0.484767	0.929681	1.24611	0.5886
	209	0.652459	0.534627	0.782469	0.635772
	210	-0.507679	0.147373	-0.0221427	0.18327
	211	0.452475	0.850191	-0.982127	0.468002
	212	-0.963552	-0.723835	-0.716252	-0.921807
	213	0.150422	0.188079	0.733646	-0.076151
	214	-0.3416	-0.149631	0.24827	0.187476
	215	0.189268	0.0223912	0.275326	0.197241
	216	0.123616	-0.893607	-0.200388	-0.383956
	217	-1.19471	0.184439	0.802107	0.737576
	218	-0.426345	-0.337363	0.957934	0.555878
	219	-1.22158	0.595444	0.650609	0.740665
	220	0.0848716	-1.03325	0.156164	0.462156
	221	0.254657	0.814248	1.25285	0.599353
	222	1.02775	0.49597	0.874476	0.651109
	223	0.785478	0.77556	0.469533	-0.61435
	224	0.877425	0.991339	1.28464	0.662263
	225	-0.767364	-1.31447	0.223172	0.695419
	226	-2.1811	-2.61642	-2.3072	-2.17004
	227	-2.00272	-2.4923	-2.77608	-2.48259
	228	-2.44917	-2.93438	-2.82493	-2.49736
	229	1.06875	1.00798	1.30875	1.09544
	230	1.06875	1.00798	1.30875	1.09544
	231	1.06875	1.00798	1.30875	1.09544
	232	1.06875	1.00798	1.30875	1.09544
	233	1.06875	1.00798	1.30875	1.09544
	234	1.06875	1.00798	1.30875	1.09544
	235	1.06875	1.00798	1.30875	1.09544
	236	1.06875	1.00798	1.30875	1.09544
	237	1.06875	1.00798	1.30875	1.09544
	238	1.06875	1.00798	1.30875	1.09544
	239	1.06875	1.00798	1.30875	1.09544
	240	0.189268	0.0223912	0.275326	0.197241
	241	-0.738702	-1.06753	-2.22815	-2.1886
	242	-1.56969	-1.94879	-1.79151	-1.59916
	243	-0.667595	-0.930485	-0.68323	0.978985
	244	-0.690213	-0.963199	-0.758094	-0.70096
	245	-0.802295	-2.64551	-1.45252	-1.30416
	246	0.653864	-0.871715	-0.648302	0.99514
	247	0.414602	-2.16784	-2.308	0.917048
	248	0.23898	-2.75141	-2.60535	0.894838
	249	1.06875	1.00798	1.30875	1.09544
	250	1.06875	1.00798	1.30875	1.09544
	251	0.619541	0.0527353	0.31295	0.796232
	252	-2.2384	-2.6319	-2.58406	-2.07366
	253	0.631251	0.952209	0.673479	0.886022
	254	0.652459	0.534627	0.782469	0.635772
	255	0.652459	0.534627	0.782469	0.635772
	256	-0.0217632	0.865543	0.352297	-1.63503
	257	0.486468	0.941465	0.828527	0.11684
	258	0.513151	0.0367955	0.283886	0.2012
	259	-0.650323	-0.870973	0.696483	0.126922
	260	-0.557693	0.507707	1.2153	0.763126
	261	0.083912	0.202274	1.20295	0.7636
	262	0.191975	0.155989	0.00839299	0.191753
	263	0.862146	0.696246	1.26383	0.783251
	264	-1.6354	-0.913517	0.635741	0.470213
	265	0.604078	0.428688	1.2117	0.237949
	266	0.633889	0.834507	1.27083	0.783736
	267	-0.0790631	-0.147169	-0.654378	-0.24542
	268	0.194015	0.803572	-1.24018	-0.856409
	269	0.827686	0.00363126	-0.389011	-0.470542
	270	0.196482	0.829827	-0.36306	-2.07592
	271	0.832016	0.00566291	-0.536775	0.11279
	272	0.935284	-0.0862494	-1.10389	-1.58943
	273	0.892406	0.471234	0.82332	1.06842
	274	0.243435	-0.799939	-2.43399	0.937954
	275	1.05744	0.991624	1.27131	0.255469
	276	0.712925	0.820577	-1.28466	-1.03139
	277	-0.451082	0.818036	-0.392397	-1.01663
	278	-0.394564	-0.910651	-0.195447	-0.087011
	279	-0.560122	-0.952128	-0.135282	-2.35725
	280	-0.0960219	-0.632804	0.357355	-0.900074
	281	0.514595	-0.704951	-0.408774	0.347055
	282	0.69988	-0.433464	0.263386	-1.77349
	283	0.352993	0.855418	-0.560336	-0.304767
	284	-0.516151	-2.71218	-2.58358	-2.46531
	285	-0.857729	-1.91713	-1.7727	-1.59046
	286	0.494999	-0.150887	0.0197898	0.071168
	287	0.247238	-0.921507	-0.733316	-0.6895
	288	0.142106	0.0202937	0.274079	0.196664
	289	-0.236005	0.896897	0.692017	-0.26899
	290	0.0543036	0.899248	0.349236	0.215074
	291	-0.708924	-1.51195	-0.64303	0.130089
	292	-0.588312	-0.427458	0.112708	0.175362
	293	0.0207076	0.922355	0.6067	0.876968
	294	-0.132128	0.0115849	0.274999	0.378048
	295	-0.132252	0.00548318	0.0477933	0.734886
	296	-0.928966	-0.0206962	0.261332	0.535554
	297	-0.233731	-1.49267	-0.977871	0.661112
	298	-1.05424	-1.0668	-0.285048	0.089041
	299	-0.474007	-0.911578	-0.485039	0.987417
	300	-1.44576	-0.909268	0.379606	0.88529
	301	-0.200463	-0.925729	-0.877359	0.675516
	302	0.0610805	-0.84168	0.653633	0.190614
	303	-0.690004	-1.12763	-0.512005	-0.26657
	304	-2.44917	-2.93438	-2.82493	-2.49736
	305	0.612724	0.918597	0.351146	-0.0687152
	306	-0.785355	0.88278	0.588857	0.630793
	307	0.629097	0.947532	0.606534	0.822612
	308	0.21894	0.861416	-0.322943	-0.35262
	309	-0.00663271	0.629223	-2.34398	0.267362
	310	-1.14631	0.904823	1.23932	0.82226
	311	-0.0235661	-0.694925	0.480465	0.90753
	312	0.306362	0.93661	0.586105	1.06406
	313	0.0470889	0.867019	-0.509386	1.02669
	314	0.395581	0.188392	0.76433	0.516944
	315	0.956065	0.105931	-0.657887	-1.38001
	316	-1.05095	-0.943203	-0.112449	-0.618524
	317	-0.370636	-2.07886	-0.823136	-0.119162
	318	-0.607692	-0.968011	-1.43563	-0.246225
	319	-0.905034	-0.609692	-0.615204	-0.625785
	320	-0.134372	0.319777	0.206092	-0.685345
	321	-2.24695	-0.98811	0.497197	0.694453
	322	-1.66735	-0.629744	0.889337	0.183636
	323	-0.95642	0.468031	0.562303	0.0843311
	324	-1.76035	-0.863941	0.581159	-2.34645
	325	-0.10074	-0.563415	0.15433	-1.62517
	326	1.03903	0.964996	1.21038	-1.11196
	327	0.440481	-0.970569	0.91589	0.735889
	328	0.166421	-0.377592	0.23971	0.188157
	329	0.474959	0.0247998	0.089803	0.194669
	330	0.483457	0.179678	0.282856	-0.098969
	331	-0.477584	-0.0486176	0.241171	-0.114812
	332	0.128218	-0.727046	-0.530154	-0.435129
	333	-0.741702	-0.175939	-0.5169	-0.797079
	334	0.286673	-0.342929	-1.05213	-0.687543
	335	-0.441937	0.0766305	-0.995982	0.153009
	336	0.307957	-0.00755703	-1.01489	-0.507737
	337	-0.460946	0.363808	-0.235296	0.0633115
	338	0.612323	-0.843888	0.203797	0.0645506
	339	-0.446374	-1.24362	-1.62511	-1.74051
	340	0.591096	0.404982	0.473413	0.333101
	341	0.182617	0.479946	0.853633	0.631912
	342	0.327629	0.0285446	0.278983	0.198932
	343	0.802836	0.0496788	0.291543	0.204742
	344	0.068213	0.0587034	0.996715	0.403002
	345	-0.558929	0.483356	1.21367	0.775069
	346	0.896016	-1.41925	-0.124458	-0.0810952
	347	-1.88086	0.125186	0.257547	-0.530908
	348	0.289759	-0.363829	-0.157483	-0.542562
	349	0.944362	-0.591608	0.0472492	-0.116224
	350	0.800267	-0.588192	-0.157809	-0.357114
	351	0.248667	0.664387	1.06795	1.0728
	352	0.268064	0.970137	1.28235	0.967275
	353	0.23325	0.769528	0.655098	-0.140121
	354	0.246657	0.925417	0.684592	0.2278
	355	0.723437	0.709581	1.25684	0.663656
	356	-1.26139	-0.916978	0.195951	0.999685
	357	-0.241464	0.0122439	0.253726	-0.0663208
	358	-0.301143	-0.612171	-1.57919	0.00523813
	359	-0.840519	0.360031	-0.777447	0.406621
	360	0.0207076	0.922355	0.6067	0.876968
	361	-1.0076	-0.985306	-1.39994	0.834383
	362	-0.764397	-1.11309	-0.472156	0.678235
	363	0.0610805	-0.84168	0.653633	0.190614
	364	-0.690004	-1.12763	-0.512005	-0.26657
	365	1.06875	1.00798	1.30875	1.09544
	366	1.06875	1.00798	1.30875	1.09544
	367	1.06875	1.00798	1.30875	1.09544
	368	1.06875	1.00798	1.30875	1.09544
	369	0.183715	0.0190579	0.436907	-0.505719
	370	0.133009	-0.113745	-2.00836	-0.59559
	371	0.186034	0.0224125	0.444583	-0.333453
	372	0.157762	-0.0496726	-0.843663	-0.504939
	373	0.21894	0.861416	-0.322943	-0.35262
	374	0.306362	0.93661	0.586105	1.06406
	375	0.0470889	0.867019	-0.509386	1.02669
	376	-0.225035	0.672957	-1.22796	-0.0858602
	377	-0.0427727	0.0322326	0.718228	-0.0204204
	378	0.290356	-0.832094	0.44534	0.840873
	379	-0.627908	-0.505273	0.425622	0.718742
	380	-0.477895	-0.55921	-0.97917	-0.2893
	381	-0.607692	-0.968011	-1.43563	-0.246225
	382	-0.0230113	-0.840416	-0.807204	-0.626781
	383	-2.24695	-0.98811	0.497197	0.694453
	384	0.0543036	0.899248	0.349236	0.215074
	385	-0.708924	-1.51195	-0.64303	0.130089
	386	-0.588312	-0.427458	0.112708	0.175362
	387	0.0207076	0.922355	0.6067	0.876968
	388	-0.132128	0.0115849	0.274999	0.378048
	389	-0.132252	0.00548318	0.0477933	0.734886
	390	-0.928966	-0.0206962	0.261332	0.535554
	391	-0.233731	-1.49267	-0.977871	0.661112
	392	-1.05424	-1.0668	-0.285048	0.089041
	393	-0.474007	-0.911578	-0.485039	0.987417
	394	-1.44576	-0.909268	0.379606	0.88529
	395	0.896016	-1.41925	-0.124458	-0.0810952
	396	-1.88086	0.125186	0.257547	-0.530908
	397	0.289759	-0.363829	-0.157483	-0.542562
	398	0.944362	-0.591608	0.0472492	-0.116224
	399	0.800267	-0.588192	-0.157809	-0.357114
	400	0.248667	0.664387	1.06795	1.0728
	401	0.268064	0.970137	1.28235	0.967275
	402	0.23325	0.769528	0.655098	-0.140121
	403	0.246657	0.925417	0.684592	0.2278
	404	0.723437	0.709581	1.25684	0.663656
	405	1.05694	0.854398	1.28453	0.845919
	406	-1.95263	-2.62468	-2.58936	-2.36078
	407	0.236803	0.72811	0.195765	1.04742
	408	0.44437	0.967434	1.26231	0.410866
	409	0.271467	0.747105	0.0976673	0.184966
	410	0.65414	0.480076	0.869703	0.764888
	411	0.652459	0.534627	0.782469	0.635772
	412	-0.954341	0.520146	0.324744	0.0781478
	413	-0.108996	-0.95737	-0.165176	0.1617
	414	-1.77838	0.08925	0.608137	-0.650527
	415	-0.239914	0.631506	0.534123	0.748191
	416	-1.10041	-1.3438	0.14922	0.689087
	417	-0.764397	-1.11309	-0.472156	0.678235
	418	1.06875	1.00798	1.30875	1.09544
	419	1.06875	1.00798	1.30875	1.09544
	420	1.06875	1.00798	1.30875	1.09544
	421	0.189494	0.0286392	0.502866	-0.152086
	422	0.196495	0.0328446	0.299248	0.734049
	423	0.199334	0.0569441	0.306465	0.852942
	424	0.409479	0.481914	0.351317	0.931013
	425	0.598611	0.00536527	-0.411111	0.298557
	426	0.600338	-0.00153276	-0.765314	1.0079
	427	0.620787	0.106535	0.719317	0.0418269
	428	0.157762	-0.0496726	-0.843663	-0.504939
	429	0.434926	0.0504942	0.491008	0.570792
	430	-0.685439	-0.97339	-1.39707	0.710597
	431	0.349716	-0.911227	-0.717205	-0.385132
	432	-0.0293079	-0.0725581	-1.32851	0.14437
	433	-0.137521	-1.50519	-0.487406	0.79496
	434	0.156405	-0.429336	-0.399058	0.524006
	435	0.251814	0.929538	0.573782	0.817285
	436	1.01811	0.89585	-0.348384	-0.261217
	437	-0.496042	0.896278	0.554015	0.808142
	438	0.182975	0.871915	-0.339525	0.428185
	439	1.03789	0.788364	0.569026	0.586348
	440	0.290356	-0.832094	0.44534	0.840873
	441	-0.477895	-0.55921	-0.97917	-0.2893
	442	-1.12582	-1.24438	-0.378026	-1.04152
	443	-0.0246872	-0.976107	0.389716	-0.649986
	444	-0.0367717	0.635251	1.24327	0.890128
	445	0.308392	-0.00848962	-1.07326	-0.378869
	446	0.0139069	-0.335836	-0.661191	-0.0688669
	447	0.440846	0.79187	0.703481	0.517953
	448	-0.187599	0.299792	1.21829	1.06569
	449	-0.3416	-0.149631	0.24827	0.187476
	450	0.269658	0.972443	1.28762	1.08567
	451	-0.445892	0.538493	0.428318	-0.461261
	452	0.843347	0.509331	0.871097	0.639989
	453	0.371267	0.416023	-0.181922	-1.25068
	454	0.191649	0.797364	-1.35466	-0.860032
	455	1.00785	0.743325	0.899001	-2.27638
	456	0.177231	0.14432	-0.49196	-0.276561
	457	0.351242	-0.127685	-1.88902	-2.38491
	458	0.363561	0.861985	-0.859308	1.0193
	459	-0.133659	-0.314825	-1.00394	0.275934
	460	-0.340035	0.15663	-0.938553	0.631921
	461	0.119078	-0.634918	1.09696	-0.0369772
	462	-0.601384	0.818593	-0.170586	-1.30158
	463	0.177128	0.78296	-1.14997	-2.34662
	464	0.792027	0.995674	1.30143	1.09206
	465	0.511456	0.0367201	0.283842	0.20118
	466	0.659022	0.616009	0.770683	0.830812
	467	0.759113	0.62046	0.773328	0.832036
	468	0.368054	0.976819	1.29023	1.08688
	469	0.27618	0.391422	1.03825	0.592354
	470	-0.165184	-0.161365	-0.0379771	-0.0652674
	471	-0.671423	-0.924293	-0.246681	-0.0304927
	472	0.0862331	-0.977848	-1.47969	-1.2952
	473	1.05065	0.97744	1.08185	0.0205105
	474	0.0145208	-0.0229164	0.0138347	-1.25387
	475	0.195043	0.601679	-0.0765301	-1.54021
	476	0.904406	-0.834621	-0.506666	-1.57365
	477	-1.56969	-1.94879	-1.79151	-1.59916
	478	-1.56969	-1.94879	-1.79151	-1.59916
	479	0.23898	-2.75141	-2.60535	0.894838
	480	1.06875	1.00798	1.30875	1.09544
	481	-1.23642	0.823178	0.428165	-1.29001
	482	1.01593	0.284182	0.594844	1.05915
	483	1.04909	0.663779	1.2781	1.08763
	484	1.06875	1.00798	1.30875	1.09544
	485	1.00931	0.243138	0.348914	1.05082
	486	0.960163	-0.401045	-0.407927	1.01481
	487	1.06875	1.00798	1.30875	1.09544
	488	1.06875	1.00798	1.30875	1.09544
	489	-2.2384	-2.6319	-2.58406	-2.07366
	490	-1.56969	-1.94879	-1.79151	-1.59916
	491	-0.484767	0.929681	1.24611	0.5886
	492	0.652459	0.534627	0.782469	0.635772
	493	-0.556847	0.890437	0.91475	-0.53903
	494	0.48697	0.794589	1.24117	0.244707
	495	0.0728271	0.947835	1.24529	0.243432
	496	0.682323	0.974941	1.2614	0.250883
	497	0.0543036	0.899248	0.349236	0.215074
	498	0.818989	0.981019	1.26501	0.252554
	499	0.582232	0.97049	1.25875	0.24966
	500	-0.643575	-0.268904	-0.852543	0.148533
	501	-0.086432	-0.624855	0.162306	0.178338
	502	0.884289	0.581392	0.92932	-0.312987
	503	-0.575015	0.704385	0.06341	-0.0941535
	504	-0.466823	0.453197	-0.926958	0.162149
	505	-0.132128	0.0115849	0.274999	0.378048
	506	-0.363976	0.00815436	0.284987	0.739696
	507	-0.928966	-0.0206962	0.261332	0.535554
	508	0.144986	-0.85956	-0.00950639	1.00941
	509	0.383905	0.0497463	0.537191	0.510379
	510	0.409479	0.481914	0.351317	0.931013
	511	0.598611	0.00536527	-0.411111	0.298557
	512	0.600338	-0.00153276	-0.765314	1.0079
	513	0.973409	-0.292233	0.282787	0.607939
	514	-2.2384	-2.6319	-2.58406	-2.07366
	515	-2.2384	-2.6319	-2.58406	-2.07366
	516	0.194258	0.907707	0.358169	0.335164
	517	0.247821	0.919063	0.380602	0.811171
	518	-1.17341	0.843153	0.288771	0.199186
	519	1.06875	1.00798	1.30875	1.09544
	520	-0.53192	0.933306	1.25827	0.891138
	521	-0.119356	0.938035	1.23728	0.174726
	522	-0.816239	0.812769	-0.569338	0.1763
	523	0.48697	0.794589	1.24117	0.244707
	524	0.327472	0.136103	-0.0681915	0.190471
	525	-1.43887	-0.263616	-0.864958	0.258038
	526	-2.02497	-0.667777	-0.955206	0.123089
	527	0.475076	0.911152	0.175451	0.398889
	528	-0.466823	0.453197	-0.926958	0.162149
	529	-0.840519	0.360031	-0.777447	0.406621
	530	1.06875	1.00798	1.30875	1.09544
	531	0.170056	-0.0165715	-0.216253	-0.538873
	532	0.191667	0.0305603	0.463229	0.0849562
	533	0.153172	-0.067485	-1.28684	-0.154936
	534	0.186034	0.0224125	0.444583	-0.333453
	535	0.18678	0.0187932	0.267092	0.0124745
	536	-1.05879	-1.06152	0.15385	-0.981654
	537	-0.854274	-0.485447	-0.515574	-0.0765134
	538	-0.27716	-0.930037	-0.990501	-0.228476
	539	-0.305106	-0.833389	-0.447677	-0.618702
	540	-2.18938	-2.63521	-2.59562	-2.36367
	541	-2.19098	-2.63751	-2.6009	-2.48207
	542	-2.18938	-2.63521	-2.59562	-2.36367
	543	-2.18938	-2.63521	-2.59562	-2.36367
	544	-2.18938	-2.63521	-2.59562	-2.36367
	545	-2.18938	-2.63521	-2.59562	-2.36367
	546	1.06875	1.00798	1.30875	1.09544
	547	1.06875	1.00798	1.30875	1.09544
	548	0.189268	0.0223912	0.275326	0.197241
	549	-2.44917	-2.93438	-2.82493	-2.49736
	550	-1.56969	-1.94879	-1.79151	-1.59916
	551	0.996776	-0.0796122	0.654245	1.0537
	552	1.05393	0.969114	0.591934	1.07276
	553	0.189268	0.0223912	0.275326	0.197241
	554	-0.291731	-0.0139353	-0.0174162	0.182564
	555	0.225823	0.744272	0.0746469	0.205537
	556	-0.394738	0.373217	0.582148	0.452885
	557	0.250479	0.926937	0.543762	0.759394
	558	0.476016	0.78439	0.514271	0.578675
	559	-1.14908	-0.563323	0.69073	-0.0519892
	560	-1.09835	-0.642749	-1.07894	-0.642555
	561	-0.682038	0.309633	0.458111	-0.683669
	562	-0.0696239	-0.905076	-0.331826	-0.992257
	563	-1.12323	-1.09845	-0.486566	-1.00251
	564	-0.0624594	-0.61367	-0.818878	-1.6553
	565	-0.466958	0.13741	0.257736	-0.110588
	566	0.128218	-0.727046	-0.530154	-0.435129
	567	0.286673	-0.342929	-1.05213	-0.687543
	568	0.456981	0.858693	-0.805798	0.407328
	569	0.58425	0.135402	-0.661385	-1.32971
	570	-0.167659	0.325111	-1.56246	-1.58206
	571	0.550699	0.244155	-1.68625	0.984171
	572	0.166588	0.0751133	0.358383	-2.13023
	573	0.178212	0.0609278	0.0310166	-0.574208
	574	0.405042	-0.315889	-0.101999	0.480943
	575	0.19763	0.832837	-0.307552	-2.07417
	576	0.428294	0.0473784	0.717084	-0.322133
	577	0.264843	-0.752731	-0.428917	-0.43111
	578	1.06875	1.00798	1.30875	1.09544
	579	1.06875	1.00798	1.30875	1.09544
	580	-0.418115	-1.51949	-1.71217	-1.20742
	581	0.0531385	-1.38521	0.11299	-0.674838
	582	0.47821	0.365467	0.258397	-1.04959
	583	0.759124	0.365435	0.281597	-0.650102
	584	-0.284561	-0.31885	0.140379	-2.03108
	585	-0.415248	-0.417791	0.159456	-1.31358
	586	-0.64019	-0.398386	0.190904	-0.498032
	587	0.698619	-0.610776	0.178222	-1.05616
	588	0.276516	-1.34457	0.0893882	-1.42774
	589	0.640551	0.369418	0.331458	0.574304
	590	0.745083	0.555163	-0.624899	-1.41198
	591	-0.379148	0.34956	0.462724	-2.31192
	592	0.694197	-0.539188	-0.0123703	-1.49386
	593	-0.979015	-0.562988	0.32018	-1.13305
	594	-0.0661225	-0.838249	0.140897	-1.07293
	595	0.743942	0.276547	0.238642	-1.46988
	596	0.165167	0.0937539	-0.210923	-1.4932
	597	0.403407	0.000206469	0.206719	-1.47981
	598	0.43735	0.172622	0.567381	0.0841409
	599	0.176199	0.119992	0.219365	-1.30939
	600	0.744081	0.0365213	0.265293	-0.354541
	601	0.218314	0.771393	0.736609	-1.5564
	602	0.328701	0.287127	-0.326679	-0.183278
	603	0.372385	0.0648152	0.415795	-0.86734
	604	-1.07692	0.633777	-1.22138	-0.267358
	605	-0.130536	-0.620167	-1.12885	-1.7175
	606	0.187678	0.579513	-0.54188	-1.37541
	607	-0.615471	0.0951865	0.222805	-0.768015
	608	1.06875	1.00798	1.30875	1.09544
	609	1.06875	1.00798	1.30875	1.09544
	610	1.06875	1.00798	1.30875	1.09544
	611	1.06875	1.00798	1.30875	1.09544
	612	0.652459	0.534627	0.782469	0.635772
	613	-0.0217632	0.865543	0.352297	-1.63503
	614	0.486468	0.941465	0.828527	0.11684
	615	0.513151	0.0367955	0.283886	0.2012
	616	-0.650323	-0.870973	0.696483	0.126922
	617	-0.557693	0.507707	1.2153	0.763126
	618	0.083912	0.202274	1.20295	0.7636
	619	0.191975	0.155989	0.00839299	0.191753
	620	0.862146	0.696246	1.26383	0.783251
	621	-1.6354	-0.913517	0.635741	0.470213
	622	1.10462	1.49471	1.80929	1.12047
	623	1.06875	1.00798	1.30875	1.09544
	624	-2.44917	-2.93438	-2.82493	-2.49736
	625	1.06875	1.00798	1.30875	1.09544
	626	1.06875	1.00798	1.30875	1.09544
	627	1.06875	1.00798	1.30875	1.09544
	628	1.06875	1.00798	1.30875	1.09544
	629	1.06875	1.00798	1.30875	1.09544
	630	1.06875	1.00798	1.30875	1.09544
	631	-0.68226	-1.07692	-1.05302	0.964756
	632	-0.674849	-1.05748	-0.694538	0.976101
	633	0.515701	-2.7391	-2.59804	0.898221
	634	0.23898	-2.75141	-2.60535	0.894838
	635	-1.93044	-2.36249	-2.55405	-1.75234
	636	1.06875	1.00798	1.30875	1.09544
	637	0.678022	-0.523696	-0.375038	1.01045
	638	0.767644	-1.32266	-0.598765	0.989097
	639	-1.56969	-1.94879	-1.79151	-1.59916
	640	-1.56969	-1.94879	-1.79151	-1.59916
	641	0.652459	0.534627	0.782469	0.635772
	642	0.652459	0.534627	0.782469	0.635772
	643	0.652459	0.534627	0.782469	0.635772
	644	-0.986008	0.832965	-0.219822	0.721319
	645	1.04774	0.955797	0.404458	0.882317
	646	-0.136502	0.878705	-0.142021	1.03614
	647	0.153705	0.904819	0.430649	0.0342848
	648	0.349969	-0.102592	-0.628432	0.0508822
	649	-0.231359	0.763219	-1.91637	-0.0344956
	650	0.435446	0.696773	1.24923	0.660135
	651	0.979859	-0.0908607	0.283198	0.203631
	652	-0.697871	0.619264	0.617142	0.93006
	653	-0.0403393	0.573184	0.812219	0.757615
	654	-1.22344	0.520568	0.780948	0.743152
	655	-1.19901	0.778217	1.23246	0.946545
	656	-1.24658	0.162755	0.786667	0.446019
	657	-0.210364	-0.773865	-0.441477	-0.436919
	658	0.988358	0.0579297	0.296447	0.20701
	659	-0.0656848	-0.245052	-0.174904	0.163205
	660	0.621279	-0.314976	-0.707272	-0.325958
	661	-0.926554	0.730201	1.23156	0.882219
	662	-0.594227	0.399153	-0.226234	0.282392
	663	-0.525625	-0.577795	-0.70484	-0.321286
	664	-0.496068	-0.744473	-1.00799	-0.5791
	665	0.98229	0.616612	-0.227738	-2.19516
	666	-1.56969	-1.94879	-1.79151	-1.59916
	667	-0.632126	0.239614	-0.700838	-1.51367
	668	-0.581035	0.817784	-0.608	-0.00671373
	669	0.160929	-0.0138997	0.361485	-2.19817
	670	0.590145	-0.126282	0.23053	-0.759347
	671	0.475032	0.810796	0.80894	-0.0708316
	672	0.487891	0.934386	0.397829	1.06021
	673	1.03303	0.91429	-0.419151	1.04076
	674	0.216148	0.527616	-0.343192	1.02694
	675	1.01382	0.597784	-0.511234	1.03162
	676	1.06025	0.859191	1.2955	1.09206
	677	1.05573	0.973831	0.678936	1.07551
	678	1.06875	1.00798	1.30875	1.09544
	679	-2.24816	-0.558412	0.53231	-1.50876
	680	-2.28668	-0.873921	-0.811891	-1.31977
	681	-2.19862	-0.0816292	1.08133	-0.331979
	682	-1.30899	-0.0631975	-0.731407	-1.58888
	683	-1.51144	-1.12588	-0.842125	-1.9176
	684	-1.45663	-0.582448	0.353251	-1.56757
	685	0.00853723	-0.631448	-0.641755	0.993187
	686	1.06875	1.00798	1.30875	1.09544
	687	0.644445	0.416298	0.521295	0.752964
	688	1.06875	1.00798	1.30875	1.09544
	689	1.06875	1.00798	1.30875	1.09544
	690	-2.2384	-2.6319	-2.58406	-2.07366
	691	-0.53192	0.933306	1.25827	0.891138
	692	0.475076	0.911152	0.175451	0.398889
	693	-1.77838	0.08925	0.608137	-0.650527
	694	-0.132252	0.00548318	0.0477933	0.734886
	695	-1.05424	-1.0668	-0.285048	0.089041
	696	0.546307	0.773022	-1.76497	-1.94083
	697	0.170056	-0.0165715	-0.216253	-0.538873
	698	0.18678	0.0187932	0.267092	0.0124745
	699	0.0107553	0.0354535	0.721611	0.0247463
	700	0.955382	-0.0174835	-0.87424	-0.528779
	701	0.434926	0.0504942	0.491008	0.570792
	702	-0.685439	-0.97339	-1.39707	0.710597
	703	0.349716	-0.911227	-0.717205	-0.385132
	704	0.349969	-0.102592	-0.628432	0.0508822
	705	-0.137521	-1.50519	-0.487406	0.79496
	706	0.156405	-0.429336	-0.399058	0.524006
	707	0.833368	0.872853	-0.958657	0.775774
	708	0.251814	0.929538	0.573782	0.817285
	709	0.452475	0.850191	-0.982127	0.468002
	710	-0.231359	0.763219	-1.91637	-0.0344956
	711	-0.496042	0.896278	0.554015	0.808142
	712	-0.785355	0.88278	0.588857	0.630793
	713	0.182975	0.871915	-0.339525	0.428185
	714	1.03789	0.788364	0.569026	0.586348
	715	-1.14631	0.904823	1.23932	0.82226
	716	-0.183404	0.768839	-1.90693	0.150827
	717	-0.0235661	-0.694925	0.480465	0.90753
	718	0.808913	0.948196	0.618146	0.359667
	719	0.395581	0.188392	0.76433	0.516944
	720	-1.39343	-0.961249	-0.316175	-1.00685
	721	0.652459	0.534627	0.782469	0.635772
	722	-0.954341	0.520146	0.324744	0.0781478
	723	-0.108996	-0.95737	-0.165176	0.1617
	724	-1.77838	0.08925	0.608137	-0.650527
	725	-0.239914	0.631506	0.534123	0.748191
	726	-1.10041	-1.3438	0.14922	0.689087
	727	-0.764397	-1.11309	-0.472156	0.678235
	728	1.06875	1.00798	1.30875	1.09544
	729	1.06875	1.00798	1.30875	1.09544
	730	1.06875	1.00798	1.30875	1.09544
	731	0.189494	0.0286392	0.502866	-0.152086
	732	0.196495	0.0328446	0.299248	0.734049
	733	0.199334	0.0569441	0.306465	0.852942
	734	0.409479	0.481914	0.351317	0.931013
	735	0.598611	0.00536527	-0.411111	0.298557
	736	0.600338	-0.00153276	-0.765314	1.0079
	737	0.620787	0.106535	0.719317	0.0418269
	738	0.157762	-0.0496726	-0.843663	-0.504939
	739	0.434926	0.0504942	0.491008	0.570792
	740	-0.685439	-0.97339	-1.39707	0.710597
	741	0.349716	-0.911227	-0.717205	-0.385132
	742	-0.0293079	-0.0725581	-1.32851	0.14437
	743	-0.137521	-1.50519	-0.487406	0.79496
	744	0.156405	-0.429336	-0.399058	0.524006
	745	0.251814	0.929538	0.573782	0.817285
	746	1.01811	0.89585	-0.348384	-0.261217
	747	-0.496042	0.896278	0.554015	0.808142
	748	0.182975	0.871915	-0.339525	0.428185
	749	1.03789	0.788364	0.569026	0.586348
	750	0.290356	-0.832094	0.44534	0.840873
	751	-0.477895	-0.55921	-0.97917	-0.2893
	752	-1.12582	-1.24438	-0.378026	-1.04152
	753	-0.0246872	-0.976107	0.389716	-0.649986
	754	-0.0367717	0.635251	1.24327	0.890128
	755	0.308392	-0.00848962	-1.07326	-0.378869
	756	0.0139069	-0.335836	-0.661191	-0.0688669
	757	0.440846	0.79187	0.703481	0.517953
	758	-0.187599	0.299792	1.21829	1.06569
	759	-0.3416	-0.149631	0.24827	0.187476
	760	0.269658	0.972443	1.28762	1.08567
	761	-0.445892	0.538493	0.428318	-0.461261
	762	1.04909	0.663779	1.2781	1.08763
	763	1.04909	0.663779	1.2781	1.08763
	764	0.9279	0.99823	1.29685	0.908984
	765	-2.2384	-2.6319	-2.58406	-2.07366
	766	-0.556847	0.890437	0.91475	-0.53903
	767	0.810914	0.964641	1.05832	-0.0567244
	768	-0.550238	-1.29562	-0.149582	0.150952
	769	-1.47229	-0.968705	-0.461736	0.138077
	770	-1.51498	-0.273816	0.23378	0.708039
	771	-0.307206	0.909322	0.569888	1.05655
	772	-1.98982	0.756416	-0.791246	0.519933
	773	0.826405	0.984672	1.10403	0.968036
	774	0.0681156	0.928417	0.661528	0.945495
	775	-1.03986	0.825255	-0.378137	0.900212
	776	-0.128814	0.0163782	0.285968	0.624192
	777	-0.363976	0.00815436	0.284987	0.739696
	778	-0.996417	-1.1666	-0.0750653	0.68681
	779	-1.0076	-0.985306	-1.39994	0.834383
	780	-1.00673	-1.08345	-0.729562	0.378313
	781	0.107167	-0.945453	-1.32935	0.128849
	782	-1.05682	-1.46822	-1.92589	-0.320002
	783	1.06875	1.00798	1.30875	1.09544
	784	1.06875	1.00798	1.30875	1.09544
	785	0.185866	0.022169	0.444026	-0.345954
	786	0.144986	-0.85956	-0.00950639	1.00941
	787	0.383905	0.0497463	0.537191	0.510379
	788	-0.123244	-0.546717	-2.2636	0.105772
	789	0.973409	-0.292233	0.282787	0.607939
	790	0.161513	-0.384691	0.223464	-0.176385
	791	0.211955	0.342367	0.319109	0.561382
	792	0.207442	0.387838	0.706413	-0.62078
	793	-0.494387	-1.52787	-1.26026	-0.725103
	794	0.833368	0.872853	-0.958657	0.775774
	795	-0.116823	0.937001	1.0657	0.65339
	796	-0.36687	0.779435	-1.29708	-0.680108
	797	0.68643	0.983257	1.28056	0.681773
	798	-0.962603	0.0266469	1.15853	0.620286
	799	0.808913	0.948196	0.618146	0.359667
	800	0.57547	-0.706487	0.242904	0.721994
	801	-0.225035	0.672957	-1.22796	-0.0858602
	802	-0.0427727	0.0322326	0.718228	-0.0204204
	803	-1.46568	-0.72564	-0.499638	-0.394091
	804	-0.627908	-0.505273	0.425622	0.718742
	805	-0.0230113	-0.840416	-0.807204	-0.626781
	806	-1.0647	-0.179612	-0.638213	-0.462194
	807	-1.39343	-0.961249	-0.316175	-1.00685
	808	-0.997892	-0.645978	-1.12304	-0.212794
	809	-0.122902	-0.721293	-0.765094	-1.12059
	810	-0.830457	-1.23672	0.208344	0.221272
	811	-0.334163	0.4771	1.23055	1.06795
	812	0.369121	0.631224	0.498421	0.574093
	813	0.00374557	0.0141403	0.270422	0.194973
	814	0.424564	-0.690235	-0.315708	-0.134652
	815	0.450585	-0.120101	-0.635564	-0.133032
	816	0.404601	-0.848753	-0.59509	-0.682228
	817	0.467421	0.13469	-0.604963	0.0574391
	818	0.31556	0.0999512	-1.00024	-0.386949
	819	0.10015	0.758326	0.269518	0.758682
	820	0.345648	-0.0600954	1.18825	0.81774
	821	-0.412473	0.783756	0.75844	0.756137
	822	-0.421684	-1.38432	0.0708711	-0.562937
	823	0.16625	-0.175599	-0.0446596	-0.364844
	824	0.242139	0.91922	0.68262	-0.12879
	825	0.232869	0.607377	1.01938	0.0565637
	826	0.543537	0.821268	1.07788	0.833578
	827	0.634589	0.965334	0.916885	0.893706
	828	1.03378	0.699703	1.04062	-0.0475716
	829	0.475314	0.628457	1.21886	0.0655924
	830	0.157448	0.777428	1.25791	0.843449
	831	-0.0671982	0.0123206	-0.374694	-0.545631
	832	0.378739	-0.161035	-0.209166	-2.21606
	833	0.140768	0.0401356	-0.993664	-2.17225
	834	0.89544	0.933844	0.521646	-0.424114
	835	0.803979	-0.0480926	-1.13524	-1.15342
	836	0.139169	0.287847	-1.86333	-2.19388
	837	0.200931	0.678982	-1.12946	0.167429
	838	0.773754	0.371182	0.912889	-0.213033
	839	0.168068	-0.0234642	-0.376684	-0.438203
	840	0.257686	0.637749	0.611524	-1.88679
	841	0.601247	0.901997	0.313156	-0.921189
	842	0.456908	0.362377	0.346933	1.04724
	843	0.701443	0.614597	0.353814	0.567905
	844	0.999667	0.0742867	0.333879	1.04698
	845	0.553456	0.888899	0.286194	-1.50301
	846	-0.307206	0.909322	0.569888	1.05655
	847	0.0681156	0.928417	0.661528	0.945495
	848	-1.03986	0.825255	-0.378137	0.900212
	849	-0.128814	0.0163782	0.285968	0.624192
	850	0.189494	0.0286392	0.502866	-0.152086
	851	0.199334	0.0569441	0.306465	0.852942
	852	-0.123244	-0.546717	-2.2636	0.105772
	853	0.211955	0.342367	0.319109	0.561382
	854	-0.36687	0.779435	-1.29708	-0.680108
	855	-0.962603	0.0266469	1.15853	0.620286
	856	-1.46568	-0.72564	-0.499638	-0.394091
	857	-2.2384	-2.6319	-2.58406	-2.07366
	858	-1.13082	0.805079	-0.719663	1.00666
	859	0.632787	0.967087	1.0779	0.490317
	860	0.143155	0.509741	0.763773	0.511167
	861	0.164688	0.925663	0.571479	0.81622
	862	-0.76331	0.815123	-0.567939	0.176947
	863	-0.629878	0.907029	1.04757	0.229215
	864	0.682323	0.974941	1.2614	0.250883
	865	0.818989	0.981019	1.26501	0.252554
	866	0.582232	0.97049	1.25875	0.24966
	867	-0.571708	0.839322	-0.268915	0.188523
	868	-0.643575	-0.268904	-0.852543	0.148533
	869	-0.086432	-0.624855	0.162306	0.178338
	870	-0.524249	-0.540838	-1.05202	0.138457
	871	-1.02504	-0.508672	-0.42476	0.152848
	872	-0.235103	0.191861	-0.446447	0.174122
	873	1.0464	0.833231	1.02285	0.429152
	874	-0.575015	0.704385	0.06341	-0.0941535
	875	-0.484377	-0.0606891	-0.304577	0.1709
	876	1.06875	1.00798	1.30875	1.09544
	877	0.183715	0.0190579	0.436907	-0.505719
	878	0.133009	-0.113745	-2.00836	-0.59559
	879	0.0107553	0.0354535	0.721611	0.0247463
	880	-0.291915	-0.899491	-0.069069	-0.0818715
	881	-0.238381	-0.0200292	-0.361558	0.774601
	882	-0.580058	0.808916	-0.998536	0.701483
	883	-2.44917	-2.93438	-2.82493	-2.49736
	884	0.189268	0.0223912	0.275326	0.197241
	885	-0.291731	-0.0139353	-0.0174162	0.182564
	886	0.225823	0.744272	0.0746469	0.205537
	887	-0.394738	0.373217	0.582148	0.452885
	888	0.250479	0.926937	0.543762	0.759394
	889	0.476016	0.78439	0.514271	0.578675
	890	0.599491	0.468799	0.768034	0.458406
	891	-1.14908	-0.563323	0.69073	-0.0519892
	892	-1.09835	-0.642749	-1.07894	-0.642555
	893	-0.564921	0.342218	0.214918	-1.48315
	894	-0.404803	-0.246194	0.176964	-1.25768
	895	-0.503976	0.7636	0.360496	1.04529
	896	0.78203	0.903392	0.302372	-1.27096
	897	0.748033	0.225741	0.258366	-0.90512
	898	0.535779	-0.654207	-0.162188	-2.34072
	899	-0.566042	0.116163	-0.240493	0.175416
	900	-0.729846	-0.264394	-0.271608	-0.542388
	901	0.338392	-1.13103	0.366363	-1.9277
	902	0.426131	0.154278	0.449196	-0.618339
	903	0.16665	-0.010323	0.200461	-1.4827
	904	0.777303	-0.00223193	-0.366702	-0.76561
	905	0.478153	0.132253	-1.52794	-0.712562
	906	0.437917	0.607301	-0.576919	-0.2323
	907	0.686619	-0.724074	-0.688153	-0.258885
	908	0.274012	0.428798	-0.269539	-1.25412
	909	0.685187	0.6634	0.613859	-1.4516
	910	-1.53495	-1.89172	-1.4155	0.560091
	911	1.06875	1.00798	1.30875	1.09544
	912	1.06875	1.00798	1.30875	1.09544
	913	1.06875	1.00798	1.30875	1.09544
	914	1.06875	1.00798	1.30875	1.09544
	915	-0.738702	-1.06753	-2.22815	-2.1886
	916	-2.44917	-2.93438	-2.82493	-2.49736
	917	-0.674849	-1.05748	-0.694538	0.976101
	918	-0.667595	-0.930485	-0.68323	0.978985
	919	0.678022	-0.523696	-0.375038	1.01045
	920	0.832627	-0.378806	0.112049	1.02969
	921	-1.63478	-2.87201	-2.5732	-1.64151
	922	1.05393	0.969114	0.591934	1.07276
	923	1.05393	0.969114	0.591934	1.07276
	924	0.815779	0.798644	1.08747	0.963811
	925	-0.00207318	0.777387	0.510538	0.0988379
	926	1.03818	0.693327	0.567377	1.06649
	927	1.04774	0.955797	0.404458	0.882317
	928	-0.136502	0.878705	-0.142021	1.03614
	929	-1.13082	0.805079	-0.719663	1.00666
	930	-1.17341	0.843153	0.288771	0.199186
	931	1.06875	1.00798	1.30875	1.09544
	932	0.632787	0.967087	1.0779	0.490317
	933	-0.0856212	0.734173	0.404448	0.747873
	934	0.143155	0.509741	0.763773	0.511167
	935	0.164688	0.925663	0.571479	0.81622
	936	-0.238381	-0.0200292	-0.361558	0.774601
	937	0.68643	0.983257	1.28056	0.681773
	938	-1.56969	-1.94879	-1.79151	-1.59916
	939	-1.56969	-1.94879	-1.79151	-1.59916
	940	0.652459	0.534627	0.782469	0.635772
	941	0.652459	0.534627	0.782469	0.635772
	942	0.652459	0.534627	0.782469	0.635772
	943	-0.986008	0.832965	-0.219822	0.721319
	944	1.04774	0.955797	0.404458	0.882317
	945	-0.136502	0.878705	-0.142021	1.03614
	946	0.153705	0.904819	0.430649	0.0342848
	947	0.349969	-0.102592	-0.628432	0.0508822
	948	-0.231359	0.763219	-1.91637	-0.0344956
	949	0.435446	0.696773	1.24923	0.660135
	950	0.979859	-0.0908607	0.283198	0.203631
	951	-0.697871	0.619264	0.617142	0.93006
	952	-0.0403393	0.573184	0.812219	0.757615
	953	-1.22344	0.520568	0.780948	0.743152
	954	-1.19901	0.778217	1.23246	0.946545
	955	-1.24658	0.162755	0.786667	0.446019
	956	0.617761	0.80648	1.03748	-0.123728
	957	1.05474	0.851225	1.27727	0.683001
	958	-0.734723	0.779362	1.24805	1.07012
	959	0.11629	0.173809	-0.0939362	-2.20883
	960	0.343356	0.548742	0.324139	-0.991695
	961	0.932788	-0.08783	-2.39171	0.121935
	962	1.0021	0.0865204	0.675741	0.68879
	963	0.96368	-0.0659595	0.391688	-1.46956
	964	0.982477	0.828434	-1.07428	-1.92664
	965	0.592528	-0.41808	0.250794	0.310384
	966	-0.319768	0.408566	1.10023	-1.86068
	967	-0.294032	0.889443	1.13704	-1.98994
	968	0.364559	0.893941	0.312687	-0.793205
	969	0.854235	0.819482	-1.71221	-0.0988094
	970	0.874817	0.856068	-1.38307	1.00868
	971	0.811092	0.175539	-1.79161	-0.628166
	972	0.930388	1.00183	1.30509	1.09375
	973	0.930388	1.00183	1.30509	1.09375
	974	0.269658	0.972443	1.28762	1.08567
	975	0.611547	0.0411715	0.286487	0.202403
	976	0.849998	0.0517763	0.29279	0.205318
	977	0.45518	0.980694	1.29253	1.08794
	978	0.41465	0.466746	0.813129	0.760382
	979	0.930388	1.00183	1.30509	1.09375
	980	0.930388	1.00183	1.30509	1.09375
	981	0.269658	0.972443	1.28762	1.08567
	982	0.0147499	0.774231	1.01727	0.952747
	983	-1.13991	0.259214	0.820945	0.673934
	984	0.243771	-1.53257	-1.3358	-1.37367
	985	0.262382	0.300985	0.471861	0.678947
	986	0.735894	0.322044	0.484377	0.684736
	987	0.479916	-0.432599	-0.127737	0.188568
	988	0.534749	0.216046	0.781466	0.465704
	989	-0.375285	0.498677	1.21129	0.592813
	990	1.03404	0.639105	0.786368	0.641947
	991	0.13265	-1.87308	-1.74652	-1.57835
	992	0.247238	-0.921507	-0.733316	-0.6895
	993	-0.484575	-0.196619	0.233063	0.000172384
	994	-0.888849	-1.16108	-0.787796	-0.892219
	995	-1.56969	-1.94879	-1.79151	-1.59916
	996	-1.57692	-1.95924	-1.81544	-2.13597
	997	-1.80814	-1.95939	-1.79782	-1.60208
	998	-0.226705	-1.28566	0.168826	-1.57383
	999	0.976135	0.0449485	0.435949	-0.991392
	1000	0.9883	0.424443	0.24326	-1.46429
	1001	0.999955	0.0750425	0.347817	1.04742
	1002	1.01073	0.650029	-0.527667	0.540733
	1003	1.04771	0.854229	0.990793	0.489862
	1004	0.262247	0.953005	0.929142	1.07433
	1005	0.215026	0.855756	-0.335896	-0.643284
	1006	0.479153	0.911466	-0.0248632	1.04683
	1007	1.0222	0.885897	-0.942784	1.02419
	1008	0.247141	0.913382	0.198392	1.0512
	1009	0.179722	0.0960648	-0.173721	-0.306437
	1010	-1.44034	-0.347311	-0.225581	-0.422594
	1011	-1.46181	-0.874012	0.976741	-1.55434
	1012	-1.20573	-0.837133	0.204211	1.00207
	1013	-0.99119	-1.14443	0.182078	0.997704
	1014	0.396388	0.334591	0.356296	0.498064
	1015	0.65414	0.480076	0.869703	0.764888
	1016	0.745945	0.164772	-0.693491	0.769167
	1017	0.652459	0.534627	0.782469	0.635772
	1018	-0.119356	0.938035	1.23728	0.174726
	1019	-0.708924	-1.51195	-0.64303	0.130089
	1020	-0.588312	-0.427458	0.112708	0.175362
	1021	-1.74131	0.0542191	-0.788434	0.390842
	1022	-0.233731	-1.49267	-0.977871	0.661112
	1023	-0.474007	-0.911578	-0.485039	0.987417
	1024	-1.44576	-0.909268	0.379606	0.88529
	1025	-1.00673	-1.08345	-0.729562	0.378313
	1026	-1.10041	-1.3438	0.14922	0.689087
	1027	-0.200463	-0.925729	-0.877359	0.675516
	1028	0.107167	-0.945453	-1.32935	0.128849
	1029	-1.05682	-1.46822	-1.92589	-0.320002
	1030	1.06875	1.00798	1.30875	1.09544
	1031	1.06875	1.00798	1.30875	1.09544
	1032	1.06875	1.00798	1.30875	1.09544
	1033	0.191667	0.0305603	0.463229	0.0849562
	1034	0.153172	-0.067485	-1.28684	-0.154936
	1035	0.188499	0.0272005	0.499574	-0.225965
	1036	0.185866	0.022169	0.444026	-0.345954
	1037	0.620787	0.106535	0.719317	0.0418269
	1038	0.207442	0.387838	0.706413	-0.62078
	1039	-0.0293079	-0.0725581	-1.32851	0.14437
	1040	-0.494387	-1.52787	-1.26026	-0.725103
	1041	-0.281404	-0.548518	-0.500093	-0.206221
	1042	-0.291915	-0.899491	-0.069069	-0.0818715
	1043	0.612724	0.918597	0.351146	-0.0687152
	1044	1.01811	0.89585	-0.348384	-0.261217
	1045	0.629097	0.947532	0.606534	0.822612
	1046	-0.00663271	0.629223	-2.34398	0.267362
	1047	0.57547	-0.706487	0.242904	0.721994
	1048	0.956065	0.105931	-0.657887	-1.38001
	1049	-0.370636	-2.07886	-0.823136	-0.119162
	1050	-1.12582	-1.24438	-0.378026	-1.04152
	1051	-0.905034	-0.609692	-0.615204	-0.625785
	1052	-0.134372	0.319777	0.206092	-0.685345
	1053	-0.963552	-0.723835	-0.716252	-0.921807
	1054	-1.0647	-0.179612	-0.638213	-0.462194
	1055	-2.2384	-2.6319	-2.58406	-2.07366
	1056	-0.556847	0.890437	0.91475	-0.53903
	1057	0.810914	0.964641	1.05832	-0.0567244
	1058	-0.550238	-1.29562	-0.149582	0.150952
	1059	-1.47229	-0.968705	-0.461736	0.138077
	1060	-1.51498	-0.273816	0.23378	0.708039
	1061	-0.307206	0.909322	0.569888	1.05655
	1062	-1.98982	0.756416	-0.791246	0.519933
	1063	0.826405	0.984672	1.10403	0.968036
	1064	0.0681156	0.928417	0.661528	0.945495
	1065	-1.03986	0.825255	-0.378137	0.900212
	1066	-0.128814	0.0163782	0.285968	0.624192
	1067	-0.363976	0.00815436	0.284987	0.739696
	1068	-0.996417	-1.1666	-0.0750653	0.68681
	1069	-1.0076	-0.985306	-1.39994	0.834383
	1070	-1.00673	-1.08345	-0.729562	0.378313
	1071	0.107167	-0.945453	-1.32935	0.128849
	1072	-1.05682	-1.46822	-1.92589	-0.320002
	1073	1.06875	1.00798	1.30875	1.09544
	1074	1.06875	1.00798	1.30875	1.09544
	1075	0.185866	0.022169	0.444026	-0.345954
	1076	0.144986	-0.85956	-0.00950639	1.00941
	1077	0.383905	0.0497463	0.537191	0.510379
	1078	-0.123244	-0.546717	-2.2636	0.105772
	1079	0.973409	-0.292233	0.282787	0.607939
	1080	0.161513	-0.384691	0.223464	-0.176385
	1081	0.211955	0.342367	0.319109	0.561382
	1082	0.207442	0.387838	0.706413	-0.62078
	1083	-0.494387	-1.52787	-1.26026	-0.725103
	1084	0.833368	0.872853	-0.958657	0.775774
	1085	-0.116823	0.937001	1.0657	0.65339
	1086	-0.36687	0.779435	-1.29708	-0.680108
	1087	0.68643	0.983257	1.28056	0.681773
	1088	-0.962603	0.0266469	1.15853	0.620286
	1089	0.808913	0.948196	0.618146	0.359667
	1090	0.57547	-0.706487	0.242904	0.721994
	1091	-0.225035	0.672957	-1.22796	-0.0858602
	1092	-0.0427727	0.0322326	0.718228	-0.0204204
	1093	-1.46568	-0.72564	-0.499638	-0.394091
	1094	-0.627908	-0.505273	0.425622	0.718742
	1095	-0.0230113	-0.840416	-0.807204	-0.626781
	1096	-1.0647	-0.179612	-0.638213	-0.462194
	1097	-1.39343	-0.961249	-0.316175	-1.00685
	1098	-0.997892	-0.645978	-1.12304	-0.212794
	1099	-0.122902	-0.721293	-0.765094	-1.12059
	1100	-0.830457	-1.23672	0.208344	0.221272
	1101	-0.334163	0.4771	1.23055	1.06795
	1102	0.369121	0.631224	0.498421	0.574093
	1103	0.00374557	0.0141403	0.270422	0.194973
	1104	0.424564	-0.690235	-0.315708	-0.134652
	1105	0.450585	-0.120101	-0.635564	-0.133032
	1106	0.404601	-0.848753	-0.59509	-0.682228
	1107	0.467421	0.13469	-0.604963	0.0574391
	1108	0.31556	0.0999512	-1.00024	-0.386949
	1109	0.10015	0.758326	0.269518	0.758682
	1110	0.345648	-0.0600954	1.18825	0.81774
	1111	-0.412473	0.783756	0.75844	0.756137
	1112	-0.421684	-1.38432	0.0708711	-0.562937
	1113	0.16625	-0.175599	-0.0446596	-0.364844
	1114	0.242139	0.91922	0.68262	-0.12879
	1115	0.232869	0.607377	1.01938	0.0565637
	1116	0.543537	0.821268	1.07788	0.833578
	1117	0.634589	0.965334	0.916885	0.893706
	1118	1.03378	0.699703	1.04062	-0.0475716
	1119	0.475314	0.628457	1.21886	0.0655924
	1120	0.157448	0.777428	1.25791	0.843449
	1121	0.161513	-0.384691	0.223464	-0.176385
	1122	-0.305106	-0.833389	-0.447677	-0.618702
	1123	-0.767385	-0.687663	-0.196417	-0.903242
	1124	-1.23503	-0.661884	-1.2298	-0.218849
	1125	-0.737435	-1.27005	-0.491688	0.200342
	1126	0.0758492	-0.985355	0.135124	-0.656838
	1127	0.480475	0.683394	0.888671	0.885752
	1128	0.43473	0.646666	1.07659	0.890264
	1129	0.195668	0.500664	1.24456	1.07443
	1130	0.318035	0.16645	-0.878425	-0.672051
	1131	0.467421	0.13469	-0.604963	0.0574391
	1132	0.211398	0.0953187	-1.003	-0.388223
	1133	0.825645	-0.167822	-0.785305	0.760766
	1134	0.431882	0.356383	-0.168401	-0.31104
	1135	0.411399	0.564439	-0.850502	-2.04917
	1136	0.263575	0.586195	0.303636	-0.325977
	1137	0.215196	0.23525	0.522502	1.04755
	1138	0.683116	0.251709	-0.871124	-1.50472
	1139	-0.299992	-0.836784	-0.430646	-0.333058
	1140	0.322587	0.974797	1.28902	1.08632
	1141	0.960292	-0.278886	-0.112081	0.00334797
	1142	0.0143491	-0.385787	-0.386634	-0.05651
	1143	-1.25744	0.147093	0.261539	0.368386
	1144	0.681948	-0.770618	-0.699276	-0.422788
	1145	0.979019	0.168143	0.252043	-1.05582
	1146	0.417504	0.0858973	0.735454	-1.46194
	1147	0.969297	-0.0130296	-0.169828	-0.401449
	1148	0.509879	-0.354192	-1.31351	-0.381418
	1149	0.46332	-0.0700702	-1.12811	-1.62181
	1150	0.13981	-0.450077	0.537575	-2.2015
	1151	0.959961	-0.0528772	-0.172185	-1.01193
	1152	-1.90127	-1.98339	-2.1725	-1.61491
	1153	-1.56969	-1.94879	-1.79151	-1.59916
	1154	-1.56969	-1.94879	-1.79151	-1.59916
	1155	0.815779	0.798644	1.08747	0.963811
	1156	-0.00207318	0.777387	0.510538	0.0988379
	1157	0.772234	0.949611	0.568152	0.699841
	1158	0.787052	0.988478	1.28496	0.722526
	1159	1.04108	0.669291	0.807512	1.07335
	1160	-1.38981	0.487899	0.730016	-1.47339
	1161	0.993542	-0.0880953	0.497796	1.04875
	1162	0.999667	0.0742867	0.333879	1.04698
	1163	1.04654	0.733795	0.913709	1.07789
	1164	0.255713	0.356866	0.0739377	0.43152
	1165	1.00931	0.243138	0.348914	1.05082
	1166	0.713977	-0.650667	0.061179	0.775933
	1167	0.960163	-0.401045	-0.407927	1.01481
	1168	1.06875	1.00798	1.30875	1.09544
	1169	-2.2384	-2.6319	-2.58406	-2.07366
	1170	-1.13082	0.805079	-0.719663	1.00666
	1171	0.632787	0.967087	1.0779	0.490317
	1172	0.143155	0.509741	0.763773	0.511167
	1173	0.164688	0.925663	0.571479	0.81622
	1174	-0.76331	0.815123	-0.567939	0.176947
	1175	-0.629878	0.907029	1.04757	0.229215
	1176	0.682323	0.974941	1.2614	0.250883
	1177	0.818989	0.981019	1.26501	0.252554
	1178	0.582232	0.97049	1.25875	0.24966
	1179	-0.571708	0.839322	-0.268915	0.188523
	1180	-0.643575	-0.268904	-0.852543	0.148533
	1181	-0.086432	-0.624855	0.162306	0.178338
	1182	-0.524249	-0.540838	-1.05202	0.138457
	1183	-1.02504	-0.508672	-0.42476	0.152848
	1184	-0.235103	0.191861	-0.446447	0.174122
	1185	1.0464	0.833231	1.02285	0.429152
	1186	-0.575015	0.704385	0.06341	-0.0941535
	1187	-0.484377	-0.0606891	-0.304577	0.1709
	1188	1.06875	1.00798	1.30875	1.09544
	1189	0.183715	0.0190579	0.436907	-0.505719
	1190	0.133009	-0.113745	-2.00836	-0.59559
	1191	0.0107553	0.0354535	0.721611	0.0247463
	1192	-0.291915	-0.899491	-0.069069	-0.0818715
	1193	-0.238381	-0.0200292	-0.361558	0.774601
	1194	-0.580058	0.808916	-0.998536	0.701483
	1195	-2.44917	-2.93438	-2.82493	-2.49736
	1196	0.0917236	0.770751	0.33094	0.0280002
	1197	0.617761	0.80648	1.03748	-0.123728
	1198	1.05474	0.851225	1.27727	0.683001
	1199	-0.734723	0.779362	1.24805	1.07012
	1200	0.791361	0.485734	0.82832	0.883366
	1201	0.856084	0.702772	1.06163	0.531488
	1202	0.220338	0.846005	-0.986077	0.829209
	1203	0.412279	0.779056	-1.52749	-1.98684
	1204	0.997008	0.0854204	0.898809	-0.0766641
	1205	0.339738	0.320446	0.289148	-0.163808
	1206	0.657271	0.46796	1.21581	0.22692
	1207	0.166842	0.259664	0.561196	0.758572
	1208	0.936029	-1.01501	0.708141	0.198146
	1209	0.987521	-0.226487	0.753759	0.808091
	1210	1.03413	0.929851	0.119632	0.258495
	1211	0.93522	-0.813815	0.863872	-1.06173
	1212	-0.281686	-0.461929	-0.11562	-1.21568
	1213	-0.426771	-0.117542	-1.25839	-1.76857
	1214	-0.139574	0.382494	-0.622557	-0.546742
	1215	-1.4755	0.194761	-2.33772	-2.12145
	1216	0.692584	-0.648127	-0.300708	-0.538845
	1217	-1.63091	-2.56242	-2.39552	-2.28404
	1218	-0.859734	-1.78099	-1.58249	-1.58206
	1219	-1.99207	-0.776227	-0.485193	-0.658352
	1220	-0.190263	-2.83392	-2.76523	-2.46975
	1221	-1.4224	0.406094	0.485091	0.66858
	1222	-0.115416	-2.55813	-2.38273	-2.45199
	1223	0.745858	0.521407	0.502083	0.566722
	1224	0.468144	0.98127	1.29287	1.0881
	1225	0.0601599	0.784836	0.785079	0.818872
	1226	-0.448654	0.0661355	0.252422	0.554518
	1227	0.930388	1.00183	1.30509	1.09375
	1228	0.249207	0.774361	0.830393	0.949548
	1229	0.907094	0.731774	1.02632	0.789677
	1230	0.67548	0.803616	1.03473	0.960824
	1231	0.751602	0.0474002	0.290189	0.204115
	1232	0.0600628	0.637851	1.06737	0.885857
	1233	0.978895	-0.103769	-0.160965	0.843856
	1234	1.06875	1.00798	1.30875	1.09544
	1235	1.06875	1.00798	1.30875	1.09544
	1236	1.06875	1.00798	1.30875	1.09544
	1237	0.526502	0.359708	0.289151	-0.340513
	1238	0.385239	0.399917	0.2762	-0.653545
	1239	1.05694	0.854398	1.28453	0.845919
	1240	-0.181926	-0.135824	-1.33423	-0.955202
	1241	0.737033	0.00998259	-2.27621	-1.44582
	1242	0.75897	0.342012	-2.00891	-1.53673
	1243	0.979907	0.053871	0.581195	-0.925504
	1244	1.01175	0.677997	0.490411	-1.02152
	1245	0.445569	0.219073	0.329064	0.925618
	1246	0.707629	0.0349115	0.0876562	0.209734
	1247	0.0675392	0.852275	0.238185	-2.30427
	1248	0.720375	0.0685424	0.711825	0.217004
	1249	0.746597	0.912529	0.483292	-1.2044
	1250	0.754304	0.469613	0.820067	1.06683
	1251	0.600086	-0.281587	0.610044	-0.224254
	1252	0.348153	0.831322	-1.23114	0.392727
	1253	0.665577	0.910138	-0.143073	0.860763
	1254	0.982143	0.799898	-2.1499	-0.216834
	1255	0.583908	-0.039515	-1.07353	-0.261542
	1256	0.990357	0.403663	-0.713217	0.236834
	1257	0.186909	0.901355	0.412209	-0.202345
	1258	0.770219	-0.64352	0.0735471	1.02272
	1259	0.972963	0.509977	-0.978108	-1.37239
	1260	1.05737	0.980009	0.830108	0.962063
	1261	1.02743	0.948213	1.17197	-1.97379
	1262	0.965616	0.0191138	-0.00562334	-1.1161
	1263	0.360905	0.903636	0.874325	-1.99073
	1264	0.0357738	-0.180174	0.468044	-0.464563
	1265	-0.825088	-0.40373	-1.24054	-2.38298
	1266	-0.272194	0.274273	0.200315	0.313153
	1267	0.114549	-0.232031	-2.29994	-1.18718
	1268	0.330965	-0.0490579	0.741242	0.167068
	1269	-1.80645	-1.95932	-1.79777	-1.60206
	1270	1.01258	0.575991	-0.513175	1.03112
	1271	-1.4761	-0.767606	-0.758634	-0.70548
	1272	0.0257391	-0.330299	-0.61494	1.00003
	1273	-1.41761	-0.658229	1.10651	1.03072
	1274	-1.05022	-1.42538	0.156092	0.99084
	1275	-0.200463	-0.925729	-0.877359	0.675516
	1276	0.0610805	-0.84168	0.653633	0.190614
	1277	-0.690004	-1.12763	-0.512005	-0.26657
	1278	-2.44917	-2.93438	-2.82493	-2.49736
	1279	0.612724	0.918597	0.351146	-0.0687152
	1280	-0.785355	0.88278	0.588857	0.630793
	1281	0.629097	0.947532	0.606534	0.822612
	1282	0.21894	0.861416	-0.322943	-0.35262
	1283	-0.00663271	0.629223	-2.34398	0.267362
	1284	-1.14631	0.904823	1.23932	0.82226
	1285	-0.0235661	-0.694925	0.480465	0.90753
	1286	0.306362	0.93661	0.586105	1.06406
	1287	0.0470889	0.867019	-0.509386	1.02669
	1288	0.395581	0.188392	0.76433	0.516944
	1289	0.956065	0.105931	-0.657887	-1.38001
	1290	-1.05095	-0.943203	-0.112449	-0.618524
	1291	-0.370636	-2.07886	-0.823136	-0.119162
	1292	-0.607692	-0.968011	-1.43563	-0.246225
	1293	-0.905034	-0.609692	-0.615204	-0.625785
	1294	-0.134372	0.319777	0.206092	-0.685345
	1295	-2.24695	-0.98811	0.497197	0.694453
	1296	-1.66735	-0.629744	0.889337	0.183636
	1297	-0.95642	0.468031	0.562303	0.0843311
	1298	-1.76035	-0.863941	0.581159	-2.34645
	1299	-0.10074	-0.563415	0.15433	-1.62517
	1300	1.03903	0.964996	1.21038	-1.11196
	1301	0.440481	-0.970569	0.91589	0.735889
	1302	0.166421	-0.377592	0.23971	0.188157
	1303	0.474959	0.0247998	0.089803	0.194669
	1304	0.483457	0.179678	0.282856	-0.098969
	1305	-0.477584	-0.0486176	0.241171	-0.114812
	1306	0.128218	-0.727046	-0.530154	-0.435129
	1307	-0.741702	-0.175939	-0.5169	-0.797079
	1308	0.286673	-0.342929	-1.05213	-0.687543
	1309	-0.441937	0.0766305	-0.995982	0.153009
	1310	0.307957	-0.00755703	-1.01489	-0.507737
	1311	-0.460946	0.363808	-0.235296	0.0633115
	1312	0.612323	-0.843888	0.203797	0.0645506
	1313	-0.446374	-1.24362	-1.62511	-1.74051
	1314	0.591096	0.404982	0.473413	0.333101
	1315	0.182617	0.479946	0.853633	0.631912
	1316	0.327629	0.0285446	0.278983	0.198932
	1317	0.802836	0.0496788	0.291543	0.204742
	1318	0.068213	0.0587034	0.996715	0.403002
	1319	-0.558929	0.483356	1.21367	0.775069
	1320	0.599491	0.468799	0.768034	0.458406
	1321	0.462403	-0.0908941	-2.04879	0.0610821
	1322	0.831098	0.0375139	0.731017	-2.00692
	1323	-0.130881	-0.0960143	-1.52052	0.242709
	1324	-0.7069	-0.971289	-0.574619	-2.37252
	1325	0.520915	0.10399	-0.942957	-2.16546
	1326	-0.111353	-2.2491	-2.51359	-1.97538
	1327	-1.24788	-0.270161	-0.47986	-0.114041
	1328	-1.8654	-2.0607	-1.92339	-1.95984
	1329	-1.81915	-2.71948	-2.54467	-2.35985
	1330	0.45136	-1.36188	-1.37907	-1.14063
	1331	-0.0615715	0.76867	1.25442	0.892793
	1332	0.678181	-0.728348	-0.612301	-0.932538
	1333	-0.62557	0.347075	0.565294	0.555127
	1334	0.41666	-1.04161	-1.15249	-0.830281
	1335	-0.724811	0.149732	0.5551	0.444242
	1336	0.427575	-1.52827	-1.51824	-1.57094
	1337	-1.61359	-2.44949	-2.32417	-2.34574
	1338	0.999667	0.0742867	0.333879	1.04698
	1339	-0.152621	0.953663	1.27646	1.08051
	1340	0.790058	-0.700193	-0.262278	-0.546989
	1341	-0.482836	0.426831	0.789407	0.74941
	1342	0.834096	-0.303535	0.443697	0.303559
	1343	-0.0629042	-0.215685	0.38658	-0.224287
	1344	-0.46565	0.0624937	0.43789	0.090343
	1345	0.39449	-0.914958	-0.729424	-0.6877
	1346	-0.252711	0.949211	1.27382	1.07929
	1347	-0.413491	-0.950892	-0.75078	-0.697577
	1348	-0.356874	0.944579	1.27106	1.07801
	1349	0.229332	0.129994	0.0658063	-0.456243
	1350	0.229781	0.537707	0.0359302	-2.3148
	1351	-0.12446	0.4175	0.752345	-1.46071
	1352	0.623401	0.35013	0.763281	-1.45379
	1353	0.239936	0.378013	0.236192	-1.47331
	1354	0.185935	0.338956	-0.0455241	-1.11934
	1355	0.552387	0.504935	-1.31976	-0.803923
	1356	0.639029	0.453818	1.17391	-0.718918
	1357	0.986527	0.314203	0.489591	-1.45897
	1358	0.607005	0.369454	-0.0984864	-1.67352
	1359	0.999626	0.593494	-0.426854	-0.295818
	1360	0.43452	-0.898109	-0.154425	-1.6086
	1361	-1.56969	-1.94879	-1.79151	-1.59916
	1362	-1.56969	-1.94879	-1.79151	-1.59916
	1363	-1.56969	-1.94879	-1.79151	-1.59916
	1364	0.950451	-0.0148879	-0.518022	-1.49634
	1365	0.13839	-0.249234	-0.923024	-1.10414
	1366	0.986493	0.0540086	0.24344	0.144041
	1367	1.03409	0.940753	0.539241	-0.421982
	1368	1.03432	0.941082	0.539993	-0.405124
	1369	0.223392	0.894903	0.727729	-1.69421
	1370	0.202944	0.503089	0.880016	-1.81558
	1371	0.117765	0.0610895	1.20423	1.06385
	1372	1.06875	1.00798	1.30875	1.09544
	1373	1.06875	1.00798	1.30875	1.09544
	1374	1.06875	1.00798	1.30875	1.09544
	1375	0.515701	-2.7391	-2.59804	0.898221
	1376	0.23898	-2.75141	-2.60535	0.894838
	1377	-1.93044	-2.36249	-2.55405	-1.75234
	1378	1.06875	1.00798	1.30875	1.09544
	1379	0.787052	0.988478	1.28496	0.722526
	1380	1.04108	0.669291	0.807512	1.07335
	1381	1.04909	0.663779	1.2781	1.08763
	1382	-0.236005	0.896897	0.692017	-0.26899
	1383	0.993542	-0.0880953	0.497796	1.04875
	1384	0.999667	0.0742867	0.333879	1.04698
	1385	0.271467	0.747105	0.0976673	0.184966
	1386	0.255713	0.356866	0.0739377	0.43152
	1387	0.713977	-0.650667	0.061179	0.775933
	1388	1.06875	1.00798	1.30875	1.09544
	1389	-2.2384	-2.6319	-2.58406	-2.07366
	1390	-2.2384	-2.6319	-2.58406	-2.07366
	1391	-2.2384	-2.6319	-2.58406	-2.07366
	1392	-2.2384	-2.6319	-2.58406	-2.07366
	1393	-2.2384	-2.6319	-2.58406	-2.07366
	1394	-1.56969	-1.94879	-1.79151	-1.59916
	1395	0.652459	0.534627	0.782469	0.635772
	1396	-0.629878	0.907029	1.04757	0.229215
	1397	0.810914	0.964641	1.05832	-0.0567244
	1398	-0.507679	0.147373	-0.0221427	0.18327
	1399	-0.219817	0.486241	-0.506817	0.178162
	1400	-0.550238	-1.29562	-0.149582	0.150952
	1401	-1.43887	-0.263616	-0.864958	0.258038
	1402	-0.954341	0.520146	0.324744	0.0781478
	1403	-0.108996	-0.95737	-0.165176	0.1617
	1404	-2.02497	-0.667777	-0.955206	0.123089
	1405	-1.47229	-0.968705	-0.461736	0.138077
	1406	-0.235103	0.191861	-0.446447	0.174122
	1407	-0.214043	-0.500771	-0.063599	0.172536
	1408	1.0464	0.833231	1.02285	0.429152
	1409	-1.51498	-0.273816	0.23378	0.708039
	1410	1.05585	0.989319	1.26604	0.137071
	1411	1.00368	0.867828	-0.670135	-0.890559
	1412	0.956259	0.00904538	0.0961628	-2.02544
	1413	-0.799995	-0.91125	-0.0249906	0.383433
	1414	-0.437094	-0.624633	-1.5738	0.2276
	1415	0.0147188	-0.273234	0.787418	-2.30998
	1416	0.0436904	-0.454078	0.836074	-2.3117
	1417	-0.398953	-0.696201	-1.47095	0.414159
	1418	-0.479381	-0.414353	0.850179	0.564862
	1419	0.241209	-0.401614	-0.23717	-1.13894
	1420	-1.35786	0.702888	0.787917	0.929902
	1421	-0.987286	-2.73314	-2.59604	-2.47107
	1422	0.567628	-1.09413	-0.988465	-0.815394
	1423	-0.254529	0.336054	0.910546	0.336114
	1424	-1.60584	-0.646885	-0.453909	-0.265147
	1425	-1.32022	-0.634183	-0.44636	-0.261656
	1426	0.118396	-0.946253	0.135178	-1.08258
	1427	0.724088	-0.030916	0.0358658	-1.41283
	1428	-0.355074	0.259633	-1.37556	-1.46959
	1429	-0.444925	-0.277523	0.217313	-0.225333
	1430	0.896137	-0.751811	-1.23533	-1.59427
	1431	1.01846	0.67922	0.286127	-0.144791
	1432	0.201656	0.841669	-0.178959	-1.9612
	1433	0.561084	0.602519	-0.115206	-2.31464
	1434	1.06875	1.00798	1.30875	1.09544
	1435	0.189268	0.0223912	0.275326	0.197241
	1436	0.569976	0.816447	0.557557	0.827287
	1437	0.772234	0.949611	0.568152	0.699841
	1438	0.652459	0.534627	0.782469	0.635772
	1439	-0.0217632	0.865543	0.352297	-1.63503
	1440	0.486468	0.941465	0.828527	0.11684
	1441	0.194258	0.907707	0.358169	0.335164
	1442	-1.02504	-0.508672	-0.42476	0.152848
	1443	1.06875	1.00798	1.30875	1.09544
	1444	1.06875	1.00798	1.30875	1.09544
	1445	1.06875	1.00798	1.30875	1.09544
	1446	1.06875	1.00798	1.30875	1.09544
	1447	1.06875	1.00798	1.30875	1.09544
	1448	1.06875	1.00798	1.30875	1.09544
	1449	0.189268	0.0223912	0.275326	0.197241
	1450	-2.00272	-2.4923	-2.77608	-2.48259
	1451	-1.56969	-1.94879	-1.79151	-1.59916
	1452	-0.802295	-2.64551	-1.45252	-1.30416
	1453	0.653864	-0.871715	-0.648302	0.99514
	1454	0.414602	-2.16784	-2.308	0.917048
	1455	1.06875	1.00798	1.30875	1.09544
	1456	0.767644	-1.32266	-0.598765	0.989097
	1457	0.619541	0.0527353	0.31295	0.796232
	1458	0.786327	-1.07477	-0.320545	1.00256
	1459	0.996776	-0.0796122	0.654245	1.0537
	1460	1.02862	0.581205	0.379017	1.05849
	1461	0.258349	0.956086	1.25019	0.2457
	1462	0.826405	0.984672	1.10403	0.968036
	1463	0.714348	0.762906	0.609831	0.591174
	1464	-0.986008	0.832965	-0.219822	0.721319
	1465	0.153705	0.904819	0.430649	0.0342848
	1466	0.631642	0.957134	0.841751	0.645551
	1467	0.247821	0.919063	0.380602	0.811171
	1468	-0.816239	0.812769	-0.569338	0.1763
	1469	-0.76331	0.815123	-0.567939	0.176947
	1470	-2.2384	-2.6319	-2.58406	-2.07366
	1471	0.631251	0.952209	0.673479	0.886022
	1472	0.652459	0.534627	0.782469	0.635772
	Bartlett scores
	Case index	AD	IC	ICD	IO
	0	-2.01684	-2.71219	-2.43613	-2.17089
	1	1.13629	1.00329	1.37464	1.13229
	2	1.13629	1.00329	1.37464	1.13229
	3	1.13629	0.572877	0.311478	1.13229
	4	1.13629	1.00329	0.524146	1.13229
	5	0.587608	0.858759	0.524146	0.871154
	6	1.13629	0.689421	0.524146	1.13229
	7	0.760991	0.791576	0.60033	0.607996
	8	-1.48121	1.00329	0.524146	-1.44284
	9	1.13629	0.219813	0.60033	1.13229
	10	1.13629	0.647042	0.829536	1.13229
	11	1.13629	1.00329	1.37464	1.13229
	12	0.425319	0.33317	0.355058	0.526525
	13	0.859985	0.179682	-0.90405	0.860846
	14	1.13629	1.00329	1.37464	1.13229
	15	1.13629	1.00329	1.37464	1.13229
	16	-2.35251	-2.71219	-2.64879	-2.12179
	17	-2.35251	-2.71219	-2.64879	-2.12179
	18	-2.35251	-2.71219	-2.64879	-2.12179
	19	0.646975	1.00329	0.856579	0.657091
	20	-0.164952	0.807426	0.371124	0.797965
	21	0.859985	1.00329	1.37464	0.205991
	22	-0.00462704	1.00329	1.37464	0.205991
	23	-0.278967	0.595709	-0.65896	0.205991
	24	-0.278967	-0.591648	-1.81484	0.0754247
	25	-0.00934574	0.142461	0.44778	0.205991
	26	-0.217637	-0.563146	-0.0271692	0.205991
	27	0.975964	0.572877	1.0422	-0.39977
	28	-2.01684	0.188124	-0.921241	0.47743
	29	0.646975	1.00329	-2.10369	-2.10801
	30	0.210346	-0.00404499	0.60033	-0.269204
	31	-0.278967	-0.580967	-0.522476	-0.196015
	32	-0.226283	1.00329	-2.35994	0.216299
	33	-0.12257	0.46875	1.37464	1.13229
	34	0.210346	-0.173383	0.753351	0.205991
	35	0.646975	0.833956	0.932763	0.860846
	36	-0.32724	-0.945927	0.60033	0.928531
	37	-0.500623	-1.21991	-0.795262	-0.647116
	38	-0.877885	-0.921369	-1.56957	0.797965
	39	-0.829612	-0.753492	-0.582594	-1.1955
	40	0.546017	-0.459265	0.311478	0.205991
	41	0.385693	0.0472884	-1.26974	-0.385984
	42	0.975964	-0.00404499	-0.751682	1.13229
	43	0.975964	1.00329	-1.83138	0.336557
	44	0.975964	1.00329	0.0822718	-0.413555
	45	1.13629	0.40354	-1.31332	0.453337
	46	1.13629	0.00490917	-1.81484	-0.801775
	47	1.13629	-0.00404499	0.431242	-2.57289
	48	0.425319	1.00329	1.16197	-1.00553
	49	0.921315	0.165293	0.284435	-1.6466
	50	0.425319	-0.00404499	1.14543	-2.36914
	51	0.210346	0.662892	0.9493	-1.52982
	52	-0.224319	-0.00404499	-1.06758	0.0754247
	53	-0.00462704	-0.0744144	-0.0376744	1.13229
	54	0.370671	1.00329	0.355058	1.13229
	55	-0.120606	-0.0478846	0.480565	-0.932341
	56	0.706342	-0.580967	0.0822718	-0.0551413
	57	-0.120606	1.00329	1.37464	-0.326581
	58	-0.166916	0.43153	0.311478	-2.30145
	59	-0.226283	-1.1051	0.540683	-2.57289
	60	0.861948	0.714225	-0.522476	-1.51603
	61	-0.715596	0.477704	0.311478	-0.85087
	62	0.484687	0.00809585	-0.0868158	-0.12833
	63	0.484687	0.352206	0.660448	1.13229
	64	1.13629	0.140489	1.37464	1.13229
	65	0.425319	0.664618	0.311478	-2.57289
	66	-0.715596	0.00809585	-1.10065	1.00172
	67	-0.715596	-1.01138	-0.642241	-2.23857
	68	-1.64154	-2.01872	-1.81484	-1.6466
	69	0.210346	-1.01138	-0.582594	-1.37516
	70	0.210346	-0.00404499	-1.50927	-0.937845
	71	1.13629	-0.00404499	0.540683	-1.6466
	72	0.210346	1.00329	0.311478	-0.336889
	73	0.760991	-0.100944	0.20825	-0.435079
	74	1.13629	0.548074	0.540683	-0.375676
	75	0.760991	1.00329	1.37464	-1.71428
	76	1.13629	1.00329	1.37464	1.13229
	77	-0.715596	-1.15592	-1.17702	1.13229
	78	-0.715596	-1.01138	-0.751682	-0.720304
	79	1.13629	0.647042	0.829536	1.13229
	80	0.210346	0.791576	0.0988094	1.13229
	81	0.975964	1.00329	1.37464	0.928531
	82	-1.64154	0.611558	0.932763	-1.6466
	83	0.307376	1.00329	1.14543	0.317966
	84	1.13629	0.791576	0.524146	1.13229
	85	1.13629	-0.00404499	0.311478	1.13229
	86	0.423356	1.00329	1.37464	0.385652
	87	1.13629	0.714225	0.932763	1.13229
	88	-2.35251	-2.71219	-2.64879	-2.12179
	89	-2.35251	-2.71219	-2.64879	-2.12179
	90	0.646975	1.00329	0.64391	0.928531
	91	-0.439292	0.717412	-0.419249	0.526525
	92	0.69966	0.521544	0.829536	0.657091
	93	0.69966	0.521544	0.829536	0.657091
	94	0.69966	0.521544	0.829536	0.657091
	95	0.859985	1.00329	1.37464	0.205991
	96	-0.715596	1.00329	-0.402711	0.205991
	97	0.370671	0.140489	-0.113859	0.205991
	98	-0.555272	-0.533332	-1.19356	0.205991
	99	-0.00934574	0.142461	0.44778	0.205991
	100	-0.555272	-0.0305748	-0.353388	0.205991
	101	-0.340298	0.689421	0.540683	0.797965
	102	-2.35251	1.00329	-0.997425	0.607996
	103	0.861948	1.00329	1.14543	1.00172
	104	-1.09089	-1.29727	0.0226251	0.797965
	105	0.210346	-0.00404499	0.311478	0.797965
	106	-0.226283	1.00329	1.14543	0.667399
	107	-1.15026	-1.01138	0.0226251	-0.647116
	108	-2.35251	-2.71219	-2.64879	-2.12179
	109	-2.35251	-2.71219	-2.64879	-2.12179
	110	-2.35251	-2.71219	-2.64879	-2.12179
	111	0.646975	1.00329	0.856579	0.657091
	112	-0.164952	0.807426	0.371124	0.797965
	113	0.859985	1.00329	1.37464	0.205991
	114	-0.00462704	1.00329	1.37464	0.205991
	115	-0.278967	0.595709	-0.65896	0.205991
	116	-0.278967	-0.591648	-1.81484	0.0754247
	117	-0.00934574	0.142461	0.44778	0.205991
	118	-0.217637	-0.563146	-0.0271692	0.205991
	119	0.975964	0.572877	1.0422	-0.39977
	120	-2.01684	0.188124	-0.921241	0.47743
	121	0.646975	1.00329	-2.10369	-2.10801
	122	0.210346	-0.00404499	0.60033	-0.269204
	123	-0.278967	-0.580967	-0.522476	-0.196015
	124	-0.226283	1.00329	-2.35994	0.216299
	125	-0.12257	0.46875	1.37464	1.13229
	126	0.210346	-0.173383	0.753351	0.205991
	127	0.646975	0.833956	0.932763	0.860846
	128	-0.32724	-0.945927	0.60033	0.928531
	129	-0.500623	-1.21991	-0.795262	-0.647116
	130	-0.877885	-0.921369	-1.56957	0.797965
	131	1.13629	1.00329	1.37464	1.13229
	132	1.13629	1.00329	1.37464	1.13229
	133	-2.07817	-2.54431	-2.878	-2.57289
	134	-1.64154	-2.01872	-1.81484	-1.6466
	135	-1.64154	-3.02606	-2.64879	-1.6466
	136	0.0500214	0.858759	0.311478	1.13229
	137	0.210346	1.00329	1.37464	0.205991
	138	0.861948	1.00329	1.14543	1.00172
	139	0.307376	1.00329	1.14543	0.317966
	140	1.13629	0.791576	0.524146	1.13229
	141	1.13629	-0.00404499	0.311478	1.13229
	142	0.701624	0.399841	0.524146	0.797965
	143	-0.28565	0.0118044	0.311478	-0.0792349
	144	1.13629	1.00329	1.37464	1.13229
	145	1.13629	1.00329	1.37464	1.13229
	146	-2.35251	-2.71219	-2.64879	-2.12179
	147	-2.35251	-2.71219	-2.64879	-2.12179
	148	0.155698	1.00329	0.311478	0.336557
	149	0.210346	1.00329	0.311478	0.860846
	150	-1.42657	1.00329	0.278221	0.205991
	151	1.13629	1.00329	1.37464	1.13229
	152	-0.715596	1.00329	1.37464	0.928531
	153	-0.226283	1.00329	1.37464	0.132802
	154	-0.9919	1.00329	-0.751682	0.205991
	155	0.48665	0.807426	1.37464	0.205991
	156	0.370671	0.140489	-0.113859	0.205991
	157	-1.64154	-0.184063	-0.980887	0.336557
	158	-2.29314	-0.610684	-1.02447	0.205991
	159	0.484687	1.00329	0.0822718	0.409745
	160	-0.555272	0.595709	-1.14997	0.205991
	161	-0.989937	0.493554	-0.96435	0.47743
	162	1.13629	1.00329	1.37464	1.13229
	163	0.210346	-0.00404499	-0.233623	-0.589738
	164	0.210346	-0.00404499	0.540683	0.0754247
	165	0.210346	-0.00404499	-1.52599	-0.12833
	166	0.210346	-0.00404499	0.540683	-0.385984
	167	0.210346	-0.00404499	0.311478	0.00223621
	168	-1.15223	-1.15592	0.371596	-1.05462
	169	-0.95031	-0.481999	-0.539014	-0.0468587
	170	-0.239341	-0.988552	-1.06758	-0.196015
	171	1.13629	1.00329	1.37464	1.13229
	172	-1.64154	-2.01872	-1.48241	-1.44284
	173	0.975964	-0.501644	0.0988094	1.13229
	174	0.975964	-1.27074	-0.343064	1.13229
	175	-2.35251	-2.71219	-2.64879	-2.12179
	176	-0.439292	0.717412	-0.419249	0.526525
	177	-0.656229	1.00329	1.37464	0.594211
	178	0.69966	0.521544	0.829536	0.657091
	179	-0.601581	0.191823	-0.0376744	0.205991
	180	0.484687	1.00329	-1.29678	0.526525
	181	-1.04655	-0.721803	-0.708101	-0.967651
	182	0.149015	0.165293	0.856579	-0.114544
	183	-0.394947	-0.173383	0.311478	0.205991
	184	0.210346	-0.00404499	0.311478	0.205991
	185	0.210346	-1.01138	-0.130396	-0.39977
	186	-1.42657	0.207672	0.932763	0.797965
	187	-0.500623	-0.434461	1.16197	0.594211
	188	-1.48121	0.689421	0.709771	0.797965
	189	0.155698	-1.20725	0.267897	0.526525
	190	0.210346	0.833956	1.37464	0.599714
	191	1.13629	0.452901	0.932763	0.667399
	192	0.861948	0.833956	0.490889	-0.720304
	193	0.921315	1.00329	1.37464	0.657091
	194	-0.821273	-1.49632	0.387662	0.797965
	195	0.210346	0.521544	-0.887984	0.657091
	196	0.975964	0.191823	0.311478	-2.57289
	197	0.645011	0.477704	0.311478	0.47743
	198	0.706342	1.00329	0.9493	0.205991
	199	0.645011	0.241184	1.14543	-0.720304
	200	1.13629	0.0383342	0.736632	1.13229
	201	0.975964	0.622239	0.311478	1.13229
	202	0.921315	0.717412	0.311478	0.797965
	203	1.13629	0.622239	0.328015	-0.12833
	204	-0.394947	0.43153	0.709771	1.13229
	205	-0.715596	1.00329	-1.29678	0.797965
	206	-2.35251	-2.71219	-2.64879	-2.12179
	207	-0.439292	0.717412	-0.419249	0.526525
	208	-0.656229	1.00329	1.37464	0.594211
	209	0.69966	0.521544	0.829536	0.657091
	210	-0.601581	0.191823	-0.0376744	0.205991
	211	0.484687	1.00329	-1.29678	0.526525
	212	-1.04655	-0.721803	-0.708101	-0.967651
	213	0.149015	0.165293	0.856579	-0.114544
	214	-0.394947	-0.173383	0.311478	0.205991
	215	0.210346	-0.00404499	0.311478	0.205991
	216	0.210346	-1.01138	-0.130396	-0.39977
	217	-1.42657	0.207672	0.932763	0.797965
	218	-0.500623	-0.434461	1.16197	0.594211
	219	-1.48121	0.689421	0.709771	0.797965
	220	0.155698	-1.20725	0.267897	0.526525
	221	0.210346	0.833956	1.37464	0.599714
	222	1.13629	0.452901	0.932763	0.667399
	223	0.861948	0.833956	0.490889	-0.720304
	224	0.921315	1.00329	1.37464	0.657091
	225	-0.821273	-1.49632	0.387662	0.797965
	226	-2.29118	-2.71219	-2.31636	-2.23857
	227	-2.07817	-2.54431	-2.878	-2.57289
	228	-2.56748	-3.02606	-2.878	-2.57289
	229	1.13629	1.00329	1.37464	1.13229
	230	1.13629	1.00329	1.37464	1.13229
	231	1.13629	1.00329	1.37464	1.13229
	232	1.13629	1.00329	1.37464	1.13229
	233	1.13629	1.00329	1.37464	1.13229
	234	1.13629	1.00329	1.37464	1.13229
	235	1.13629	1.00329	1.37464	1.13229
	236	1.13629	1.00329	1.37464	1.13229
	237	1.13629	1.00329	1.37464	1.13229
	238	1.13629	1.00329	1.37464	1.13229
	239	1.13629	1.00329	1.37464	1.13229
	240	0.210346	-0.00404499	0.311478	0.205991
	241	-0.715596	-1.01138	-2.41959	-2.31176
	242	-1.64154	-2.01872	-1.81484	-1.6466
	243	-0.715596	-1.01138	-0.751682	1.13229
	244	-0.715596	-1.01138	-0.751682	-0.720304
	245	-0.715596	-2.88153	-1.37297	-1.32606
	246	0.815639	-1.01138	-0.751682	1.13229
	247	0.655314	-2.38393	-2.58915	1.13229
	248	0.494989	-3.02606	-2.878	1.13229
	249	1.13629	1.00329	1.37464	1.13229
	250	1.13629	1.00329	1.37464	1.13229
	251	0.69966	-0.00404499	0.311478	0.860846
	252	-2.35251	-2.71219	-2.64879	-2.12179
	253	0.646975	1.00329	0.64391	0.928531
	254	0.69966	0.521544	0.829536	0.657091
	255	0.69966	0.521544	0.829536	0.657091
	256	-0.0659579	1.00329	0.414705	-1.83657
	257	0.48665	1.00329	0.873116	0.0754247
	258	0.585644	-0.00404499	0.311478	0.205991
	259	-0.715596	-1.01138	0.932763	0.14311
	260	-0.715596	0.521544	1.37464	0.797965
	261	0.0500214	0.140489	1.37464	0.797965
	262	0.210346	0.165293	-0.0209554	0.205991
	263	0.921315	0.664618	1.37464	0.797965
	264	-1.86123	-1.01457	0.873116	0.536833
	265	0.646975	0.383992	1.37464	0.205991
	266	0.646975	0.833956	1.37464	0.797965
	267	-0.0659579	-0.120589	-0.751682	-0.24511
	268	0.210346	1.00329	-1.52599	-0.924059
	269	0.975964	-0.00404499	-0.462829	-0.51655
	270	0.210346	1.00329	-0.419249	-2.30145
	271	0.975964	-0.00404499	-0.669284	0.132802
	272	1.13629	-0.0478846	-1.2532	-1.72807
	273	0.975964	0.426371	0.856579	1.13229
	274	0.370671	-0.799666	-2.878	1.13229
	275	1.13629	1.00329	1.37464	0.205991
	276	0.815639	1.00329	-1.58564	-1.12231
	277	-0.555272	1.00329	-0.489872	-1.12231
	278	-0.394947	-1.01138	-0.124183	-0.0654491
	279	-0.555272	-1.01138	0.0717666	-2.57289
	280	-0.0659579	-0.725502	0.540683	-0.991744
	281	0.646975	-0.815516	-0.446292	0.406267
	282	0.859985	-0.513785	0.431242	-1.96713
	283	0.370671	1.00329	-0.751682	-0.340367
	284	-0.340298	-2.88153	-2.66533	-2.57289
	285	-0.816554	-2.01872	-1.81484	-1.6466
	286	0.583681	-0.199913	0.0226251	0.0754247
	287	0.370671	-1.01138	-0.751682	-0.720304
	288	0.155698	-0.00404499	0.311478	0.205991
	289	-0.342262	1.00329	0.753351	-0.336889
	290	-0.00462704	1.00329	0.311478	0.205991
	291	-0.715596	-1.66247	-0.599132	0.205991
	292	-0.660948	-0.471405	0.185499	0.205991
	293	-0.0592755	1.00329	0.583792	0.928531
	294	-0.164952	-0.00404499	0.311478	0.409745
	295	-0.164952	-0.00404499	0.0226251	0.811751
	296	-1.09089	-0.00404499	0.311478	0.594211
	297	-0.164952	-1.65352	-1.04053	0.797965
	298	-1.15223	-1.15592	-0.206581	0.14311
	299	-0.495904	-1.01138	-0.522476	1.13229
	300	-1.64154	-1.01138	0.540683	1.00172
	301	-0.164952	-1.01138	-0.980887	0.797965
	302	0.109389	-1.01138	0.856579	0.205991
	303	-0.715596	-1.2231	-0.462829	-0.24511
	304	-2.56748	-3.02606	-2.878	-2.57289
	305	0.646975	1.00329	0.311478	-0.114544
	306	-0.989937	1.00329	0.60033	0.667399
	307	0.646975	1.00329	0.567726	0.860846
	308	0.210346	1.00329	-0.462829	-0.39977
	309	-0.00462704	0.858759	-2.878	0.36065
	310	-1.42657	1.00329	1.37464	0.860846
	311	-0.00462704	-0.842046	0.60033	1.00172
	312	0.269713	1.00329	0.540683	1.13229
	313	-0.00462704	1.00329	-0.751682	1.13229
	314	0.425319	0.140489	0.856579	0.536833
	315	1.13629	0.140489	-0.751682	-1.51603
	316	-1.15026	-1.01138	0.0226251	-0.647116
	317	-0.278967	-2.31356	-0.751682	-0.0551413
	318	-0.611884	-0.988552	-1.58564	-0.196015
	319	-0.9919	-0.605525	-0.615851	-0.647116
	320	-0.171634	0.373823	0.251359	-0.769399
	321	-2.56748	-1.0659	0.720095	0.797965
	322	-1.91784	-0.697511	1.16197	0.205991
	323	-1.15419	0.548074	0.64391	0.0754247
	324	-1.97053	-0.894839	0.9493	-2.57289
	325	-0.0620305	-0.619648	0.328015	-1.78747
	326	1.13629	1.00329	1.37464	-1.30197
	327	0.546017	-1.20406	1.14543	0.797965
	328	0.210346	-0.459265	0.311478	0.205991
	329	0.546017	-0.00404499	0.0822718	0.205991
	330	0.546017	0.167019	0.311478	-0.12833
	331	-0.555272	-0.0446979	0.311478	-0.12833
	332	0.21231	-0.799666	-0.539014	-0.448864
	333	-0.829612	-0.118863	-0.539014	-0.85087
	334	0.385693	-0.33058	-1.19356	-0.720304
	335	-0.500623	0.167019	-1.19356	0.205991
	336	0.385693	0.0472884	-1.19356	-0.530336
	337	-0.555272	0.452901	-0.309808	0.0754247
	338	0.760991	-1.01138	0.311478	0.0754247
	339	-0.38268	-1.27271	-1.71161	-1.83657
	340	0.646975	0.400353	0.490889	0.336557
	341	0.155698	0.477704	0.932763	0.657091
	342	0.370671	-0.00404499	0.311478	0.205991
	343	0.921315	-0.00404499	0.311478	0.205991
	344	0.0500214	-0.00404499	1.16197	0.409745
	345	-0.715596	0.493554	1.37464	0.811751
	346	1.13629	-1.66247	-0.0209554	-0.0654491
	347	-2.19218	0.230503	0.371124	-0.575953
	348	0.370671	-0.41163	-0.130396	-0.589738
	349	1.13629	-0.725502	0.0988094	-0.12833
	350	0.975964	-0.697511	-0.130396	-0.385984
	351	0.210346	0.664618	1.14543	1.13229
	352	0.210346	1.00329	1.37464	1.00172
	353	0.210346	0.833956	0.703557	-0.196015
	354	0.210346	1.00329	0.703557	0.205991
	355	0.760991	0.689421	1.37464	0.667399
	356	-1.4246	-1.02034	0.311478	1.13229
	357	-0.28565	0.0118044	0.311478	-0.0792349
	358	-0.278967	-0.591648	-1.81484	0.0754247
	359	-0.989937	0.493554	-0.96435	0.47743
	360	-0.0592755	1.00329	0.583792	0.928531
	361	-1.09089	-1.01138	-1.58564	1.00172
	362	-0.816554	-1.2231	-0.462829	0.797965
	363	0.109389	-1.01138	0.856579	0.205991
	364	-0.715596	-1.2231	-0.462829	-0.24511
	365	1.13629	1.00329	1.37464	1.13229
	366	1.13629	1.00329	1.37464	1.13229
	367	1.13629	1.00329	1.37464	1.13229
	368	1.13629	1.00329	1.37464	1.13229
	369	0.210346	-0.00404499	0.540683	-0.575953
	370	0.210346	-0.00404499	-2.35994	-0.589738
	371	0.210346	-0.00404499	0.540683	-0.385984
	372	0.210346	-0.00404499	-0.980887	-0.530336
	373	0.210346	1.00329	-0.462829	-0.39977
	374	0.269713	1.00329	0.540683	1.13229
	375	-0.00462704	1.00329	-0.751682	1.13229
	376	-0.278967	0.858759	-1.52599	-0.0654491
	377	-0.0659579	-0.00404499	0.856579	-0.0468587
	378	0.370671	-1.01138	0.567726	0.928531
	379	-0.715596	-0.587949	0.540683	0.797965
	380	-0.495904	-0.552977	-1.08411	-0.269204
	381	-0.611884	-0.988552	-1.58564	-0.196015
	382	0.0519851	-0.901821	-0.844404	-0.647116
	383	-2.56748	-1.0659	0.720095	0.797965
	384	-0.00462704	1.00329	0.311478	0.205991
	385	-0.715596	-1.66247	-0.599132	0.205991
	386	-0.660948	-0.471405	0.185499	0.205991
	387	-0.0592755	1.00329	0.583792	0.928531
	388	-0.164952	-0.00404499	0.311478	0.409745
	389	-0.164952	-0.00404499	0.0226251	0.811751
	390	-1.09089	-0.00404499	0.311478	0.594211
	391	-0.164952	-1.65352	-1.04053	0.797965
	392	-1.15223	-1.15592	-0.206581	0.14311
	393	-0.495904	-1.01138	-0.522476	1.13229
	394	-1.64154	-1.01138	0.540683	1.00172
	395	1.13629	-1.66247	-0.0209554	-0.0654491
	396	-2.19218	0.230503	0.371124	-0.575953
	397	0.370671	-0.41163	-0.130396	-0.589738
	398	1.13629	-0.725502	0.0988094	-0.12833
	399	0.975964	-0.697511	-0.130396	-0.385984
	400	0.210346	0.664618	1.14543	1.13229
	401	0.210346	1.00329	1.37464	1.00172
	402	0.210346	0.833956	0.703557	-0.196015
	403	0.210346	1.00329	0.703557	0.205991
	404	0.760991	0.689421	1.37464	0.667399
	405	1.13629	0.833956	1.37464	0.860846
	406	-2.01684	-2.71219	-2.64879	-2.44233
	407	0.210346	0.791576	0.0988094	1.13229
	408	0.423356	1.00329	1.37464	0.385652
	409	0.263031	0.833956	0.0226251	0.181897
	410	0.701624	0.451175	0.932763	0.797965
	411	0.69966	0.521544	0.829536	0.657091
	412	-1.15026	0.622239	0.355058	0.0754247
	413	-0.0639942	-1.08555	-0.103353	0.205991
	414	-2.0762	0.165293	0.796932	-0.720304
	415	-0.340298	0.689421	0.540683	0.797965
	416	-1.20491	-1.50898	0.311478	0.797965
[truncated: 4,444 more rows]
[truncated: 13 more columns]
