# Supplementary material for: A Multi- Mediation Analysis on the Impact of Social Media and Internet Addiction on University and High School Students’ Mental Health Through Social Capital and Mindfulness
Source: Int J Environ Res Public Health. 2025 Jan 2;22(1):57. doi: 10.3390/ijerph22010057 (PMC11764769; doi:10.3390/ijerph22010057)
Supplement: Supplementary file 1 [file ijerph-22-00057-s001.zip › HIGH SCHOOL STUDENTS DATA/S2C-Confirmatory Factor Analysis of Personal Social Capital Scale for HIGH SCHOOL students.xlsx]

## Sheet: Navigation
	SmartPLS report
	Please cite the use of SmartPLS: Ringle, C. M., Wende, S., and Becker, J.-M. 2024. "SmartPLS 4." Bönningstedt: SmartPLS, https://www.smartpls.com.
		complete
	Final results
	Factor loadings	show
	Factors	show
	Indicator error terms	show
	Indicator data	show
	Quality criteria
	Model fit	show
	Construct reliability and validity	show
	Discriminant validity	show
	Residual covariance matrix	show
	Algorithm
	Setting	show
	Execution log	show
	Model and data
	Beta	show
	Lambda	show
	Theta	show
	Psi	show
	Iteration statistics	show

## Sheet: complete
	SmartPLS report
	Please cite the use of SmartPLS: Ringle, C. M., Wende, S., and Becker, J.-M. 2024. "SmartPLS 4." Bönningstedt: SmartPLS, https://www.smartpls.com.
	back to navigation
	Final results
	Factor loadings
	List (unstandardized)
		Parameter estimates	Standard errors	T values	P values
	BOCA1 <- BOCA	1	n/a	n/a	n/a
	BOCA2 <- BOCA	1.02119	0.0190937	53.4829	5.68434e-14
	BOCA3 <- BOCA	1.05226	0.0187372	56.1587	5.68434e-14
	BOCA4 <- BOCA	0.985591	0.0203233	48.4957	5.68434e-14
	BRCA1 <- BRCA	1	n/a	n/a	n/a
	BRCA2 <- BRCA	1.017	0.0185899	54.7071	5.68434e-14
	BRCA3 <- BRCA	0.960384	0.0209804	45.7752	5.68434e-14
	BRCA4 <- BRCA	0.750368	0.0243179	30.8566	5.68434e-14
	List (standardized)
		Outer loadings (standardized)
	BOCA1 <- BOCA	0.89822
	BOCA2 <- BOCA	0.901626
	BOCA3 <- BOCA	0.920592
	BOCA4 <- BOCA	0.866196
	BRCA1 <- BRCA	0.905673
	BRCA2 <- BRCA	0.909331
	BRCA3 <- BRCA	0.85241
	BRCA4 <- BRCA	0.686091
	Matrix (unstandardized)
		BOCA	BRCA
	BOCA1	1
	BOCA2	1.02119
	BOCA3	1.05226
	BOCA4	0.985591
	BRCA1		1
	BRCA2		1.017
	BRCA3		0.960384
	BRCA4		0.750368
	Matrix (standardized)
		BOCA	BRCA
	BOCA1	0.89822
	BOCA2	0.901626
	BOCA3	0.920592
	BOCA4	0.866196
	BRCA1		0.905673
	BRCA2		0.909331
	BRCA3		0.85241
	BRCA4		0.686091
	Factors
	Estimated parameter (overview)
		Parameter estimates	Standard errors	T values	P values
	BOCA	1.65397	0.075138	22.0125	5.68434e-14
	BRCA	1.87012	0.084416	22.1536	5.68434e-14
	BRCA <-> BOCA	1.35972	0.0641276	21.2034	5.68434e-14
	Covariances
		BOCA	BRCA
	BOCA	1.65397	1.35972
	BRCA	1.35972	1.87012
	Correlations
		BOCA	BRCA
	BOCA	1	0.773127
	BRCA	0.773127	1
	Thurstone scores
	Case index	BOCA	BRCA
	0	1.55412	2.19473
	1	-2.74728	-2.67447
	2	-2.68374	-1.98657
	3	0.792082	1.53079
	4	0.38334	1.10251
	5	1.33286	1.48586
	6	0.112121	0.464101
	7	1.99033	2.25272
	8	1.02597	1.08503
	9	-0.852234	-0.703594
	10	1.04281	1.26728
	11	0.826759	1.23856
	12	-1.40194	-1.37903
	13	0.61071	1.20984
	14	-2.22223	-2.22205
	15	-2.22223	-2.22205
	16	-2.22223	-2.22205
	17	-2.22223	-2.22205
	18	1.56785	1.7197
	19	-1.55514	-1.35099
	20	-2.74728	-2.67447
	21	-1.54438	-1.17823
	22	-2.74728	-2.67447
	23	-2.74728	-2.67447
	24	0.481443	-0.189741
	25	-1.69206	0.132351
	26	-0.478459	-0.653904
	27	-0.503687	-0.303339
	28	-0.149758	0.594505
	29	-0.24489	0.188222
	30	0.56963	1.20438
	31	0.867562	0.432911
	32	-0.837814	-0.547474
	33	0.371574	1.58649
	34	1.33408	-0.243941
	35	0.408394	0.70609
	36	-0.772677	0.157775
	37	-0.0567808	0.378447
	38	0.1232	-0.651021
	39	-0.995384	-1.80183
	40	-1.15586	-1.68053
	41	-1.00996	-0.724562
	42	-0.239811	-1.03583
	43	-1.57959	-1.65976
	44	-0.852234	-0.703594
	45	-2.74728	-2.67447
	46	-2.74728	-2.67447
	47	1.04281	1.26728
	48	0.305824	0.206917
	49	0.358284	-1.47924
	50	0.583296	0.900677
	51	0.102497	0.359905
	52	0.188577	0.668185
	53	-0.186296	-0.412461
	54	-0.0750737	-1.56267
	55	-0.425847	-0.0842712
	56	0.602488	1.20875
	57	-0.3535	0.699037
	58	-0.473246	0.0262459
	59	-0.149361	0.55484
	60	0.700302	-0.754319
	61	-0.489867	0.909326
	62	0.326172	1.09491
	63	0.333382	1.17297
	64	0.596291	1.05372
	65	0.442316	-0.62573
	66	-0.840498	-0.576533
	67	-0.816455	-0.316217
	68	1.74241	1.92293
	69	0.00610687	-0.683719
	70	-0.0510307	-1.30235
	71	0.826233	-1.07759
	72	-0.0376932	-1.15795
	73	0.392438	-1.10945
	74	0.830843	-1.02768
	75	0.285125	-2.27134
	76	-2.01991	-1.7183
	77	1.04818	0.714042
	78	-0.124873	0.252577
	79	-0.691496	1.03672
	80	-2.63915	-1.50379
	81	-2.4258	0.806166
	82	-2.43909	-2.25956
	83	-1.77119	-1.37972
	84	-1.49076	-1.26533
	85	-1.35634	-1.55298
	86	-1.34069	-0.759846
	87	0.0952872	0.281845
	88	0.0952872	0.281845
	89	0.0952872	0.281845
	90	-0.251176	1.09526
	91	-0.691496	1.03672
	92	0.588069	1.05263
	93	0.815438	1.15996
	94	0.717425	0.09875
	95	1.39338	0.454414
	96	0.0884057	-0.244324
	97	0.283182	0.0497044
	98	1.00435	0.850848
	99	-0.127629	0.166426
	100	0.959537	0.365705
	101	0.629799	2.07185
	102	0.531496	0.339835
	103	0.122598	1.14495
	104	0.502384	0.124913
	105	1.04281	1.26728
	106	1.02597	1.08503
	107	-1.30102	-0.286401
	108	-2.22223	-2.22205
	109	-2.22223	-2.22205
	110	1.56785	1.7197
	111	-1.55514	-1.35099
	112	-2.74728	-2.67447
	113	-1.54438	-1.17823
	114	-2.74728	-2.67447
	115	-2.74728	-2.67447
	116	0.481443	-0.189741
	117	-1.69206	0.132351
	118	-0.478459	-0.653904
	119	-0.503687	-0.303339
	120	-0.149758	0.594505
	121	-0.24489	0.188222
	122	0.56963	1.20438
	123	0.867562	0.432911
	124	-0.837814	-0.547474
	125	-2.72565	-2.44029
	126	-1.4523	-0.848898
	127	-1.48114	-1.16114
	128	-2.48253	-2.16242
	129	-2.48253	-2.16242
	130	1.27872	1.46709
	131	-2.74728	-2.67447
	132	-2.74728	-2.67447
	133	1.99033	2.25272
	134	1.99033	2.25272
	135	1.99033	2.25272
	136	0.382328	1.17948
	137	0.606599	1.20929
	138	0.773702	1.23151
	139	-1.40194	-1.37903
	140	-1.40194	-1.37903
	141	-1.40194	-1.37903
	142	-1.40194	-1.37903
	143	1.55218	2.11737
	144	-2.22223	-2.22205
	145	-2.22223	-2.22205
	146	1.56785	1.7197
	147	1.56785	1.7197
	148	-1.05185	-0.510396
	149	-1.25416	-1.01415
	150	-2.74728	-2.67447
	151	-2.74728	-2.67447
	152	-2.74728	-2.67447
	153	-2.74728	-2.67447
	154	-1.57959	-1.65976
	155	-0.852234	-0.703594
	156	0.771245	0.637509
	157	-0.424131	0.558029
	158	0.666022	-0.501756
	159	0.929345	0.0388062
	160	0.287293	0.0502509
	161	-0.38985	0.305467
	162	-0.852234	-0.703594
	163	0.270201	-1.41385
	164	0.0997102	0.884789
	165	0.778673	0.717931
	166	1.30914	-0.0623411
	167	0.407708	0.0749416
	168	1.02839	1.11116
	169	-0.49138	-0.170085
	170	-0.260397	-0.139378
	171	-2.74728	-2.67447
	172	-2.74728	-2.67447
	173	1.04281	1.26728
	174	1.04281	1.26728
	175	1.56785	1.7197
	176	1.56785	1.7197
	177	-2.66691	-1.80431
	178	-2.66691	-1.80431
	179	0.00958085	-0.646106
	180	1.45781	-0.139376
	181	1.16928	0.949876
	182	1.99033	2.25272
	183	-0.000847341	0.87142
	184	0.0179299	1.13104
	185	1.01877	1.00697
	186	1.72819	1.10128
	187	0.630642	1.46961
	188	1.02118	1.0331
	189	0.473462	1.00289
	190	0.0952872	0.281845
	191	0.0845315	0.10908
	192	-0.0454359	0.968409
	193	1.27369	2.08035
	194	0.47233	0.934325
	195	0.0544109	-0.160727
	196	0.700176	-0.131961
	197	0.308325	-1.40878
	198	0.420392	-0.762828
	199	0.549431	1.20169
	200	0.551371	-1.69912
	201	0.668924	-0.470336
	202	0.770848	0.677174
	203	0.549287	0.544803
	204	-1.01297	-2.44391
	205	0.678787	0.247816
	206	1.56785	1.7197
	207	1.56785	1.7197
	208	-2.66691	-1.80431
	209	-2.66691	-1.80431
	210	0.00958085	-0.646106
	211	1.45781	-0.139376
	212	1.16928	0.949876
	213	-1.77092	-1.37679
	214	1.30882	1.22555
	215	1.38918	2.0957
	216	-1.78534	-1.53291
	217	1.0356	1.18922
	218	1.05002	1.34534
	219	0.80513	1.00438
	220	1.24613	1.1143
	221	1.97591	2.0966
	222	1.01397	0.955044
	223	-2.48253	-2.16242
	224	-2.48253	-2.16242
	225	-2.48253	-2.16242
	226	1.34334	2.16671
	227	1.12318	2.13744
	228	1.77428	2.224
	229	-1.79975	-1.68903
	230	-1.79975	-1.68903
	231	-2.74728	-2.67447
	232	-2.74728	-2.67447
	233	-2.74728	-2.67447
	234	-2.74728	-2.67447
	235	-2.74728	-2.67447
	236	-2.74728	-2.67447
	237	-2.74728	-2.67447
	238	-2.74728	-2.67447
	239	0.822648	1.23802
	240	1.99033	2.25272
	241	1.99033	2.25272
	242	1.99033	2.25272
	243	-1.40194	-1.37903
	244	1.06685	1.5276
	245	0.730388	1.47419
	246	1.5888	1.90251
	247	1.20053	1.28825
	248	1.25315	1.85788
	249	-1.79975	-1.68903
	250	-1.79975	-1.68903
	251	1.04281	1.26728
	252	1.46528	1.8003
	253	1.56785	1.7197
	254	-2.66691	-1.80431
	255	-2.66691	-1.80431
	256	-0.852234	-0.703594
	257	-1.52698	-1.09013
	258	0.0982986	2.0012
	259	-1.13888	0.757515
	260	0.502031	1.31221
	261	0.700461	0.990468
	262	1.20774	1.36631
	263	0.305824	0.206917
	264	0.932582	1.25263
	265	-2.33853	-2.2462
	266	-2.74728	-2.67447
	267	-0.15654	-0.134254
	268	-1.01604	-0.734053
	269	-2.74728	-2.67447
	270	-1.75758	-1.23239
	271	-2.72565	-2.44029
	272	0.0952872	0.281845
	273	0.979273	0.57938
	274	-0.145819	-2.32863
	275	1.04281	1.26728
	276	0.963739	0.411199
	277	-0.769451	0.192701
	278	1.04281	1.26728
	279	1.04281	1.26728
	280	1.04281	1.26728
	281	-0.332557	0.302069
	282	0.461438	0.20502
	283	0.230968	-0.559593
	284	-0.587484	-0.191543
	285	-0.686883	-0.556111
	286	0.481954	1.03852
	287	0.0952872	0.281845
	288	-0.141706	0.070321
	289	-0.420136	-0.646151
	290	0.0952872	0.281845
	291	-0.0310605	-0.0231053
	292	-0.599376	-0.276343
	293	0.780671	0.115841
	294	0.780671	0.115841
	295	1.25	-0.0788853
	296	0.705311	0.362942
	297	0.89943	0.733984
	298	1.20625	0.726373
	299	0.388437	0.577936
	300	0.292405	0.613569
	301	0.458695	0.626993
	302	-0.20113	-0.617036
	303	-0.34629	0.777097
	304	0.590662	-0.254655
	305	1.05149	0.793916
	306	-0.404613	0.769344
	307	0.538862	-0.815497
	308	0.913168	0.487374
	309	0.270201	-1.41385
	310	1.72819	1.10128
	311	0.700461	0.990468
	312	0.309339	0.912657
	313	1.25686	1.8981
	314	1.0356	1.18922
	315	-0.680088	-0.526506
	316	0.316548	0.990717
	317	1.02118	1.0331
	318	0.29593	0.0997987
	319	0.317445	-0.290977
	320	0.778673	0.717931
	321	0.177982	-0.509554
	322	1.0356	1.18922
	323	1.28743	1.60532
	324	1.32055	1.35261
	325	0.159634	0.978539
	326	1.07138	1.5766
	327	1.2809	2.15841
	328	0.41375	2.04313
	329	1.12318	2.13744
	330	1.12318	2.13744
	331	0.852799	0.896788
	332	0.576314	0.257676
	333	0.515151	1.45426
	334	1.71995	1.01207
	335	0.852799	0.896788
	336	1.09509	0.146625
	337	1.55637	0.476083
	338	1.66079	1.60656
	339	-0.194178	0.577584
	340	1.92679	1.56482
	341	1.98312	2.17466
	342	1.17109	-0.265609
	343	0.448873	1.18833
	344	0.868891	1.79812
	345	0.174104	1.19151
	346	-0.167662	-0.878389
	347	-0.0385051	-1.16674
	348	0.716979	0.661329
	349	0.099813	0.330846
	350	0.804713	0.376156
	351	1.27782	0.381969
	352	0.856928	0.985453
	353	-0.302729	0.637368
	354	1.07138	1.5766
	355	-0.376305	-0.782957
	356	1.04281	1.26728
	357	-2.74728	-2.67447
	358	1.42269	0.71543
	359	0.882071	-0.473035
	360	1.25315	1.85788
	361	-1.10561	-1.23672
	362	1.19062	0.513243
	363	0.75667	1.71478
	364	0.970679	0.486337
	365	-0.316879	0.484171
	366	1.43507	0.905777
	367	0.629799	2.07185
	368	0.826557	-1.07409
	369	0.769591	1.23096
	370	0.812213	1.12503
	371	1.90996	1.38256
	372	0.727356	1.22535
	373	0.49653	-0.0387515
	374	0.315893	-0.251466
	375	0.734624	0.852376
	376	0.379139	-0.234376
	377	-0.246689	0.124783
	378	-0.817267	-0.325008
	379	-2.10354	-1.43258
	380	0.940268	0.157077
	381	-0.184255	0.133083
	382	-0.811357	-0.261022
	383	-0.940624	-1.6606
	384	0.0952872	0.281845
	385	-0.0310605	-0.0231053
	386	-0.599376	-0.276343
	387	0.780671	0.115841
	388	0.780671	0.115841
	389	1.25	-0.0788853
	390	0.705311	0.362942
	391	0.89943	0.733984
	392	1.20625	0.726373
	393	0.388437	0.577936
	394	0.292405	0.613569
	395	0.109437	0.435042
	396	1.96149	1.94048
	397	1.00703	0.879907
	398	1.02839	1.11116
	399	-0.845024	-0.625534
	400	1.04281	1.26728
	401	1.0356	1.18922
	402	-0.852234	-0.703594
	403	-1.4523	-0.848898
	404	-1.48114	-1.16114
	405	1.45128	1.69264
	406	1.2809	2.15841
	407	0.826759	1.23856
	408	-1.40194	-1.37903
	409	-1.40194	-1.37903
	410	1.55218	2.11737
	411	-0.852234	-0.703594
	412	-0.699461	-0.0809287
	413	0.726061	0.148298
	414	0.0472012	-0.238787
	415	0.525388	0.941378
	416	0.706269	0.965425
	417	0.778673	0.717931
	418	-0.852234	-0.703594
	419	-0.852234	-0.703594
	420	-0.852234	-0.703594
	421	0.281185	0.651794
	422	0.820651	1.84011
	423	0.825488	0.0336822
	424	0.287293	0.0502509
	425	0.582953	0.909314
	426	0.906114	-0.212719
	427	0.0997102	0.884789
	428	0.778673	0.717931
	429	0.0376465	0.0654624
	430	-0.054199	0.350089
	431	0.530341	0.339681
	432	-1.07205	-0.741499
	433	-0.157998	0.505293
	434	1.07105	-0.953469
	435	0.849788	-0.822562
	436	-0.112522	0.342335
	437	0.820651	1.84011
	438	1.07337	0.974511
	439	0.798605	0.9777
	440	1.05002	1.34534
	441	0.305824	0.206917
	442	0.82833	1.86694
	443	1.09542	1.83692
	444	1.58159	1.82445
	445	1.12318	2.13744
	446	1.00332	0.839696
	447	1.05964	1.44954
	448	1.72819	1.10128
	449	0.986482	0.65744
	450	1.3064	1.19941
	451	0.0952872	0.281845
	452	-2.12477	-2.2862
	453	-0.597107	-0.295739
	454	-0.659831	-0.974852
	455	0.801702	-1.34319
	456	-0.110852	-1.95005
	457	0.225901	-1.22582
	458	-0.0814714	-1.63194
	459	1.56785	1.7197
	460	-0.691496	1.03672
	461	0.196232	0.183665
	462	-1.14609	0.679455
	463	0.175656	1.152
	464	1.04281	1.26728
	465	0.481954	1.03852
	466	0.762381	1.1529
	467	1.04281	1.26728
	468	0.0361522	0.265301
	469	0.671842	0.624295
	470	-0.61524	-0.49207
	471	-0.890426	-1.11711
	472	-0.110852	-1.95005
	473	0.817505	-1.17209
	474	0.124596	0.542861
	475	0.00179916	-0.730359
	476	0.962439	0.397125
	477	-0.305799	-0.630951
	478	0.602488	1.20875
	479	1.26297	1.29655
	480	0.822648	1.23802
	481	-0.90228	1.0087
	482	-0.691496	1.03672
	483	-2.4258	0.806166
	484	-0.691496	1.03672
	485	-0.438936	-0.837351
	486	-0.852234	-0.703594
	487	-1.06828	-0.732316
	488	-2.25801	-2.60943
	489	-0.852234	-0.703594
	490	-2.74728	-2.67447
	491	-0.978537	0.13909
	492	-0.57656	-0.0732729
	493	-0.373233	-0.226261
	494	0.0671333	0.0209827
	495	1.13451	-0.0942388
	496	1.30083	0.0197733
	497	1.20337	0.0839186
	498	1.25576	1.21849
	499	0.416005	0.324481
	500	0.702787	-0.0597312
	501	0.906114	-0.212719
	502	0.865237	-0.655291
	503	1.82078	0.416999
	504	0.23618	0.120557
	505	0.75667	1.71478
	506	0.734277	0.632595
	507	0.822648	1.23802
	508	-2.74728	-2.67447
	509	1.04281	1.26728
	510	-0.824477	-0.403067
	511	-0.177899	-0.365511
	512	1.04281	1.26728
	513	1.04281	1.26728
	514	1.56785	1.7197
	515	1.56785	1.7197
	516	-1.05185	-0.510396
	517	-1.25416	-1.01415
	518	-2.74728	-2.67447
	519	-2.74728	-2.67447
	520	-2.74728	-2.67447
	521	-2.74728	-2.67447
	522	-1.57959	-1.65976
	523	-0.852234	-0.703594
	524	0.771245	0.637509
	525	-0.424131	0.558029
	526	0.666022	-0.501756
	527	0.929345	0.0388062
	528	0.287293	0.0502509
	529	-0.38985	0.305467
	530	-0.852234	-0.703594
	531	0.270201	-1.41385
	532	0.0997102	0.884789
	533	0.778673	0.717931
	534	1.30914	-0.0623411
	535	0.407708	0.0749416
	536	1.02839	1.11116
	537	-2.48253	-2.16242
	538	1.27872	1.46709
	539	1.27872	1.46709
	540	1.12318	2.13744
	541	1.12318	2.13744
	542	1.12318	2.13744
	543	1.61655	2.20303
	544	1.12318	2.13744
	545	1.34334	2.16671
	546	-1.79975	-1.68903
	547	1.59251	1.94272
	548	1.99033	2.25272
	549	1.99033	2.25272
	550	1.99033	2.25272
	551	1.04281	1.26728
	552	-0.828191	-0.443278
	553	0.0517644	1.44105
	554	-0.456413	0.208502
	555	0.518865	1.49447
	556	-0.376045	1.07866
	557	0.582556	0.948978
	558	0.0952872	0.281845
	559	0.701854	-0.793829
	560	1.00364	-0.44819
	561	0.190231	0.0747321
	562	1.44776	0.986898
	563	-0.809901	-1.48034
	564	1.04007	1.68926
	565	-1.32678	-1.18902
	566	-1.0671	-1.3432
	567	-0.852234	-0.703594
	568	-0.859443	-0.781654
	569	-2.51991	-2.56714
	570	0.0952872	0.281845
	571	0.0959897	-1.39729
	572	0.151613	0.891689
	573	0.0258421	-0.470044
	574	0.38154	0.459303
	575	0.11342	0.478176
	576	0.432712	-0.0620355
	577	0.0952872	0.281845
	578	-1.88012	-2.55919
	579	-1.88012	-2.55919
	580	-0.132082	0.174517
	581	-0.216649	0.945648
	582	0.934683	0.0965982
	583	-1.6748	-0.336091
	584	-1.66759	-0.258031
	585	0.112121	0.464101
	586	-0.827722	-0.42585
	587	-0.391982	-0.385288
	588	-1.30516	-0.44695
	589	-1.60258	-0.717562
	590	-1.16968	-0.14344
	591	-0.665939	-0.373309
	592	0.776145	0.0668394
	593	-0.891467	0.150665
	594	0.282322	0.563829
	595	0.83247	0.676683
	596	0.0952872	0.281845
	597	0.241278	0.175752
	598	0.252201	0.294022
	599	0.0659065	-0.0362628
	600	0.792978	0.249095
	601	0.0381496	-0.336789
	602	0.238536	0.597725
	603	0.0994467	-0.240524
	604	-0.683788	-0.127245
	605	-0.419036	-2.36495
	606	-0.00993633	-0.857421
	607	-0.489867	0.909326
	608	-1.79975	-1.68903
	609	-0.780677	0.0711603
	610	0.553542	1.20224
	611	0.822648	1.23802
	612	-2.66691	-1.80431
	613	-0.852234	-0.703594
	614	-1.52698	-1.09013
	615	1.55939	2.19543
	616	0.401871	1.25918
	617	0.809926	1.05631
	618	1.01707	1.03256
	619	1.05002	1.34534
	620	-2.48253	-2.16242
	621	-2.48253	-2.16242
	622	-1.79975	-1.68903
	623	-1.79975	-1.68903
	624	-1.79975	-1.68903
	625	-2.74728	-2.67447
	626	-2.74728	-2.67447
	627	-2.74728	-2.67447
	628	-2.74728	-2.67447
	629	-2.74728	-2.67447
	630	-2.74728	-2.67447
	631	-1.40194	-1.37903
	632	-1.40194	-1.37903
	633	0.520862	0.892377
	634	1.71404	0.948082
	635	1.72819	1.10128
	636	-1.79975	-1.68903
	637	1.04281	1.26728
	638	1.04281	1.26728
	639	1.46528	1.8003
	640	1.46528	1.8003
	641	-1.79975	-1.68903
	642	-2.74728	-2.67447
	643	-2.73286	-2.51835
	644	-2.74728	-2.67447
	645	-2.74728	-2.67447
	646	-2.34082	-2.31492
	647	-1.79254	-1.61097
	648	0.730587	0.197299
	649	1.22445	1.33115
	650	1.96176	1.94341
	651	1.07138	1.5766
	652	-0.0504546	1.07066
	653	1.0373	1.16363
	654	0.109209	0.360797
	655	-0.801392	-0.0968116
	656	1.20774	1.36631
	657	-0.61524	-0.49207
	658	0.770433	0.628719
	659	-0.258299	-0.624636
	660	-1.74413	0.599951
	661	-1.71218	-0.740814
	662	-1.69082	-0.509556
	663	-1.71939	-0.818873
	664	-0.356599	0.621524
	665	1.74241	1.92293
	666	1.74241	1.92293
	667	-0.853534	-0.717669
	668	-0.932602	-1.57375
	669	-0.186711	-0.460916
	670	0.480383	0.410141
	671	0.326172	1.09491
	672	0.333382	1.17297
	673	0.893806	-0.345973
	674	0.616063	-0.431296
	675	0.724345	-0.494003
	676	0.822648	1.23802
	677	0.99982	0.801847
	678	1.04281	1.26728
	679	0.994722	0.746652
	680	1.96176	1.94341
	681	1.04281	1.26728
	682	1.05002	1.34534
	683	0.734367	1.96894
	684	1.99033	2.25272
	685	0.588069	1.05263
	686	1.04281	1.26728
	687	-1.14969	-0.334703
	688	-2.74728	-2.67447
	689	0.0952872	0.281845
	690	-0.535726	-1.48996
	691	0.395816	1.18127
	692	0.733468	0.272451
	693	0.990196	0.697651
	694	1.93482	1.65167
	695	-0.0959069	0.52223
	696	0.757711	0.447009
	697	1.31603	1.30361
	698	0.168446	1.07394
	699	1.04281	1.26728
	700	0.175656	1.152
	701	0.404283	0.705544
	702	-0.824477	-0.403067
	703	-0.593592	0.41
	704	1.00914	0.902772
	705	-0.109423	0.419849
	706	-0.471249	-0.575844
	707	0.496819	0.632061
	708	0.496819	0.632061
	709	1.00914	0.902772
	710	0.0712442	0.0215292
	711	0.2225	-0.0838639
	712	1.04281	1.26728
	713	0.997406	0.775711
	714	-0.563838	0.108436
	715	0.200312	0.795246
	716	-0.61524	-0.49207
	717	-1.13573	-2.08629
	718	-0.0768581	0.104757
	719	1.04281	1.26728
	720	-0.185556	-0.460762
	721	-0.852234	-0.703594
	722	-0.699461	-0.0809287
	723	0.726061	0.148298
	724	0.0472012	-0.238787
	725	0.525388	0.941378
	726	0.706269	0.965425
	727	0.778673	0.717931
	728	-0.852234	-0.703594
	729	-0.852234	-0.703594
	730	-0.852234	-0.703594
	731	0.281185	0.651794
	732	0.820651	1.84011
	733	0.825488	0.0336822
	734	0.287293	0.0502509
	735	0.582953	0.909314
	736	0.906114	-0.212719
	737	0.0997102	0.884789
	738	0.778673	0.717931
	739	0.0376465	0.0654624
	740	-0.054199	0.350089
	741	0.530341	0.339681
	742	-1.07205	-0.741499
	743	-0.157998	0.505293
	744	1.07105	-0.953469
	745	0.849788	-0.822562
	746	-0.112522	0.342335
	747	0.820651	1.84011
	748	1.07337	0.974511
	749	0.798605	0.9777
	750	1.05002	1.34534
	751	0.305824	0.206917
	752	0.82833	1.86694
	753	1.49695	2.18713
	754	-1.77813	-1.45485
	755	-2.71123	-2.28417
	756	0.826759	1.23856
	757	1.98312	2.17466
	758	1.97591	2.0966
	759	1.05519	1.45763
	760	1.05002	1.34534
	761	-1.46672	-1.00502
	762	0.311336	0.310567
	763	1.04281	1.26728
	764	1.77428	2.224
	765	1.56785	1.7197
	766	-2.33853	-2.2462
	767	-0.852234	-0.703594
	768	-2.74728	-2.67447
	769	-0.368819	-1.15357
	770	0.0952872	0.281845
	771	0.172644	-0.567346
	772	0.692062	-0.843531
	773	1.27405	0.18143
	774	0.500056	-0.611936
	775	-0.0173641	-0.937842
	776	-0.20113	-0.617036
	777	0.860025	-1.33544
	778	1.11592	0.200126
	779	-0.182041	0.244977
	780	1.19669	1.03062
	781	0.646988	0.355188
	782	0.905302	-0.22151
	783	-0.852234	-0.703594
	784	-0.852234	-0.703594
	785	0.316705	-0.242676
	786	0.798605	0.9777
	787	1.30022	1.1325
	788	0.281185	0.651794
	789	1.05149	0.793916
	790	1.30022	1.1325
	791	1.57871	1.16952
	792	-0.429758	-0.170575
	793	-0.448174	0.297714
	794	0.624942	-0.507217
	795	1.26297	1.29655
	796	0.741468	0.359066
	797	1.00914	0.902772
	798	1.59871	-0.300663
	799	1.04281	1.26728
	800	1.04281	1.26728
	801	0.0880775	0.203785
	802	0.0880775	0.203785
	803	1.0356	1.18922
	804	-1.66306	-0.20903
	805	0.125042	-0.0197186
	806	1.09192	1.79907
	807	1.05002	1.34534
	808	-0.837814	-0.547474
	809	-0.0624387	0.260877
	810	1.54071	1.38188
	811	1.25233	1.84909
	812	1.93319	1.63409
	813	1.25686	1.8981
	814	1.00526	0.917056
	815	1.06885	0.92551
	816	1.13128	0.93381
	817	1.16825	0.938724
	818	1.54813	0.386871
	819	0.887026	1.32368
	820	0.53344	0.417195
	821	1.05353	2.05108
	822	0.966153	0.437335
	823	-1.66306	-0.20903
	824	0.861039	0.986
	825	0.0952872	0.281845
	826	0.861851	0.994791
	827	0.0952872	0.281845
	828	0.623847	1.44
	829	-0.600821	-0.33595
	830	0.575346	0.870918
	831	-1.79975	-1.68903
	832	-0.852234	-0.703594
	833	-1.53419	-1.16819
	834	0.0952872	0.281845
	835	-0.79155	0.00974548
	836	0.0835517	0.154784
	837	0.0915733	0.241634
	838	0.319645	-1.33018
	839	0.0848517	0.168858
	840	0.336637	0.0170938
	841	0.311367	-0.300468
	842	0.528228	-0.262955
	843	0.389536	-1.14087
	844	0.721334	-2.21335
	845	0.407669	-0.944537
	846	0.578287	-0.216583
	847	0.557086	0.717175
	848	0.937585	0.128018
	849	1.25315	1.85788
	850	-2.74728	-2.67447
	851	1.04281	1.26728
	852	0.0952872	0.281845
	853	-0.459323	0.684969
	854	0.938396	0.136809
	855	0.626045	0.752157
	856	0.462738	0.219095
	857	1.56785	1.7197
	858	-2.23596	-1.74702
	859	-2.74728	-2.67447
	860	-0.66704	-1.05291
	861	-0.219264	-0.813366
	862	-0.852234	-0.703594
	863	0.0952872	0.281845
	864	-2.52712	-2.6452
	865	-2.74728	-2.67447
	866	-0.893342	-1.65665
	867	0.0952872	0.281845
	868	0.0952872	0.281845
	869	-2.74728	-2.67447
	870	0.0079675	0.615473
	871	-0.769056	-0.426734
	872	-0.156484	-1.16506
	873	0.530341	0.339681
	874	-1.07205	-0.741499
	875	0.320816	-0.242129
	876	-0.852234	-0.703594
	877	0.150599	-1.42975
	878	0.538862	-0.815497
	879	0.962439	0.397125
	880	0.741468	0.359066
	881	0.227124	-0.817223
	882	0.321646	1.04591
	883	-2.71123	-2.28417
	884	1.43952	0.897686
	885	1.42641	0.755641
	886	-1.77813	-1.45485
	887	-1.77813	-1.45485
	888	0.0952872	0.281845
	889	-1.4523	-0.848898
	890	1.01397	0.955044
	891	1.27872	1.46709
	892	1.27872	1.46709
	893	-1.5899	0.583069
	894	0.816122	-1.18707
	895	-1.69001	-0.500766
	896	-0.117663	0.330637
	897	0.821547	0.558412
	898	0.721505	0.710331
	899	-0.638628	0.489797
	900	-0.9052	0.625694
	901	0.245803	0.224753
	902	0.253013	0.302813
	903	0.0317519	-0.406058
	904	0.434126	-0.658086
	905	0.650701	0.395399
	906	0.391595	-0.507205
	907	0.74408	-0.280327
	908	0.328524	-1.4061
	909	0.285125	-2.27134
	910	0.333382	1.17297
	911	1.00894	1.5683
	912	0.282767	0.00124958
	913	0.640464	0.908277
	914	-0.124873	0.252577
	915	0.822648	1.23802
	916	1.77017	2.22345
	917	-0.191754	-0.615789
	918	-0.852234	-0.703594
	919	-0.138609	-2.25057
	920	-0.138609	-2.25057
	921	-0.138609	-2.25057
	922	-0.806299	-2.41644
	923	-0.317721	1.08641
	924	-0.53377	1.05769
	925	0.71798	1.2241
	926	-2.4258	0.806166
	927	-0.604317	-0.373799
	928	-0.725163	0.672213
	929	-0.527662	0.456149
	930	-0.307502	0.485418
	931	0.0952872	0.281845
	932	0.962439	0.397125
	933	0.914353	-0.123507
	934	1.39338	0.454414
	935	0.694193	-0.152775
	936	0.971251	0.49253
	937	-2.35948	-1.84923
	938	1.46528	1.8003
	939	1.46528	1.8003
	940	-1.79975	-1.68903
	941	-2.74728	-2.67447
	942	-2.73286	-2.51835
	943	-2.74728	-2.67447
	944	-2.74728	-2.67447
	945	-2.34082	-2.31492
	946	-1.79254	-1.61097
	947	0.730587	0.197299
	948	1.22445	1.33115
	949	-1.77092	-1.37679
	950	0.578842	0.908768
	951	1.02118	1.0331
	952	1.99033	2.25272
	953	1.04281	1.26728
	954	1.26491	1.37391
	955	-0.785203	0.022159
	956	-1.4523	-0.848898
	957	-2.48253	-2.16242
	958	-2.48253	-2.16242
	959	-0.189792	-0.450311
	960	-0.145819	-2.32863
	961	0.801702	-1.34319
	962	0.906114	-0.212719
	963	0.837481	-0.955817
	964	0.833985	-0.993666
	965	1.56785	1.7197
	966	-0.800434	-0.142752
	967	-0.720065	0.727408
	968	0.0317519	-0.406058
	969	0.773945	-1.64372
	970	0.886597	-0.424033
	971	0.881259	-0.481825
	972	-0.313611	1.08696
	973	1.46528	1.8003
	974	1.46528	1.8003
	975	1.46528	1.8003
	976	1.46528	1.8003
	977	1.46528	1.8003
	978	1.46528	1.8003
	979	1.04281	1.26728
	980	0.790981	0.851185
	981	0.0952872	0.281845
	982	-0.18514	0.167463
	983	-1.61427	-1.36754
	984	1.14502	0.687199
	985	0.671842	0.624295
	986	1.04281	1.26728
	987	-1.88012	-2.55919
	988	-1.88012	-2.55919
	989	-0.126005	0.184008
	990	-0.189395	-0.489975
	991	-1.59232	0.556933
	992	-1.46426	-0.411019
	993	-0.579016	-0.667272
	994	-1.18076	0.971681
	995	1.74241	1.92293
	996	1.74241	1.92293
	997	1.74241	1.92293
	998	-0.0344382	-2.31383
	999	0.61071	1.20984
	1000	0.596291	1.05372
	1001	0.596291	1.05372
	1002	0.666022	-0.501756
	1003	0.857325	0.945789
	1004	1.00914	0.902772
	1005	0.91064	-0.163718
	1006	0.917037	-0.0944483
	1007	0.837481	-0.955817
	1008	0.95523	0.319065
	1009	0.397073	0.627484
	1010	1.99033	2.25272
	1011	1.74571	1.91468
	1012	1.75745	2.04175
	1013	1.04281	1.26728
	1014	-2.74728	-2.67447
	1015	0.0952872	0.281845
	1016	-2.09913	-2.58831
	1017	-1.84859	-0.00760919
	1018	0.12757	0.631373
	1019	0.661911	-0.502303
	1020	0.609299	-1.07194
	1021	0.122598	1.14495
	1022	-0.318377	-0.155768
	1023	0.549876	0.639115
	1024	0.822648	1.23802
	1025	-0.259398	1.09417
	1026	-0.115496	0.253823
	1027	1.74041	-0.45316
	1028	0.755171	1.07484
	1029	1.04591	-1.05361
	1030	1.80555	0.252088
	1031	-0.698706	0.958665
	1032	0.865237	-0.655291
	1033	0.755171	1.07484
	1034	0.609299	-1.07194
	1035	-0.852234	-0.703594
	1036	0.895449	0.950858
	1037	0.797504	0.298097
	1038	0.269034	0.476278
	1039	-0.0769269	-0.303688
	1040	0.376184	0.345003
	1041	0.969649	0.475185
	1042	-0.621349	0.109474
	1043	0.799002	0.938036
	1044	0.248902	0.302267
	1045	1.02839	1.11116
	1046	0.0817089	-1.05629
	1047	1.00703	0.879907
	1048	-0.388268	-0.345078
	1049	-0.0730729	0.813419
	1050	0.524973	0.892924
	1051	-0.0155035	0.36135
	1052	-2.40407	-2.33201
	1053	0.0223869	0.771593
	1054	0.557898	0.725965
	1055	1.56785	1.7197
	1056	-2.33853	-2.2462
	1057	-0.852234	-0.703594
	1058	-2.74728	-2.67447
	1059	-0.368819	-1.15357
	1060	0.0952872	0.281845
	1061	0.172644	-0.567346
	1062	0.692062	-0.843531
	1063	1.27405	0.18143
	1064	0.500056	-0.611936
	1065	-0.0173641	-0.937842
	1066	-0.20113	-0.617036
	1067	0.860025	-1.33544
	1068	1.11592	0.200126
	1069	-0.182041	0.244977
	1070	1.19669	1.03062
	1071	0.646988	0.355188
	1072	0.905302	-0.22151
	1073	-0.852234	-0.703594
	1074	-0.852234	-0.703594
	1075	0.316705	-0.242676
	1076	0.798605	0.9777
	1077	1.30022	1.1325
	1078	0.281185	0.651794
	1079	1.05149	0.793916
	1080	1.30022	1.1325
	1081	1.57871	1.16952
	1082	-0.429758	-0.170575
	1083	-0.448174	0.297714
	1084	0.624942	-0.507217
	1085	1.26297	1.29655
	1086	0.741468	0.359066
	1087	1.00914	0.902772
	1088	1.59871	-0.300663
	1089	1.04281	1.26728
	1090	1.04281	1.26728
	1091	0.0880775	0.203785
	1092	0.0880775	0.203785
	1093	1.0356	1.18922
	1094	-1.66306	-0.20903
	1095	0.125042	-0.0197186
	1096	1.09192	1.79907
	1097	1.05002	1.34534
	1098	-0.837814	-0.547474
	1099	-0.0624387	0.260877
	1100	1.75986	2.06788
	1101	-2.71123	-2.28417
	1102	-2.71123	-2.28417
	1103	-2.71844	-2.36223
	1104	-2.71123	-2.28417
	1105	-2.71123	-2.28417
	1106	-2.71123	-2.28417
	1107	-2.71123	-2.28417
	1108	-2.71123	-2.28417
	1109	1.99033	2.25272
	1110	-1.45951	-0.926958
	1111	1.29154	1.60587
	1112	0.77966	0.772579
	1113	1.02839	1.11116
	1114	0.0952872	0.281845
	1115	-0.379259	-0.203579
	1116	-1.46672	-1.00502
	1117	-1.4523	-0.848898
	1118	-1.48114	-1.16114
	1119	-1.48114	-1.16114
	1120	1.45128	1.69264
	1121	-0.969979	0.999703
	1122	0.594376	-0.214445
	1123	0.875615	-0.0912723
	1124	-1.10652	-1.71369
	1125	-0.866653	-0.859714
	1126	0.550273	0.599451
	1127	-2.25801	-2.60943
	1128	-2.74728	-2.67447
	1129	-1.62857	-1.53466
	1130	-0.852234	-0.703594
	1131	-2.60096	-1.09027
	1132	-2.74728	-2.67447
	1133	-1.25416	-1.01415
	1134	-2.74728	-2.67447
	1135	0.0952872	0.281845
	1136	0.0675303	-0.0186814
	1137	0.273956	-0.0941556
	1138	0.865237	-0.655291
	1139	1.46528	1.8003
	1140	1.46528	1.8003
	1141	1.04281	1.26728
	1142	-0.523049	-1.13669
	1143	0.0179299	1.13104
	1144	0.616421	0.647961
	1145	0.558098	0.640208
	1146	0.248487	0.253812
	1147	0.774147	0.668929
	1148	0.266777	-0.78325
	1149	0.594376	-0.214445
	1150	-0.186711	-0.460916
	1151	0.61071	1.20984
	1152	1.74241	1.92293
	1153	1.74241	1.92293
	1154	1.74241	1.92293
	1155	0.826759	1.23856
	1156	1.09277	1.19682
	1157	0.752757	1.04871
	1158	1.25886	1.29601
	1159	-0.120762	0.253123
	1160	-0.397494	-0.488938
	1161	-1.40194	-1.37903
	1162	-1.40194	-1.37903
	1163	-1.40194	-1.37903
	1164	0.826759	1.23856
	1165	-2.22223	-2.22205
	1166	-2.22223	-2.22205
	1167	-2.22223	-2.22205
	1168	-2.22223	-2.22205
	1169	1.56785	1.7197
	1170	-2.23596	-1.74702
	1171	-2.74728	-2.67447
	1172	-0.66704	-1.05291
	1173	-0.219264	-0.813366
	1174	-0.852234	-0.703594
	1175	0.0952872	0.281845
	1176	-2.52712	-2.6452
	1177	-2.74728	-2.67447
	1178	-0.893342	-1.65665
	1179	0.0952872	0.281845
	1180	0.0952872	0.281845
	1181	-2.74728	-2.67447
	1182	0.0079675	0.615473
	1183	-0.769056	-0.426734
	1184	-0.156484	-1.16506
	1185	0.530341	0.339681
	1186	-1.07205	-0.741499
	1187	0.320816	-0.242129
	1188	-0.852234	-0.703594
	1189	0.150599	-1.42975
	1190	0.538862	-0.815497
	1191	0.962439	0.397125
	1192	0.741468	0.359066
	1193	0.227124	-0.817223
	1194	0.321646	1.04591
	1195	1.06685	1.5276
	1196	0.473706	-1.87234
	1197	0.572932	0.844782
	1198	0.82833	1.86694
	1199	0.550273	0.599451
	1200	-0.852234	-0.703594
	1201	-2.74728	-2.67447
	1202	-2.74728	-2.67447
	1203	0.350657	-2.18553
	1204	0.540251	-1.86349
	1205	-0.104942	-1.88606
	1206	0.602488	1.20875
	1207	-0.0517138	1.04468
	1208	1.04281	1.26728
	1209	0.842578	-0.900622
	1210	1.04281	1.26728
	1211	0.808912	-1.26513
	1212	-0.575302	-0.627062
	1213	-0.20223	1.10177
	1214	-0.3039	-0.45068
	1215	-2.31717	-2.01494
	1216	0.762381	1.1529
	1217	-2.58955	-2.6535
	1218	-1.13266	-0.817975
	1219	-2.74728	-2.67447
	1220	0.367662	0.92041
	1221	-2.43182	-2.63254
	1222	0.411096	0.823268
	1223	1.04281	1.26728
	1224	0.805815	1.05576
	1225	0.297256	0.565814
	1226	-0.0391372	-0.0102772
	1227	1.46528	1.8003
	1228	1.46528	1.8003
	1229	1.04281	1.26728
	1230	0.762381	1.1529
	1231	0.857325	0.945789
	1232	-2.74728	-2.67447
	1233	-1.88012	-2.55919
	1234	-1.88012	-2.55919
	1235	-1.88012	-2.55919
	1236	-1.88012	-2.55919
	1237	-0.8354	-0.521338
	1238	0.930157	0.0475969
	1239	0.265877	0.849797
	1240	-0.852234	-0.703594
	1241	0.599675	-1.17613
	1242	0.589766	1.02704
	1243	0.802716	0.978246
	1244	0.837481	-0.955817
	1245	0.19159	-0.362225
	1246	0.74909	-1.91283
	1247	0.123856	0.591162
	1248	0.745376	-1.95304
	1249	0.317804	-1.96148
	1250	0.909828	-0.172508
	1251	0.422234	-0.742885
	1252	0.11933	0.542161
	1253	0.17039	1.1513
	1254	0.825745	-1.08288
	1255	0.495663	0.0521366
	1256	1.56785	1.7197
	1257	1.56785	1.7197
	1258	0.552973	-1.68178
	1259	0.969649	0.475185
	1260	0.926661	0.00974756
	1261	1.04281	1.26728
	1262	0.969649	0.475185
	1263	0.0784539	0.0995892
	1264	-0.381401	-0.258381
	1265	-0.567551	0.0682258
	1266	-0.476204	-2.37255
	1267	0.105197	-1.92132
	1268	-0.145819	-2.32863
	1269	1.74241	1.92293
	1270	0.661911	-0.502303
	1271	1.99033	2.25272
	1272	1.77017	2.22345
	1273	-0.262051	0.454075
	1274	-0.852234	-0.703594
	1275	0.458695	0.626993
	1276	-0.20113	-0.617036
	1277	-0.34629	0.777097
	1278	0.590662	-0.254655
	1279	1.05149	0.793916
	1280	-0.404613	0.769344
	1281	0.538862	-0.815497
	1282	0.913168	0.487374
	1283	0.270201	-1.41385
	1284	1.72819	1.10128
	1285	0.700461	0.990468
	1286	0.309339	0.912657
	1287	1.25686	1.8981
	1288	1.0356	1.18922
	1289	-0.680088	-0.526506
	1290	0.316548	0.990717
	1291	1.02118	1.0331
	1292	0.29593	0.0997987
	1293	0.317445	-0.290977
	1294	0.778673	0.717931
	1295	0.177982	-0.509554
	1296	1.26648	2.00229
	1297	1.98312	2.17466
	1298	-1.78534	-1.53291
	1299	-1.77813	-1.45485
	1300	-1.77813	-1.45485
	1301	-2.71123	-2.28417
	1302	-2.71123	-2.28417
	1303	-2.71123	-2.28417
	1304	-2.71123	-2.28417
	1305	-2.71123	-2.28417
	1306	-2.71123	-2.28417
	1307	-2.71123	-2.28417
	1308	-2.71123	-2.28417
	1309	-2.50891	-1.78042
	1310	1.67171	1.72483
	1311	1.97591	2.0966
	1312	1.99033	2.25272
	1313	1.99033	2.25272
	1314	1.98312	2.17466
	1315	1.98312	2.17466
	1316	-1.4523	-0.848898
	1317	1.08821	1.75886
	1318	1.05002	1.34534
	1319	1.0356	1.18922
	1320	0.946418	0.223659
	1321	0.481954	1.03852
	1322	0.85884	-0.72456
	1323	-0.515481	0.0206312
	1324	-0.680775	-1.15765
	1325	0.343448	-2.26359
	1326	-0.580216	-0.564515
	1327	-2.09588	-1.9171
	1328	-2.46685	-2.56009
	1329	-1.73662	-0.961465
	1330	1.01505	0.966758
	1331	-0.60764	-0.876911
	1332	0.706867	0.55185
	1333	-0.966526	-0.821704
	1334	0.33228	0.493369
	1335	-1.31817	-1.65083
	1336	-2.18642	-2.44571
	1337	-2.74728	-2.67447
	1338	1.04281	1.26728
	1339	1.46528	1.8003
	1340	1.46528	1.8003
	1341	1.46528	1.8003
	1342	1.46528	1.8003
	1343	-0.0901956	-0.0396495
	1344	-0.852234	-0.703594
	1345	0.612707	0.607751
	1346	-0.852234	-0.703594
	1347	1.99033	2.25272
	1348	-1.88012	-2.55919
	1349	-0.467794	-1.81748
	1350	-0.0160933	0.267038
	1351	-0.000272181	0.526261
	1352	0.271104	-0.0687197
	1353	-0.011737	-0.209237
	1354	0.00689697	-0.675165
	1355	0.584554	0.346888
	1356	0.480383	0.410141
	1357	0.596291	1.05372
	1358	0.52212	0.338588
	1359	0.376814	-1.32258
	1360	1.74241	1.92293
	1361	1.74241	1.92293
	1362	1.74241	1.92293
	1363	1.74241	1.92293
	1364	0.873259	-0.56844
	1365	-0.0376932	-1.15795
	1366	0.843878	-0.886548
	1367	0.901016	-0.267913
	1368	0.850276	-0.817278
	1369	-0.0675619	-1.48134
	1370	0.254199	-0.308068
	1371	1.04281	1.26728
	1372	1.04281	1.26728
	1373	1.04281	1.26728
	1374	1.12562	0.972774
	1375	-0.411914	-0.645058
	1376	0.0952872	0.281845
	1377	0.602488	1.20875
	1378	-0.47426	-2.29519
	1379	-0.691496	1.03672
	1380	-1.44727	0.936252
	1381	-1.98959	0.864155
	1382	-2.4258	0.806166
	1383	-0.852234	-0.703594
	1384	-0.892569	-0.528938
	1385	-1.86103	-1.69718
	1386	-0.624418	-1.15885
	1387	-1.52654	-1.65271
	1388	-1.87066	-1.2216
	1389	-2.74728	-2.67447
	1390	0.0736582	0.0476651
	1391	-2.74728	-2.67447
	1392	0.0952872	0.281845
	1393	-2.74728	-2.67447
	1394	0.788981	0.873504
	1395	0.262045	-0.267074
	1396	1.286	-0.764573
	1397	0.100553	0.282545
	1398	1.3611	0.104887
	1399	0.324848	0.569482
	1400	0.822648	1.23802
	1401	-0.102774	0.435533
	1402	0.759113	0.550112
	1403	1.42325	0.777806
	1404	0.783939	0.718631
	1405	1.55722	-0.126161
	1406	0.426273	-0.799431
	1407	0.734277	0.632595
	1408	0.822648	1.23802
	1409	0.769591	1.23096
	1410	1.04281	1.26728
	1411	0.962439	0.397125
	1412	0.784869	-1.52545
	1413	-0.80472	-0.189156
	1414	-0.20944	1.02371
	1415	-0.0932069	-1.759
	1416	-0.537883	-1.34126
	1417	-0.520849	0.573873
	1418	-0.471935	-1.20699
	1419	0.224601	-1.2399
	1420	-2.56179	-2.35298
	1421	-1.64203	-1.66806
	1422	0.53344	0.417195
	1423	-0.587484	-0.191543
	1424	-2.58955	-2.6535
	1425	-1.79975	-1.68903
	1426	-0.145617	-0.0159831
	1427	-0.29738	-0.583764
	1428	-0.485379	-0.0611513
	1429	-0.37572	-0.209226
	1430	0.738167	-2.0311
	1431	0.846292	-0.860412
	1432	-0.0654501	-1.45847
	1433	0.584554	0.346888
	1434	1.26297	1.29655
	1435	0.315447	0.311113
	1436	0.71798	1.2241
	1437	-1.34375	0.950013
	1438	-0.640885	-0.769731
	1439	-1.10561	-1.23672
	1440	0.918639	-0.0771031
	1441	0.505286	0.156332
	1442	-0.0169492	-0.889387
	1443	1.44515	1.62629
	1444	1.99033	2.25272
	1445	0.826759	1.23856
	1446	-0.852234	-0.703594
	1447	1.04281	1.26728
	1448	0.822648	1.23802
	1449	1.04281	1.26728
	1450	-0.411914	-0.645058
	1451	-0.305799	-0.630951
	1452	1.77017	2.22345
	1453	-0.124873	0.252577
	1454	-0.829033	0.158965
	1455	0.822648	1.23802
	1456	-0.138609	-2.25057
	1457	-0.138609	-2.25057
	1458	-0.138609	-2.25057
	1459	-0.121776	-2.06832
	1460	-0.48147	-2.37325
	1461	0.175656	1.152
	1462	1.09998	1.27488
	1463	-1.06001	0.987735
	1464	-0.543683	0.282684
	1465	0.549876	0.639115
	1466	0.0952872	0.281845
	1467	0.315447	0.311113
	1468	0.26325	-0.210065
	1469	1.17849	0.425846
	1470	1.46528	1.8003
	1471	1.56785	1.7197
	1472	-2.66691	-1.80431
	Bartlett scores
	Case index	BOCA	BRCA
	0	1.54806	2.37165
	1	-2.86408	-2.75471
	2	-2.86408	-1.94418
	3	0.745383	1.70047
	4	0.322476	1.2544
	5	1.3696	1.56112
	6	0.0793335	0.535847
	7	2.04161	2.37165
	8	1.06047	1.13163
	9	-0.901806	-0.704168
	10	1.06047	1.34637
	11	0.816024	1.34637
	12	-1.46004	-1.42272
	13	0.571576	1.34637
	14	-2.3105	-2.29828
	15	-2.3105	-2.29828
	16	-2.3105	-2.29828
	17	-2.3105	-2.29828
	18	1.61405	1.8028
	19	-1.6385	-1.36498
	20	-2.86408	-2.75471
	21	-1.64445	-1.1606
	22	-2.86408	-2.75471
	23	-2.86408	-2.75471
	24	0.571576	-0.302693
	25	-1.95228	0.426217
	26	-0.478898	-0.704168
	27	-0.544888	-0.281977
	28	-0.23445	0.732936
	29	-0.300439	0.263367
	30	0.525096	1.34637
	31	0.948004	0.378839
	32	-0.901806	-0.520219
	33	0.257792	1.8336
	34	1.55402	-0.502564
	35	0.393117	0.777533
	36	-0.901806	0.310745
	37	-0.105083	0.460456
	38	0.210006	-0.796143
	39	-0.949592	-1.99156
	40	-1.14625	-1.82141
	41	-1.08026	-0.704168
	42	-0.165115	-1.19762
	43	-1.63385	-1.72944
	44	-0.901806	-0.704168
	45	-2.86408	-2.75471
	46	-2.86408	-2.75471
	47	1.06047	1.34637
	48	0.328433	0.198333
	49	0.566924	-1.82141
	50	0.572882	0.981919
	51	0.0793335	0.413078
	52	0.145323	0.767175
	53	-0.169766	-0.462483
	54	0.0793335	-1.85221
	55	-0.478898	-0.0329944
	56	0.562273	1.34637
	57	-0.478898	0.889944
	58	-0.544888	0.106359
	59	-0.229798	0.685558
	60	0.882014	-1.01089
	61	-0.657357	1.16242
	62	0.257792	1.2544
	63	0.257792	1.34637
	64	0.571576	1.16242
	65	0.572882	-0.81658
	66	-0.901806	-0.554457
	67	-0.901806	-0.247739
	68	1.79251	2.01755
	69	0.0793335	-0.81658
	70	0.0793335	-1.54549
	71	1.06047	-1.41649
	72	0.0793335	-1.37534
	73	0.566924	-1.3857
	74	1.06047	-1.35769
	75	0.566924	-2.75471
	76	-2.13205	-1.72944
	77	1.12516	0.685558
	78	-0.169766	0.321103
	79	-0.901806	1.34637
	80	-2.86408	-1.37534
	81	-2.86408	1.34637
	82	-2.55495	-2.30864
	83	-1.88295	-1.36498
	84	-1.57381	-1.27301
	85	-1.3894	-1.63746
	86	-1.45539	-0.693811
	87	0.0793335	0.321103
	88	0.0793335	0.321103
	89	0.0793335	0.321103
	90	-0.403606	1.34637
	91	-0.901806	1.34637
	92	0.562273	1.16242
	93	0.811373	1.2544
	94	0.811373	0.00402633
	95	1.54806	0.321103
	96	0.12712	-0.305475
	97	0.319131	0.014384
	98	1.06047	0.855706
	99	-0.163809	0.218771
	100	1.06047	0.284082
	101	0.502241	2.37165
	102	0.572882	0.321103
	103	0.0193017	1.34637
	104	0.562273	0.069338
	105	1.06047	1.34637
	106	1.06047	1.13163
	107	-1.46004	-0.135327
	108	-2.3105	-2.29828
	109	-2.3105	-2.29828
	110	1.61405	1.8028
	111	-1.6385	-1.36498
	112	-2.86408	-2.75471
	113	-1.64445	-1.1606
	114	-2.86408	-2.75471
	115	-2.86408	-2.75471
	116	0.571576	-0.302693
	117	-1.95228	0.426217
	118	-0.478898	-0.704168
	119	-0.544888	-0.281977
	120	-0.23445	0.732936
	121	-0.300439	0.263367
	122	0.525096	1.34637
	123	0.948004	0.378839
	124	-0.901806	-0.520219
	125	-2.86408	-2.47879
	126	-1.57381	-0.782342
	127	-1.57381	-1.15024
	128	-2.61498	-2.18587
	129	-2.61498	-2.18587
	130	1.30957	1.54732
	131	-2.86408	-2.75471
	132	-2.86408	-2.75471
	133	2.04161	2.37165
	134	2.04161	2.37165
	135	2.04161	2.37165
	136	0.313173	1.34637
	137	0.566924	1.34637
	138	0.755992	1.34637
	139	-1.46004	-1.42272
	140	-1.46004	-1.42272
	141	-1.46004	-1.42272
	142	-1.46004	-1.42272
	143	1.55402	2.27967
	144	-2.3105	-2.29828
	145	-2.3105	-2.29828
	146	1.61405	1.8028
	147	1.61405	1.8028
	148	-1.15091	-0.442046
	149	-1.32936	-1.01089
	150	-2.86408	-2.75471
	151	-2.86408	-2.75471
	152	-2.86408	-2.75471
	153	-2.86408	-2.75471
	154	-1.63385	-1.72944
	155	-0.901806	-0.704168
	156	0.816024	0.638179
	157	-0.544888	0.732936
	158	0.816024	-0.704168
	159	1.06047	-0.101088
	160	0.323782	0.014384
	161	-0.478898	0.426217
	162	-0.901806	-0.704168
	163	0.459106	-1.72944
	164	0.0206083	1.03966
	165	0.816024	0.732936
	166	1.50624	-0.281977
	167	0.459106	0.0247417
	168	1.06047	1.16242
	169	-0.544888	-0.124969
	170	-0.283542	-0.124969
	171	-2.86408	-2.75471
	172	-2.86408	-2.75471
	173	1.06047	1.34637
	174	1.06047	1.34637
	175	1.61405	1.8028
	176	1.61405	1.8028
	177	-2.86408	-1.72944
	178	-2.86408	-1.72944
	179	0.0793335	-0.772262
	180	1.68469	-0.397449
	181	1.23893	0.947681
	182	2.04161	2.37165
	183	-0.0931676	1.03966
	184	-0.0991254	1.34637
	185	1.06047	1.03966
	186	1.86315	1.03966
	187	0.566924	1.65309
	188	1.06047	1.07045
	189	0.436251	1.12127
	190	0.0793335	0.321103
	191	0.0852914	0.116716
	192	-0.154506	1.16242
	193	1.23893	2.27967
	194	0.442209	1.03966
	195	0.0793335	-0.20036
	196	0.816024	-0.268454
	197	0.502241	-1.72944
	198	0.562273	-0.976649
	199	0.502241	1.34637
	200	0.811373	-2.11433
	201	0.816024	-0.667148
	202	0.811373	0.685558
	203	0.571576	0.562788
	204	-0.901806	-2.75471
	205	0.751341	0.187976
	206	1.61405	1.8028
	207	1.61405	1.8028
	208	-2.86408	-1.72944
	209	-2.86408	-1.72944
	210	0.0793335	-0.772262
	211	1.68469	-0.397449
	212	1.23893	0.947681
	213	-1.88295	-1.36154
	214	1.3696	1.2544
	215	1.3696	2.27967
	216	-1.88295	-1.54549
	217	1.06047	1.2544
	218	1.06047	1.43835
	219	0.816024	1.07045
	220	1.30957	1.13163
	221	2.04161	2.1877
	222	1.06047	0.978475
	223	-2.61498	-2.18587
	224	-2.61498	-2.18587
	225	-2.61498	-2.18587
	226	1.30957	2.37165
	227	1.06047	2.37165
	228	1.79716	2.37165
	229	-1.88295	-1.72944
	230	-1.88295	-1.72944
	231	-2.86408	-2.75471
	232	-2.86408	-2.75471
	233	-2.86408	-2.75471
	234	-2.86408	-2.75471
	235	-2.86408	-2.75471
	236	-2.86408	-2.75471
	237	-2.86408	-2.75471
	238	-2.86408	-2.75471
	239	0.811373	1.34637
	240	2.04161	2.37165
	241	2.04161	2.37165
	242	2.04161	2.37165
	243	-1.46004	-1.42272
	244	1.06047	1.65309
	245	0.6807	1.64274
	246	1.6187	2.01755
	247	1.23893	1.34637
	248	1.23893	2.01755
	249	-1.88295	-1.72944
	250	-1.88295	-1.72944
	251	1.06047	1.34637
	252	1.48803	1.91522
	253	1.61405	1.8028
	254	-2.86408	-1.72944
	255	-2.86408	-1.72944
	256	-0.901806	-0.704168
	257	-1.63385	-1.05827
	258	-0.0991254	2.37165
	259	-1.38475	1.08425
	260	0.436251	1.48573
	261	0.697597	1.07045
	262	1.23893	1.43835
	263	0.328433	0.198333
	264	0.935758	1.34637
	265	-2.44118	-2.30864
	266	-2.86408	-2.75471
	267	-0.165115	-0.135327
	268	-1.08622	-0.714526
	269	-2.86408	-2.75471
	270	-1.88295	-1.19139
	271	-2.86408	-2.47879
	272	0.0793335	0.321103
	273	1.06047	0.535847
	274	0.0793335	-2.75471
	275	1.06047	1.34637
	276	1.06047	0.337687
	277	-0.901806	0.351898
	278	1.06047	1.34637
	279	1.06047	1.34637
	280	1.06047	1.34637
	281	-0.412909	0.413078
	282	0.506892	0.171392
	283	0.323782	-0.704168
	284	-0.652706	-0.135327
	285	-0.727998	-0.554457
	286	0.442209	1.16242
	287	0.0793335	0.321103
	288	-0.169766	0.106359
	289	-0.412909	-0.704168
	290	0.0793335	0.321103
	291	-0.0331358	-0.0226367
	292	-0.657357	-0.234599
	293	0.882014	0.014384
	294	0.882014	0.014384
	295	1.44025	-0.292335
	296	0.769545	0.321103
	297	0.952655	0.732936
	298	1.30492	0.6752
	299	0.383814	0.627822
	300	0.270038	0.685558
	301	0.459106	0.6752
	302	-0.165115	-0.704168
	303	-0.478898	0.981919
	304	0.703555	-0.397449
	305	1.1205	0.780315
	306	-0.544888	0.981919
	307	0.703555	-1.05827
	308	0.994483	0.436575
	309	0.459106	-1.72944
	310	1.86315	1.03966
	311	0.697597	1.07045
	312	0.257792	1.03966
	313	1.23893	2.06493
	314	1.06047	1.2544
	315	-0.723347	-0.520219
	316	0.257792	1.13163
	317	1.06047	1.07045
	318	0.328433	0.0721202
	319	0.394423	-0.397449
	320	0.816024	0.732936
	321	0.257792	-0.636074
	322	1.06047	1.2544
	323	1.30492	1.71083
	324	1.3696	1.40411
	325	0.0793335	1.14199
	326	1.06047	1.71083
	327	1.23893	2.37165
	328	0.257792	2.37165
	329	1.06047	2.37165
	330	1.06047	2.37165
	331	0.882014	0.934541
	332	0.632914	0.215988
	333	0.436251	1.65309
	334	1.86315	0.934541
	335	0.882014	0.934541
	336	1.23893	0.00124417
	337	1.73248	0.321103
	338	1.73248	1.65309
	339	-0.283542	0.719796
	340	2.04161	1.56112
	341	2.04161	2.27967
	342	1.3696	-0.502564
	343	0.388465	1.34637
	344	0.805085	2.00719
	345	0.0733756	1.39375
	346	-0.0991254	-1.02124
	347	0.0793335	-1.3857
	348	0.751341	0.6752
	349	0.0793335	0.378839
	350	0.882014	0.321103
	351	1.42335	0.253009
	352	0.877363	1.03966
	353	-0.414215	0.808327
	354	1.06047	1.71083
	355	-0.348225	-0.874316
	356	1.06047	1.34637
	357	-2.86408	-2.75471
	358	1.55402	0.627822
	359	1.06047	-0.704168
	360	1.23893	2.01755
	361	-1.13565	-1.29995
	362	1.30957	0.423435
	363	0.685351	1.92557
	364	1.06047	0.426217
	365	-0.414215	0.627822
	366	1.54806	0.852924
	367	0.502241	2.37165
	368	1.06047	-1.41236
	369	0.751341	1.34637
	370	0.811373	1.21325
	371	2.04161	1.34637
	372	0.703555	1.34637
	373	0.572882	-0.124969
	374	0.388465	-0.350071
	375	0.751341	0.900302
	376	0.459106	-0.339713
	377	-0.295788	0.187976
	378	-0.901806	-0.258096
	379	-2.25807	-1.37534
	380	1.06047	0.0382649
	381	-0.225147	0.187976
	382	-0.901806	-0.182705
	383	-0.901806	-1.83177
	384	0.0793335	0.321103
	385	-0.0331358	-0.0226367
	386	-0.657357	-0.234599
	387	0.882014	0.014384
	388	0.882014	0.014384
	389	1.44025	-0.292335
	390	0.769545	0.321103
	391	0.952655	0.732936
	392	1.30492	0.6752
	393	0.383814	0.627822
	394	0.270038	0.685558
	395	0.0793335	0.501609
	396	2.04161	2.00375
	397	1.06047	0.889944
	398	1.06047	1.16242
	399	-0.901806	-0.612194
	400	1.06047	1.34637
	401	1.06047	1.2544
	402	-0.901806	-0.704168
	403	-1.57381	-0.782342
	404	-1.57381	-1.15024
	405	1.48338	1.789
	406	1.23893	2.37165
	407	0.816024	1.34637
	408	-1.46004	-1.42272
	409	-1.46004	-1.42272
	410	1.55402	2.27967
	411	-0.901806	-0.704168
	412	-0.792681	0.014384
	413	0.816024	0.0617625
	414	0.0793335	-0.292335
	415	0.502241	1.03966
	416	0.7069	1.03966
	417	0.816024	0.732936
	418	-0.901806	-0.704168
	419	-0.901806	-0.704168
	420	-0.901806	-0.704168
	421	0.253141	0.732936
	422	0.745383	2.06493
	423	0.942046	-0.0907305
	424	0.323782	0.014384
	425	0.571576	0.992277
	426	1.06047	-0.397449
	427	0.0206083	1.03966
	428	0.816024	0.732936
	429	0.0361986	0.0721202
	430	-0.0991254	0.426217
	431	0.571576	0.321103
	432	-1.1496	-0.714526
	433	-0.23445	0.627822
	434	1.32778	-1.30725
	435	1.06047	-1.116
	436	-0.165115	0.426217
	437	0.745383	2.06493
	438	1.12646	0.992277
	439	0.811373	1.03966
	440	1.06047	1.43835
	441	0.328433	0.198333
	442	0.751341	2.09572
	443	1.06047	2.01755
	444	1.6187	1.92557
	445	1.06047	2.37165
	446	1.06047	0.842566
	447	1.06047	1.56112
	448	1.86315	1.03966
	449	1.06047	0.627822
	450	1.3696	1.2236
	451	0.0793335	0.321103
	452	-2.19208	-2.39026
	453	-0.652706	-0.258096
	454	-0.652706	-1.05827
	455	1.06047	-1.72944
	456	0.0793335	-2.30864
	457	0.388465	-1.49811
	458	0.0793335	-1.93383
	459	1.61405	1.8028
	460	-0.901806	1.34637
	461	0.205355	0.187976
	462	-1.38475	0.992277
	463	0.0793335	1.34637
[truncated: 4,238 more rows]
[truncated: 4 more columns]
