# Supplementary material for: A Multi- Mediation Analysis on the Impact of Social Media and Internet Addiction on University and High School Students’ Mental Health Through Social Capital and Mindfulness
Source: Int J Environ Res Public Health. 2025 Jan 2;22(1):57. doi: 10.3390/ijerph22010057 (PMC11764769; doi:10.3390/ijerph22010057)
Supplement: Supplementary file 1 [file ijerph-22-00057-s001.zip › HIGH SCHOOL STUDENTS DATA/S2D-Confirmatory Factor Analysis of Mindfulness Scale for HIGH SCHOOL students.xlsx]

## Sheet: Navigation
	SmartPLS report
	Please cite the use of SmartPLS: Ringle, C. M., Wende, S., and Becker, J.-M. 2024. "SmartPLS 4." Bönningstedt: SmartPLS, https://www.smartpls.com.
		complete
	Final results
	Factor loadings	show
	Factors	show
	Indicator error terms	show
	Indicator data	show
	Quality criteria
	Model fit	show
	Construct reliability and validity	show
	Discriminant validity	show
	Residual covariance matrix	show
	Algorithm
	Setting	show
	Execution log	show
	Model and data
	Beta	show
	Lambda	show
	Theta	show
	Psi	show
	Iteration statistics	show

## Sheet: complete
	SmartPLS report
	Please cite the use of SmartPLS: Ringle, C. M., Wende, S., and Becker, J.-M. 2024. "SmartPLS 4." Bönningstedt: SmartPLS, https://www.smartpls.com.
	back to navigation
	Final results
	Factor loadings
	List (unstandardized)
		Parameter estimates	Standard errors	T values	P values
	AWA1 <- AWA	1	n/a	n/a	n/a
	AWA2 <- AWA	0.964043	0.0192677	50.0342	5.68434e-14
	AWA3 <- AWA	1.04056	0.0174863	59.507	5.68434e-14
	AWA4 <- AWA	1.04375	0.0182193	57.2882	5.68434e-14
	DESC1 <- DESC	1	n/a	n/a	n/a
	DESC2 <- DESC	1.11981	0.0246293	45.4668	5.68434e-14
	DESC3 <- DESC	1.13691	0.0253765	44.8016	5.68434e-14
	DESC4 <- DESC	1.12471	0.0255675	43.99	5.68434e-14
	NJ1 <- NJ	1	n/a	n/a	n/a
	NJ2 <- NJ	1.23152	0.0384881	31.9974	5.68434e-14
	NJ3 <- NJ	1.1908	0.0383086	31.0843	5.68434e-14
	NJ4 <- NJ	1.15702	0.037371	30.9603	5.68434e-14
	NR1 <- NR	1	n/a	n/a	n/a
	NR2 <- NR	1.00877	0.0161453	62.4809	5.68434e-14
	NR3 <- NR	0.963673	0.01755	54.9102	5.68434e-14
	NR4 <- NR	0.70478	0.0245566	28.7002	5.68434e-14
	OBS1 <- OBS	1	n/a	n/a	n/a
	OBS2 <- OBS	0.939439	0.015857	59.2443	5.68434e-14
	OBS3 <- OBS	0.928806	0.0153541	60.4922	5.68434e-14
	OBS4 <- OBS	0.882532	0.0161441	54.666	5.68434e-14
	List (standardized)
		Outer loadings (standardized)
	AWA1 <- AWA	0.910081
	AWA2 <- AWA	0.86534
	AWA3 <- AWA	0.925509
	AWA4 <- AWA	0.910647
	DESC1 <- DESC	0.823674
	DESC2 <- DESC	0.916412
	DESC3 <- DESC	0.917146
	DESC4 <- DESC	0.909947
	NJ1 <- NJ	0.715434
	NJ2 <- NJ	0.877585
	NJ3 <- NJ	0.860554
	NJ4 <- NJ	0.848104
	NR1 <- NR	0.930505
	NR2 <- NR	0.926621
	NR3 <- NR	0.886658
	NR4 <- NR	0.631881
	OBS1 <- OBS	0.946783
	OBS2 <- OBS	0.888031
	OBS3 <- OBS	0.898958
	OBS4 <- OBS	0.868184
	Matrix (unstandardized)
		AWA	DESC	NJ	NR	OBS
	AWA1	1
	AWA2	0.964043
	AWA3	1.04056
	AWA4	1.04375
	DESC1		1
	DESC2		1.11981
	DESC3		1.13691
	DESC4		1.12471
	NJ1			1
	NJ2			1.23152
	NJ3			1.1908
	NJ4			1.15702
	NR1				1
	NR2				1.00877
	NR3				0.963673
	NR4				0.70478
	OBS1					1
	OBS2					0.939439
	OBS3					0.928806
	OBS4					0.882532
	Matrix (standardized)
		AWA	DESC	NJ	NR	OBS
	AWA1	0.910081
	AWA2	0.86534
	AWA3	0.925509
	AWA4	0.910647
	DESC1		0.823674
	DESC2		0.916412
	DESC3		0.917146
	DESC4		0.909947
	NJ1			0.715434
	NJ2			0.877585
	NJ3			0.860554
	NJ4			0.848104
	NR1				0.930505
	NR2				0.926621
	NR3				0.886658
	NR4				0.631881
	OBS1					0.946783
	OBS2					0.888031
	OBS3					0.898958
	OBS4					0.868184
	Factors
	Estimated parameter (overview)
		Parameter estimates	Standard errors	T values	P values
	AWA	1.63479	0.0724893	22.5522	5.68434e-14
	DESC	1.39692	0.0731549	19.0954	5.68434e-14
	NJ	0.99022	0.0646339	15.3204	5.68434e-14
	NR	1.80926	0.0775372	23.3341	5.68434e-14
	OBS	1.91066	0.0790688	24.1645	5.68434e-14
	DESC <-> AWA	1.04264	0.0543048	19.1998	5.68434e-14
	NJ <-> AWA	0.721522	0.0453747	15.9014	5.68434e-14
	NJ <-> DESC	0.528518	0.0396971	13.3138	5.68434e-14
	NR <-> AWA	0.892679	0.0541325	16.4906	5.68434e-14
	NR <-> DESC	0.771287	0.0507171	15.2076	5.68434e-14
	NR <-> NJ	0.614222	0.0442228	13.8893	5.68434e-14
	OBS <-> AWA	1.14789	0.0587922	19.5246	5.68434e-14
	OBS <-> DESC	0.994721	0.0553241	17.9799	5.68434e-14
	OBS <-> NJ	0.672157	0.046364	14.4974	5.68434e-14
	OBS <-> NR	0.723813	0.0550956	13.1374	5.68434e-14
	Covariances
		AWA	DESC	NJ	NR	OBS
	AWA	1.63479	1.04264	0.721522	0.892679	1.14789
	DESC	1.04264	1.39692	0.528518	0.771287	0.994721
	NJ	0.721522	0.528518	0.99022	0.614222	0.672157
	NR	0.892679	0.771287	0.614222	1.80926	0.723813
	OBS	1.14789	0.994721	0.672157	0.723813	1.91066
	Correlations
		AWA	DESC	NJ	NR	OBS
	AWA	1	0.689951	0.56709	0.519055	0.649498
	DESC	0.689951	1	0.449374	0.485154	0.608869
	NJ	0.56709	0.449374	1	0.458891	0.488668
	NR	0.519055	0.485154	0.458891	1	0.3893
	OBS	0.649498	0.608869	0.488668	0.3893	1
	Thurstone scores
	Case index	AWA	DESC	NJ	NR	OBS
	0	1.86292	1.72579	0.281896	2.18469	0.808342
	1	-2.91396	-2.65463	-1.81084	-2.74608	-2.64295
	2	-2.91396	-2.65463	-1.81084	-2.74608	-2.64295
	3	-2.91396	-2.65463	-1.81084	-2.74608	-2.64295
	4	-2.91396	-2.65463	-1.81084	-2.74608	-2.64295
	5	-2.91396	-2.65463	-1.81084	-2.74608	-2.64295
	6	-2.91396	-2.65463	-1.81084	-2.74608	-2.64295
	7	-2.91396	-2.65463	-1.81084	-2.74608	-2.64295
	8	-2.91396	-2.65463	-1.81084	-2.74608	-2.64295
	9	-2.91396	-2.65463	-1.81084	-2.74608	-2.64295
	10	-2.91396	-2.65463	-1.81084	-2.74608	-2.64295
	11	-2.91396	-2.65463	-1.81084	-2.74608	-2.64295
	12	-2.91396	-2.65463	-1.81084	-2.74608	-2.64295
	13	-2.91303	-2.65381	-1.80967	-2.69468	-2.64294
	14	-2.91396	-2.65463	-1.81084	-2.74608	-2.64295
	15	-2.91303	-2.65381	-1.80967	-2.69468	-2.64294
	16	-0.11799	-1.99106	0.545194	-2.23893	0.386979
	17	0.68142	-2.07758	0.68612	-2.22053	0.681663
	18	-0.246506	-2.39216	1.16564	1.51764	0.530729
	19	-1.5311	-1.51777	-0.969771	-1.40815	-1.21862
	20	-2.20886	-2.60656	-1.77209	-2.73002	-1.98586
	21	-1.93321	-1.40478	-0.622698	-1.17449	-1.19297
	22	-2.91396	-2.65463	-1.81084	-2.74608	-2.64295
	23	-2.90101	-2.64856	-1.60861	-2.38929	-2.63884
	24	0.522066	0.32781	0.202568	-1.49414	-1.01579
	25	-2.19909	0.320818	0.141421	-0.930027	-1.32513
	26	-0.772184	-0.753103	0.288572	0.151587	-0.561098
	27	-0.879032	0.23386	1.05673	-1.07613	-0.990848
	28	-0.603397	0.413784	-1.0985	0.547054	-0.386077
	29	-0.240638	-0.351151	0.813293	0.366723	0.648868
	30	0.954853	0.557021	0.692408	1.16121	1.2472
	31	1.05156	0.399167	0.671581	1.21283	-0.0838094
	32	-0.911323	-0.86527	0.562748	-0.355062	-0.195904
	33	0.107669	1.06876	0.027097	1.18783	1.59694
	34	1.50364	-0.681507	-1.10616	1.15231	2.03695
	35	0.0730653	0.206686	-1.22505	-1.10086	0.609445
	36	-0.425268	-0.371137	0.830801	-1.54312	0.430717
	37	0.0653058	0.232831	0.973387	0.257525	0.0667776
	38	0.344797	-0.375095	-0.188253	-1.75767	-1.07042
	39	-0.581065	-2.27502	0.562054	-1.33122	-1.20435
	40	-1.61159	-1.61056	-0.60462	0.669093	-1.61374
	41	-0.982895	-1.00378	-0.445265	-1.54728	-0.588408
	42	-0.46717	-1.43902	-0.407054	0.176969	-0.0239977
	43	-1.67118	-1.76366	-1.00277	-2.47721	-1.44032
	44	-0.973367	-0.898675	-0.211121	-1.75142	-0.579967
	45	-2.87406	-2.61998	-1.76109	-0.556755	-2.64246
	46	-2.86167	-2.60923	-1.74564	0.123185	-2.6423
	47	0.848047	0.981545	0.92705	-0.910043	-1.97746
	48	0.0622002	1.56257	1.11353	-1.27647	-0.441619
	49	0.88285	0.586707	0.396959	1.20735	-0.830244
	50	0.89968	1.50915	-0.0990525	0.327536	-0.728508
	51	1.69896	-0.271724	0.348704	1.15453	-0.881817
	52	-0.0741642	0.566713	0.655053	0.567936	0.46597
	53	-0.448672	0.209638	0.739679	1.07518	0.338136
	54	0.0383602	0.545293	1.02177	-1.30178	0.47903
	55	-0.441339	0.205073	0.424225	1.16922	0.860095
	56	1.5511	1.6187	1.46327	1.26563	1.92947
	57	1.17583	1.05467	1.38022	2.1817	2.05345
	58	-2.54549	0.498388	0.352609	0.388462	0.369847
	59	-1.19685	-0.171284	-1.42391	0.0357472	0.0970826
	60	0.610415	-0.447251	-0.081421	1.11569	-0.140326
	61	-0.651199	0.561993	-0.62577	0.491009	0.420286
	62	0.348206	0.785705	-0.765773	0.232878	-0.864589
	63	-0.373308	0.184176	-0.880716	0.933427	-1.49647
	64	0.882062	0.829335	-0.20658	0.309431	-0.118586
	65	0.604645	0.51809	1.40952	0.819234	1.45784
	66	-1.31178	0.570717	-1.67238	0.708043	-2.48793
	67	-1.20794	0.60448	0.371188	0.784083	-1.37748
	68	0.397398	0.519245	-0.688796	-0.78684	-2.40718
	69	-0.955407	-0.403254	-0.901141	1.01333	-1.53595
	70	-0.284012	0.79231	-0.171123	0.911962	0.120972
	71	0.927042	0.852474	0.335073	0.323183	0.718548
	72	0.392053	-0.0159284	-0.939202	1.10166	-2.24758
	73	0.815249	-0.108409	0.0524919	0.296476	-1.07634
	74	0.241914	0.20713	0.415608	0.456758	-1.4478
	75	1.8169	1.45725	0.326979	1.97309	-0.188051
	76	0.996513	0.888306	1.22371	1.23328	1.47911
	77	-0.365005	-0.829526	0.262086	-0.314545	0.238586
	78	0.950789	0.281052	0.881156	-0.923461	1.08053
	79	-1.25441	0.693194	-0.768547	-2.61896	0.010523
	80	-0.916547	0.695077	-0.436323	-2.60255	-0.5319
	81	-0.875226	0.725344	-0.183397	-0.71855	-0.527104
	82	-2.34188	0.604977	-1.54957	-1.98159	-1.96343
	83	-2.75405	0.561839	-1.80074	-2.6758	-2.53768
	84	-2.6123	-2.31142	-1.49261	-2.51689	-2.61565
	85	-0.955183	-0.882889	-0.188448	-0.753691	-0.579741
	86	-1.60065	-1.27267	-0.67646	-1.13852	-0.994299
	87	-1.89062	-1.76038	-1.08486	-1.7513	-1.35193
	88	-2.91396	-2.65463	-1.81084	-2.74608	-2.64295
	89	-2.91396	-2.65463	-1.81084	-2.74608	-2.64295
	90	-2.91396	-2.65463	-1.81084	-2.74608	-2.64295
	91	-2.91396	-2.65463	-1.81084	-2.74608	-2.64295
	92	-0.597472	0.764685	-1.60348	0.777167	-0.335831
	93	-0.889567	0.744046	-1.32014	0.623903	-0.55106
	94	-1.29377	-0.0687661	0.287116	0.713273	-0.349484
	95	0.188624	-0.895823	-0.110386	0.888356	0.254226
	96	1.01488	0.618074	-0.378546	-0.635416	0.487937
	97	0.699397	-0.0873349	-0.103213	-0.544865	0.460102
	98	0.709105	0.799538	-0.213012	-0.581261	-0.468936
	99	0.626184	-0.806819	-0.304256	0.753361	-1.26601
	100	0.741945	0.818823	0.197943	1.20417	-0.831986
	101	0.881841	-0.745396	1.10721	1.19552	0.467554
	102	0.608205	1.67169	0.92306	1.18235	1.48364
	103	0.629704	-0.630458	1.00975	1.13754	1.25445
	104	1.75965	1.4085	1.15353	-0.774286	-1.34031
	105	0.0608912	0.809843	0.419764	0.462595	0.473864
	106	1.72031	1.38882	0.266608	1.23445	1.95161
	107	1.53393	-0.112719	-1.19308	1.16232	2.21444
	108	-0.11799	-1.99106	0.545194	-2.23893	0.386979
	109	0.68142	-2.07758	0.68612	-2.22053	0.681663
	110	-0.246506	-2.39216	1.16564	1.51764	0.530729
	111	-1.5311	-1.51777	-0.969771	-1.40815	-1.21862
	112	-2.20886	-2.60656	-1.77209	-2.73002	-1.98586
	113	-1.93321	-1.40478	-0.622698	-1.17449	-1.19297
	114	-2.91396	-2.65463	-1.81084	-2.74608	-2.64295
	115	-2.90101	-2.64856	-1.60861	-2.38929	-2.63884
	116	0.522066	0.32781	0.202568	-1.49414	-1.01579
	117	-2.19909	0.320818	0.141421	-0.930027	-1.32513
	118	-0.772184	-0.753103	0.288572	0.151587	-0.561098
	119	-0.879032	0.23386	1.05673	-1.07613	-0.990848
	120	-0.603397	0.413784	-1.0985	0.547054	-0.386077
	121	-0.240638	-0.351151	0.813293	0.366723	0.648868
	122	0.954853	0.557021	0.692408	1.16121	1.2472
	123	1.05156	0.399167	0.671581	1.21283	-0.0838094
	124	-0.911323	-0.86527	0.562748	-0.355062	-0.195904
	125	0.103922	1.06551	0.0224244	0.982221	1.59689
	126	1.50176	-0.683134	-1.1085	1.0495	2.03693
	127	0.0721285	0.205872	-1.22622	-1.15227	0.609433
	128	-0.427142	-0.372764	0.828465	-1.64592	0.430694
	129	0.0634322	0.231204	0.971051	0.154718	0.0667543
	130	0.34667	-0.373468	-0.185917	-1.65486	-1.0704
	131	-2.91396	-2.65463	-1.81084	-2.74608	-2.64295
	132	-2.91396	-2.65463	-1.81084	-2.74608	-2.64295
	133	0.508571	1.07682	0.453685	1.41693	0.2876
	134	1.98299	1.77472	2.24514	2.2349	2.51508
	135	1.02072	0.903711	1.45529	2.17799	1.48369
	136	-2.91396	-2.65463	-1.81084	-2.74608	-2.64295
	137	-2.91396	-2.65463	-1.81084	-2.74608	-2.64295
	138	-2.91396	-2.65463	-1.81084	-2.74608	-2.64295
	139	-2.91396	-2.65463	-1.81084	-2.74608	-2.64295
	140	-2.91396	-2.65463	-1.81084	-2.74608	-2.64295
	141	-2.91396	-2.65463	-1.81084	-2.74608	-2.64295
	142	-2.91396	-2.65463	-1.81084	-2.74608	-2.64295
	143	-2.91396	-2.65463	-1.81084	-2.74608	-2.64295
	144	-2.91396	-2.65463	-1.81084	-2.74608	-2.64295
	145	-2.91396	-2.65463	-1.81084	-2.74608	-2.64295
	146	-0.275294	0.837087	1.27477	1.58534	1.48874
	147	-0.537394	0.799857	1.2295	1.57937	0.466465
	148	-0.983468	-0.641561	-0.273947	-0.45149	-0.549276
	149	-1.48284	-0.79972	-0.337009	-1.02476	-1.39275
	150	-1.12629	-0.630645	0.147971	-0.668815	-0.548338
	151	-2.91396	-2.65463	-1.81084	-2.74608	-2.64295
	152	0.0242069	0.00297989	0.622748	0.242505	0.451867
	153	0.0242069	0.00297989	0.622748	0.242505	0.451867
	154	-1.66003	-1.75606	-0.897405	-1.7412	-1.59916
	155	-1.19022	-0.898909	-0.201364	-0.759046	-0.798774
	156	0.762742	0.369097	0.470961	-0.625816	1.23263
	157	-0.889567	0.744046	-1.32014	0.623903	-0.55106
	158	0.668015	-0.567492	-0.242108	0.656655	-0.305032
	159	0.813772	-0.745657	-1.33851	0.193318	1.37342
	160	0.106056	-0.00997402	-0.654385	0.772459	-0.525982
	161	-0.781145	0.382745	-1.13534	0.871123	-1.5098
	162	-0.0244423	-0.979035	0.750514	-0.658971	-1.85637
	163	0.581635	-1.52157	0.0577807	-0.126534	-1.4953
	164	0.358246	0.581133	0.0611571	-1.33095	0.472852
	165	0.741945	0.818823	0.197943	1.20417	-0.831986
	166	1.71252	0.162381	0.43434	1.1151	-1.18725
	167	0.709805	0.124831	0.304155	0.424533	-0.481038
	168	0.941808	0.841238	1.17851	-1.12969	1.11042
	169	-0.892123	-0.442427	0.902342	-1.18791	-0.141482
	170	-0.0359953	-0.614693	-0.104811	-0.883367	-0.136286
	171	-0.151603	-0.845235	-1.32622	0.285505	-1.87252
	172	1.56093	1.28352	1.78131	1.82554	2.13197
	173	1.0036	0.888848	1.43394	1.2387	1.48347
	174	0.996513	0.888306	1.22371	1.23328	1.47911
	175	0.101851	0.829008	1.05971	1.58937	0.486889
	176	-1.48161	0.702131	-0.372879	1.52028	-1.72084
	177	-1.25441	0.693194	-0.768547	-2.61896	0.010523
	178	-0.916547	0.695077	-0.436323	-2.60255	-0.5319
	179	-0.0263721	-0.669036	0.598314	-0.756331	0.430158
	180	1.74855	-0.36119	0.705871	1.10926	0.502697
	181	0.90102	0.706602	0.261231	0.0829259	0.314327
	182	1.8536	1.73312	-0.440072	0.236803	2.29891
	183	0.379266	0.24311	-1.31499	-1.04915	0.596426
	184	0.00993847	0.58421	-0.584913	-0.927253	0.982262
	185	0.641708	0.815886	-0.569842	-0.856447	0.477277
	186	1.27195	0.838593	-0.555151	-1.25751	0.501341
	187	0.333952	1.10279	-0.00174541	0.0970361	2.39437
	188	0.937377	0.618933	0.832685	0.382148	0.861431
	189	0.0113256	0.674647	-0.216174	-1.48753	0.802468
	190	0.0660954	0.0197401	1.37916	1.20076	0.467354
	191	-0.00659156	0.336246	0.698025	-0.0764286	0.0131223
	192	0.0184566	0.599577	0.719131	-0.071479	1.05954
	193	0.999565	1.68973	0.045223	-0.0465481	2.25363
	194	0.476227	1.03135	1.03593	-2.32542	0.721268
	195	0.0151425	1.00532	0.182231	-0.633281	-0.463133
	196	0.925862	0.714532	0.993471	1.22504	-0.278196
	197	0.798164	0.651887	-0.87856	-1.43385	-0.90194
	198	-0.116257	1.35742	-1.60007	-1.19868	1.19209
	199	1.40708	0.976659	-0.16607	-1.13819	1.28879
	200	1.39886	0.642268	0.222195	-2.16187	1.68762
	201	1.19655	0.461149	-0.851497	-2.57501	1.06727
	202	0.382573	0.820184	-0.840638	-0.691078	1.01685
	203	0.862985	0.826521	-0.845573	-1.7286	1.03554
	204	1.7306	0.869048	-0.799098	-0.608077	0.513033
	205	1.85203	1.30676	-0.174435	1.17291	2.12905
	206	0.101851	0.829008	1.05971	1.58937	0.486889
	207	-1.48161	0.702131	-0.372879	1.52028	-1.72084
	208	-1.25441	0.693194	-0.768547	-2.61896	0.010523
	209	-0.916547	0.695077	-0.436323	-2.60255	-0.5319
	210	-0.0263721	-0.669036	0.598314	-0.756331	0.430158
	211	1.74855	-0.36119	0.705871	1.10926	0.502697
	212	0.90102	0.706602	0.261231	0.0829259	0.314327
	213	1.85266	1.73231	-0.441241	0.1854	2.2989
	214	0.378329	0.242297	-1.31616	-1.10055	0.596415
	215	0.0108753	0.585024	-0.583745	-0.87585	0.982274
	216	0.638898	0.813446	-0.573346	-1.01066	0.477242
	217	1.27195	0.838593	-0.555151	-1.25751	0.501341
	218	0.333952	1.10279	-0.00174541	0.0970361	2.39437
	219	0.935504	0.617306	0.830348	0.279342	0.861408
	220	0.0103888	0.673833	-0.217342	-1.53893	0.802456
	221	0.0660954	0.0197401	1.37916	1.20076	0.467354
	222	-0.00659156	0.336246	0.698025	-0.0764286	0.0131223
	223	0.0165829	0.597951	0.716795	-0.174285	1.05951
	224	0.997691	1.6881	0.0428867	-0.149354	2.25361
	225	0.473416	1.02891	1.03243	-2.47962	0.721233
	226	1.20931	1.60659	1.69741	1.85103	1.70113
	227	1.18907	1.47002	1.45514	1.86556	1.50764
	228	1.22187	1.1641	2.1995	1.47446	2.46913
	229	-2.3623	-1.92531	-0.705447	-1.88858	-1.01516
	230	-2.64055	-2.27886	-1.37668	-2.16315	-2.24345
	231	-2.64371	-2.51382	-1.47922	-2.37869	-2.01258
	232	-1.51704	-0.907933	-1.3779	0.253766	-1.92424
	233	-1.01259	0.756213	0.291711	1.16669	-0.18001
	234	-0.789861	0.199153	1.24624	0.295297	0.995155
	235	0.932967	0.748432	0.5606	1.63448	0.129901
	236	-2.91396	-2.65463	-1.81084	-2.74608	-2.64295
	237	-2.91396	-2.65463	-1.81084	-2.74608	-2.64295
	238	-2.91396	-2.65463	-1.81084	-2.74608	-2.64295
	239	0.891763	0.835403	-0.0739899	1.25168	-0.46107
	240	0.739097	1.65034	0.240847	1.54867	0.1748
	241	0.630728	0.235116	-0.0891902	1.02562	-0.488953
	242	0.786177	-0.00384926	-0.842565	0.708918	-1.45978
	243	-0.133544	1.32506	2.07638	2.18315	-2.19074
	244	0.75417	0.844672	2.14276	2.19117	-0.423684
	245	0.0791543	0.677977	2.09879	2.17365	-1.40852
	246	1.74381	1.3616	2.19186	2.22336	0.206077
	247	1.9442	1.75819	1.58069	1.27901	2.5015
	248	1.2313	1.42589	2.15738	2.21409	-0.605097
	249	1.55837	0.454174	1.75266	1.2498	1.31228
	250	0.0464576	0.0138101	0.936156	0.578513	0.642459
	251	1.0036	0.888848	1.43394	1.2387	1.48347
	252	0.707447	0.845587	0.955775	1.78079	-0.0474583
	253	-1.43244	0.737207	-1.31747	1.49636	-0.37838
	254	-0.916547	0.695077	-0.436323	-2.60255	-0.5319
	255	-0.909463	0.69562	-0.226088	-2.59713	-0.527531
	256	-0.955183	-0.882889	-0.188448	-0.753691	-0.579741
	257	-1.60065	-1.27267	-0.67646	-1.13852	-0.994299
	258	0.0904002	1.05746	0.614974	-1.45867	1.86746
	259	-1.21159	0.180521	-1.04255	-1.49385	1.1511
	260	0.113404	1.17804	0.73186	1.26037	0.836468
	261	0.893177	0.737915	-1.26745	0.331585	0.501519
	262	0.934764	1.21527	-0.608123	0.254835	1.42647
	263	0.263926	0.00310166	0.0700015	-0.0936263	0.233405
	264	0.406776	0.589226	-0.653729	-0.921036	1.41503
	265	-2.47487	-2.26264	-1.32983	-1.62505	-2.21358
	266	-2.89403	-2.63732	-1.78599	-1.65258	-2.64271
	267	-0.389297	-0.256662	0.58085	-0.607559	0.0357036
	268	-1.10407	-0.614588	0.332892	0.982117	-0.939364
	269	-2.87406	-2.61998	-1.76109	-0.556755	-2.64246
	270	-1.39089	-1.00324	-0.334241	-0.665572	-1.18912
	271	-2.19437	-2.59381	-1.7524	-1.79308	-2.06411
	272	-0.0110095	-0.0275946	0.578836	-1.68981	0.451427
	273	0.943652	1.09509	0.331895	-0.0874364	1.10039
	274	0.0486467	1.59341	-0.533083	-0.691047	0.480611
	275	0.990622	0.880463	1.3335	1.02834	1.29728
	276	1.01383	0.900183	1.3586	1.96767	1.48173
	277	-0.854724	-0.830832	1.16131	1.74568	-0.183977
	278	-0.760176	0.345054	1.3721	2.12752	0.607012
	279	-0.600479	1.01363	1.26645	1.20405	0.632583
	280	-0.442442	-0.96362	-0.357852	1.12783	-0.783635
	281	-0.295856	0.803662	-0.311756	1.16694	0.445677
	282	0.257983	0.0161078	-0.512876	2.04561	-0.518709
	283	0.347298	-0.197446	-0.616468	2.09183	-0.524205
	284	-0.287473	-0.352683	0.109461	2.09324	-0.537522
	285	0.805118	-0.433173	-0.625853	0.899395	-0.513692
	286	-2.86167	-2.60923	-1.74564	0.123185	-2.6423
	287	-2.84549	-2.59518	-1.72546	1.01107	-2.6421
	288	0.0413255	0.017842	0.644094	1.18179	0.45208
	289	-2.91396	-2.65463	-1.81084	-2.74608	-2.64295
	290	0.0242069	0.00297989	0.622748	0.242505	0.451867
	291	0.134733	-0.222694	-0.204666	0.444547	0.432406
	292	-0.787162	0.26033	-0.603358	-0.384209	-1.3945
	293	0.884205	0.0202204	1.37228	0.332761	-0.457054
	294	1.09196	0.0342441	0.555543	0.0574678	-0.0943469
	295	1.29952	-0.00757886	0.843523	-0.908566	-1.56695
	296	1.15005	-0.679649	-0.205551	-0.981457	-0.444887
	297	1.12164	0.139738	0.199491	0.334529	-0.467777
	298	1.01488	0.618074	-0.378546	-0.635416	0.487937
	299	0.392135	0.0521372	0.759139	0.812349	1.42314
	300	0.145677	-0.125518	-0.415993	-0.111307	0.43243
	301	0.699397	-0.0873349	-0.103213	-0.544865	0.460102
	302	0.253284	-0.465896	-0.211767	0.293156	-0.525522
	303	-0.238932	0.238856	-0.213037	-0.615997	1.38931
	304	0.881841	-0.745396	1.10721	1.19552	0.467554
	305	0.606786	1.26841	0.20172	0.808915	-1.4066
	306	-0.776956	0.587613	0.244175	1.16467	1.38737
	307	0.83075	-1.00431	0.658396	1.17896	-0.295843
	308	0.671903	0.645552	-0.961978	0.911922	-1.44639
	309	0.602228	-1.51251	0.40017	0.400692	-1.48832
	310	1.80335	0.892997	0.699984	0.703509	0.543871
	311	0.937324	0.724781	0.635853	-0.763531	0.541348
	312	0.0608912	0.809843	0.419764	0.462595	0.473864
	313	1.01515	1.68277	0.902627	1.03473	1.28844
	314	0.966196	0.881591	0.500892	1.21467	1.27993
	315	-0.895891	-0.752309	0.706283	-0.0488144	-0.189472
	316	-0.160784	0.785287	1.08891	-1.10492	0.824705
	317	0.924872	0.612499	0.65823	-0.00169813	0.857899
	318	0.255145	0.182103	1.03953	0.0845406	-1.43541
	319	0.397637	-0.785686	0.630676	-0.00109271	0.441316
	320	0.449072	0.758033	-0.143154	-2.56476	-0.475459
	321	-0.0202971	0.0448785	0.888074	-0.687082	-0.82174
	322	1.18588	0.859987	1.38931	-0.934993	1.30738
	323	1.07616	1.08262	-0.161753	-0.545585	1.46332
	324	1.13814	1.32321	-0.791741	0.390418	0.875108
	325	0.0132004	0.442924	-0.545926	0.170438	0.675505
	326	0.998159	1.34483	0.598045	1.2271	1.48107
	327	1.03731	1.71146	0.48612	1.23153	2.28579
	328	0.16852	1.5602	0.681217	1.21498	2.09336
	329	1.03605	1.60317	0.634439	1.18164	2.28536
	330	1.01736	1.58968	0.513162	0.342517	2.28305
	331	0.938733	0.0882485	0.415319	0.255957	2.23202
	332	0.653865	-0.38043	0.679501	0.246782	2.21252
	333	0.54989	0.757756	-0.584944	1.12298	2.37864
	334	1.81298	0.253479	-0.104396	1.20287	2.41748
	335	0.909383	0.312354	-0.37462	-0.595208	2.22363
	336	0.898618	0.0775352	-0.50161	0.843187	1.60117
	337	1.5572	0.302467	0.507756	1.21663	0.512362
	338	1.63645	1.01156	1.3356	-0.642145	2.09481
	339	-0.413089	0.124817	-0.439576	-0.627782	1.39841
	340	1.83968	0.784312	1.1078	-0.52819	2.11654
	341	1.81163	1.71518	-1.1156	-0.149493	1.89049
	342	1.08607	-0.735117	0.363942	-1.22213	2.0523
	343	0.255711	0.738912	-1.25951	1.15253	1.18973
	344	0.0304006	1.4102	-0.375435	-1.47824	2.38787
	345	0.0894482	1.28746	-0.366194	0.50476	0.474246
	346	-0.095897	-0.613934	0.336865	-1.60241	-1.16294
	347	-0.113758	-0.731129	0.160256	-1.97603	-1.17015
	348	0.391568	0.585373	-1.11543	-0.459774	0.190765
	349	0.00377102	0.443418	-0.0750865	0.286017	-0.182581
	350	0.860304	0.0351981	-0.0402719	-0.119595	0.470295
	351	1.33223	0.591405	-0.921137	1.07793	1.44025
	352	0.944058	0.474024	-0.572581	-1.48017	0.478308
	353	-0.599365	0.20502	0.464742	0.436531	0.809701
	354	0.93063	1.06281	0.326527	-1.4472	1.46826
	355	-0.314432	-1.06664	0.68601	-0.112465	0.0311765
	356	0.630779	0.390537	1.38064	0.806058	-0.0847188
	357	-2.91396	-2.65463	-1.81084	-2.74608	-2.64295
	358	0.867411	-0.0410159	-0.175078	0.798623	0.464314
	359	0.954853	0.557021	0.692408	1.16121	1.2472
	360	0.681375	0.840127	1.1789	0.564197	0.511669
	361	-0.381957	-0.480778	0.407352	0.270282	0.0738148
	362	-0.373378	0.756097	1.04058	0.993045	-1.23145
	363	1.67585	-0.658722	1.13788	-0.256062	-1.09115
	364	0.624742	0.383769	0.719354	-0.569778	0.488098
	365	0.928079	-1.1235	-0.121121	0.572615	-0.520341
	366	0.883478	-0.517197	1.11061	0.613609	0.475525
	367	1.74855	-0.36119	0.705871	1.10926	0.502697
	368	1.39906	0.890013	-0.0267913	0.273965	0.515716
	369	0.792474	-1.0039	0.253797	1.16922	-1.09927
	370	0.642728	0.82618	0.426523	-0.216238	0.496222
	371	0.654007	0.411629	0.667745	1.20362	0.486591
	372	-0.160784	0.785287	1.08891	-1.10492	0.824705
	373	1.01036	1.49067	0.0353916	1.16376	2.26929
	374	1.01736	1.58968	0.513162	0.342517	2.28305
	375	0.653865	-0.38043	0.679501	0.246782	2.21252
	376	0.54989	0.757756	-0.584944	1.12298	2.37864
	377	1.37006	0.018413	0.353143	1.2	2.40332
	378	1.81298	0.253479	-0.104396	1.20287	2.41748
	379	0.91536	0.194213	-0.390394	1.1764	1.66326
	380	0.898618	0.0775352	-0.50161	0.843187	1.60117
	381	1.63645	1.01156	1.3356	-0.642145	2.09481
	382	0.475292	0.609804	-0.84203	-0.40173	1.80742
	383	-0.413089	0.124817	-0.439576	-0.627782	1.39841
	384	0.0242069	0.00297989	0.622748	0.242505	0.451867
	385	0.134733	-0.222694	-0.204666	0.444547	0.432406
	386	-0.787162	0.26033	-0.603358	-0.384209	-1.3945
	387	0.884205	0.0202204	1.37228	0.332761	-0.457054
	388	1.09196	0.0342441	0.555543	0.0574678	-0.0943469
	389	1.29952	-0.00757886	0.843523	-0.908566	-1.56695
	390	1.15005	-0.679649	-0.205551	-0.981457	-0.444887
	391	1.12164	0.139738	0.199491	0.334529	-0.467777
	392	1.01488	0.618074	-0.378546	-0.635416	0.487937
	393	0.392135	0.0521372	0.759139	0.812349	1.42314
	394	0.145677	-0.125518	-0.415993	-0.111307	0.43243
	395	-0.0949601	-0.61312	0.338033	-1.55101	-1.16293
	396	-0.109074	-0.727062	0.166096	-1.71901	-1.17009
	397	0.392505	0.586186	-1.11426	-0.408371	0.190777
	398	0.00470785	0.444231	-0.0739183	0.33742	-0.182569
	399	0.858431	0.0335714	-0.0426081	-0.222401	0.470272
	400	1.33317	0.592218	-0.919969	1.12933	1.44026
	401	0.943121	0.47321	-0.573749	-1.53158	0.478297
	402	-0.598429	0.205834	0.46591	0.487934	0.809712
	403	0.928757	1.06118	0.324191	-1.55001	1.46824
	404	-0.315368	-1.06745	0.684842	-0.163868	0.0311648
	405	0.568037	0.187919	-0.945985	-0.00734955	1.08038
	406	1.98299	1.77472	2.24514	2.2349	2.51508
	407	-2.91396	-2.65463	-1.81084	-2.74608	-2.64295
	408	-2.91396	-2.65463	-1.81084	-2.74608	-2.64295
	409	-2.91396	-2.65463	-1.81084	-2.74608	-2.64295
	410	-2.91396	-2.65463	-1.81084	-2.74608	-2.64295
	411	-0.875226	0.725344	-0.183397	-0.71855	-0.527104
	412	-1.29377	-0.0687661	0.287116	0.713273	-0.349484
	413	0.648319	0.547595	-0.520749	-0.696394	-1.64936
	414	-0.0796637	-0.0418446	-0.970061	0.276808	-1.17275
	415	0.212173	0.821678	0.404354	0.793426	0.478888
	416	0.497764	0.493058	-0.165166	1.12978	0.467357
	417	0.709105	0.799538	-0.213012	-0.581261	-0.468936
	418	0.739758	0.279909	-0.0733199	0.730173	0.471754
	419	1.34587	0.12295	0.539447	-1.47437	0.342995
	420	0.626184	-0.806819	-0.304256	0.753361	-1.26601
	421	-0.0671	0.785438	1.05515	0.165793	-0.102945
	422	0.608205	1.67169	0.92306	1.18235	1.48364
	423	0.629704	-0.630458	1.00975	1.13754	1.25445
	424	0.365451	0.006891	0.140013	1.07464	-0.501083
	425	0.673847	0.391861	1.20314	0.864268	1.45232
	426	0.872423	-0.543912	1.02109	1.19814	-0.0591935
	427	0.397278	0.620475	-0.086116	1.18359	0.469176
	428	0.764155	0.820525	0.857052	1.22118	-0.81829
	429	0.568434	0.225966	1.15181	0.482546	-1.4212
	430	-0.254974	0.515585	0.555654	-0.689712	-1.45173
	431	0.59669	0.127711	0.764258	-0.626135	0.640664
	432	-1.35926	-1.22106	0.752373	-0.0428805	-0.747765
	433	-0.300427	0.0075245	0.447794	-0.0465581	1.39209
	434	1.67585	-0.658722	1.13788	-0.256062	-1.09115
	435	0.883478	-0.517197	1.11061	0.613609	0.475525
	436	-0.37854	0.393523	0.918193	0.275858	-1.45416
	437	0.603115	1.6653	0.987474	0.768364	1.48508
	438	0.639816	0.287417	0.685307	1.19974	1.4373
	439	0.642728	0.82618	0.426523	-0.216238	0.496222
	440	0.965803	0.863243	1.10881	-0.647213	1.66134
	441	0.290491	0.0226803	0.228307	1.12579	0.236397
	442	0.541612	1.56164	-0.0886368	0.593713	1.86222
	443	0.983531	1.33391	0.466493	-0.238247	1.95274
	444	1.72031	1.38882	0.266608	1.23445	1.95161
	445	0.989613	1.56633	0.485265	-0.596852	1.961
	446	0.91536	0.194213	-0.390394	1.1764	1.66326
	447	0.935459	0.627673	0.352158	-0.672007	1.85492
	448	1.7344	0.878241	-1.03955	-0.529026	0.829715
	449	0.856083	0.392191	-1.18744	-0.928885	1.41459
	450	1.11343	0.617454	-0.194938	-0.578265	1.07243
	451	-0.00341592	-0.00139509	-0.115878	0.0669953	0.436557
	452	-2.40835	-2.25378	-1.48377	0.0948804	-2.23953
	453	-0.435446	-0.620555	0.0205183	-1.25751	-0.203955
	454	-0.697732	-1.329	-0.558351	0.222481	-0.432347
	455	0.021354	0.000502969	0.619191	0.085963	0.451831
	456	1.75772	0.71388	1.37071	-1.40804	-0.211444
	457	0.404176	0.80983	0.28953	-0.576421	0.485002
	458	0.0244628	0.19211	1.3067	-2.34357	0.842185
	459	-0.487683	-0.0516071	0.677668	-0.562612	0.434044
	460	1.84532	1.48702	0.805969	1.25478	0.565061
	461	-0.150614	-0.0869568	-1.55357	1.11956	1.03279
	462	-0.738797	-0.721983	0.668503	1.15111	-0.0508456
	463	0.0766915	0.0334187	1.21234	1.78357	0.647904
	464	-1.45074	-0.772703	-0.304658	0.0688257	-1.02402
	465	-1.11104	-0.61741	0.16698	0.167666	-0.548148
	466	-2.84998	-2.59908	-1.73106	0.764432	-2.64216
	467	-2.13819	-2.54521	-1.68398	1.14735	-1.98497
	468	-0.690117	-1.32965	-0.252163	0.714897	-0.771113
	469	-0.918524	-0.851061	-0.142736	1.25781	-0.579283
	470	-0.920946	-0.853164	-0.145757	1.12488	-0.579313
	471	0.584333	-1.28804	-0.841804	1.13203	-1.50726
	472	-0.931421	-0.394947	-0.499316	0.238875	-0.781112
	473	0.401243	0.609736	-0.30885	-0.244927	0.89316
	474	-1.16234	-0.0990772	-0.540158	0.137503	-1.5257
	475	0.892927	0.841039	-0.266113	1.19528	-0.201305
	476	0.93062	1.08239	-0.238698	2.08803	0.127894
	477	-0.645117	-0.858644	0.00336851	-0.0862842	-0.565066
	478	1.80349	1.76072	1.42321	1.88246	2.49266
	479	-0.150981	-0.0232446	0.379738	-0.964955	0.441686
	480	0.0650502	0.0280777	1.06499	2.08007	0.276449
	481	-2.67537	0.630144	-1.70264	1.64107	-2.5367
	482	-1.48161	0.702131	-0.372879	1.52028	-1.72084
	483	-0.909463	0.69562	-0.226088	-2.59713	-0.527531
	484	-1.65181	0.667118	-0.716304	-1.68727	-0.886824
	485	-2.91396	-2.65463	-1.81084	-2.74608	-2.64295
	486	-0.724354	-1.35937	-0.294854	-1.16368	-0.77154
	487	-0.466697	-1.22637	0.175588	-0.936575	-0.348845
	488	-1.93321	-1.40478	-0.622698	-1.17449	-1.19297
	489	0.0242069	0.00297989	0.622748	0.242505	0.451867
	490	-2.90101	-2.64856	-1.60861	-2.38929	-2.63884
	491	0.762742	0.369097	0.470961	-0.625816	1.23263
	492	0.648319	0.547595	-0.520749	-0.696394	-1.64936
	493	-0.87041	-0.712353	-0.461004	-0.803623	-2.48612
	494	0.744533	-0.846785	0.966581	1.18609	1.04107
	495	1.09196	0.0342441	0.555543	0.0574678	-0.0943469
	496	1.29952	-0.00757886	0.843523	-0.908566	-1.56695
	497	0.88648	-0.921854	-0.449722	0.21804	-1.63677
	498	1.15005	-0.679649	-0.205551	-0.981457	-0.444887
	499	1.17144	-0.100113	0.0762382	-0.0976509	-1.1707
	500	0.145677	-0.125518	-0.415993	-0.111307	0.43243
	501	0.497764	0.493058	-0.165166	1.12978	0.467357
	502	0.253842	-1.41902	0.0602006	0.534503	-1.5047
	503	0.358246	0.581133	0.0611571	-1.33095	0.472852
	504	0.709805	0.124831	0.304155	0.424533	-0.481038
	505	-0.0566683	0.800529	0.851424	1.15065	-0.10742
	506	0.645051	1.27641	1.15502	1.18508	-1.38687
	507	1.10545	1.47965	0.936047	-1.20758	-1.36516
	508	0.830651	0.69099	-1.60971	-2.5962	0.495121
	509	1.01515	1.68277	0.902627	1.03473	1.28844
	510	0.979934	0.873485	1.21837	0.2944	1.47922
	511	0.978827	0.88695	0.698875	1.21973	1.4682
	512	-0.895891	-0.752309	0.706283	-0.0488144	-0.189472
	513	0.0340386	0.00633468	0.840248	0.732589	0.272107
	514	-0.275294	0.837087	1.27477	1.58534	1.48874
	515	-0.537394	0.799857	1.2295	1.57937	0.466465
	516	-0.983468	-0.641561	-0.273947	-0.45149	-0.549276
	517	-1.48284	-0.79972	-0.337009	-1.02476	-1.39275
	518	-1.12629	-0.630645	0.147971	-0.668815	-0.548338
	519	-2.91396	-2.65463	-1.81084	-2.74608	-2.64295
	520	0.0242069	0.00297989	0.622748	0.242505	0.451867
	521	0.0242069	0.00297989	0.622748	0.242505	0.451867
	522	-1.66003	-1.75606	-0.897405	-1.7412	-1.59916
	523	-1.19022	-0.898909	-0.201364	-0.759046	-0.798774
	524	0.762742	0.369097	0.470961	-0.625816	1.23263
	525	-0.889567	0.744046	-1.32014	0.623903	-0.55106
	526	0.668015	-0.567492	-0.242108	0.656655	-0.305032
	527	0.813772	-0.745657	-1.33851	0.193318	1.37342
	528	0.106056	-0.00997402	-0.654385	0.772459	-0.525982
	529	-0.781145	0.382745	-1.13534	0.871123	-1.5098
	530	-0.0244423	-0.979035	0.750514	-0.658971	-1.85637
	531	0.581635	-1.52157	0.0577807	-0.126534	-1.4953
	532	0.358246	0.581133	0.0611571	-1.33095	0.472852
	533	0.741945	0.818823	0.197943	1.20417	-0.831986
	534	1.71252	0.162381	0.43434	1.1151	-1.18725
	535	0.709805	0.124831	0.304155	0.424533	-0.481038
	536	0.941808	0.841238	1.17851	-1.12969	1.11042
	537	-0.893059	-0.443241	0.901174	-1.23931	-0.141494
	538	-0.0341217	-0.613066	-0.102475	-0.780561	-0.136262
	539	0.816937	-0.560848	0.64273	-0.534377	-0.490496
	540	1.98299	1.77472	2.24514	2.2349	2.51508
	541	1.98299	1.77472	2.24514	2.2349	2.51508
	542	1.98299	1.77472	2.24514	2.2349	2.51508
	543	1.98299	1.77472	2.24514	2.2349	2.51508
	544	1.98299	1.77472	2.24514	2.2349	2.51508
	545	1.98299	1.77472	2.24514	2.2349	2.51508
	546	-2.7975	-1.44509	-1.35478	-0.934203	-2.22452
	547	0.384652	1.25824	-0.000781759	0.992796	-0.704303
	548	0.714591	1.40732	0.027285	1.613	-0.0477393
	549	1.98299	1.77472	2.24514	2.2349	2.51508
	550	0.873311	0.828319	-0.359451	1.78026	-1.02927
	551	-2.91396	-2.65463	-1.81084	-2.74608	-2.64295
	552	-2.91396	-2.65463	-1.81084	-2.74608	-2.64295
	553	0.445691	0.964228	-1.19835	-0.610781	1.25643
	554	-0.817902	0.547815	0.487158	0.127416	0.436117
	555	-0.140963	1.40584	-0.556568	0.0804873	1.58177
	556	-0.613045	0.774322	-0.602215	-0.621925	0.915759
	557	0.470222	0.834037	-0.992156	0.279591	0.832342
	558	-0.0558478	-0.0310305	-0.75178	-1.72414	0.423778
	559	0.30431	-1.04746	0.119191	0.2716	-0.535187
	560	1.19169	-1.05111	0.520921	-1.32132	-0.493569
	561	0.435276	-0.561185	0.299573	-0.604738	0.998176
	562	1.29801	0.836914	0.163111	-0.559107	-0.0389195
	563	-0.575068	-1.69823	0.120403	-1.79689	-1.1943
	564	1.28938	0.597834	-0.668835	-1.52395	0.466568
	565	-1.34567	-1.46542	-0.736786	-1.57256	-0.171459
	566	-1.00465	-1.44141	-0.44664	-1.55685	-0.602731
	567	-0.965702	-0.89202	-0.201563	-1.33082	-0.579872
	568	-1.15891	-0.871785	-0.162866	0.911591	-0.772238
	569	-2.3584	-2.58384	-1.72926	-0.285708	-2.27832
	570	0.00896202	-0.0102556	0.603739	-0.593977	0.451676
	571	0.056792	0.80233	0.630923	1.14778	-0.235245
	572	1.2473	0.445138	-0.199666	0.308521	0.493111
	573	1.81795	0.663428	1.20785	1.2472	0.546476
	574	1.41681	0.384321	1.31256	0.349263	0.175634
	575	-0.0383334	0.30441	-1.0021	-1.51569	0.61623
	576	1.39979	0.622681	0.415102	0.487777	0.122128
	577	0.0422623	0.0186554	0.645262	1.2332	0.452092
	578	-0.160333	0.808581	-1.56492	1.13857	0.426238
	579	-0.813308	0.779358	-0.855505	1.14178	0.415842
	580	1.56621	1.65689	0.0269604	0.495361	-0.40856
	581	0.876898	0.805604	0.636065	1.21895	-1.61719
	582	0.936244	0.870446	-0.0315003	1.20104	0.897708
	583	-0.0201517	-0.0232281	0.225107	0.232504	-0.512995
	584	0.905012	-0.493853	0.125116	2.0106	1.41059
	585	-0.636787	-0.0150297	-0.312914	1.09134	0.408255
	586	-0.860644	-0.13361	-0.246791	1.03443	0.397954
	587	0.00406496	-0.661628	-0.146404	0.743034	1.36961
	588	-0.537865	0.708967	0.678857	1.13183	1.4082
	589	-0.572387	0.697322	-0.022378	0.490269	1.39379
	590	1.55532	0.767489	0.231184	0.28122	0.522542
	591	-0.9353	-0.849151	-0.896002	-0.772316	0.756621
	592	0.0522956	0.711792	0.630727	-0.0193788	1.10895
	593	0.669521	0.60024	-0.395641	0.317827	0.637921
	594	0.234953	0.723457	-1.34095	0.771177	0.836298
	595	-0.570898	-0.00520386	-0.854337	-0.0164616	1.35656
	596	-0.662738	1.36221	0.339861	0.0131601	0.674014
	597	-0.0524556	0.622542	-1.11051	1.14695	1.38792
	598	-0.806707	0.588422	-0.643258	1.14184	1.36903
	599	-0.204367	-0.106459	0.352952	-0.762254	1.39112
	600	0.962663	0.880978	0.389218	0.88377	1.46185
	601	-2.2211	0.989841	-0.195204	0.223183	1.34088
	602	0.218619	0.703499	-0.420275	0.102295	0.460297
	603	-0.494993	0.594849	0.241905	0.584027	1.39842
	604	-0.0663596	-0.714526	-0.369794	-0.00592754	-0.176894
	605	0.863955	0.828139	-0.695706	1.18432	-0.658136
	606	0.80839	0.795223	-1.1772	1.38008	-1.99595
	607	1.85872	1.72704	0.0940643	2.17982	0.870386
	608	1.02072	0.903711	1.45529	2.17799	1.48369
	609	1.0036	0.888848	1.43394	1.2387	1.48347
	610	-2.12725	-1.80592	-1.33646	-2.34879	-2.39607
	611	0.462053	0.831908	1.33169	0.0097538	0.907804
	612	-0.909463	0.69562	-0.226088	-2.59713	-0.527531
	613	-0.955183	-0.882889	-0.188448	-0.753691	-0.579741
	614	-1.60065	-1.27267	-0.67646	-1.13852	-0.994299
	615	0.0904002	1.05746	0.614974	-1.45867	1.86746
	616	-1.21252	0.179708	-1.04372	-1.54526	1.15109
	617	0.110594	1.1756	0.728356	1.10616	0.836433
	618	0.891303	0.736288	-1.26978	0.228779	0.501495
	619	0.934764	1.21527	-0.608123	0.254835	1.42647
	620	0.262052	0.00147499	0.0676652	-0.196433	0.233382
	621	0.404902	0.587599	-0.656065	-1.02384	1.41501
	622	1.0036	0.888848	1.43394	1.2387	1.48347
	623	-2.14102	-2.25592	-1.35777	-2.15154	-2.22453
	624	1.17961	1.14244	1.68734	1.46145	1.68605
	625	-2.35663	-2.25995	-1.46347	-2.15924	-1.99446
	626	-0.112204	1.61453	0.319633	2.14242	-0.0959679
	627	-2.91396	-2.65463	-1.81084	-2.74608	-2.64295
	628	-2.91396	-2.65463	-1.81084	-2.74608	-2.64295
	629	-2.91396	-2.65463	-1.81084	-2.74608	-2.64295
	630	-2.91396	-2.65463	-1.81084	-2.74608	-2.64295
	631	0.543063	1.29123	1.39221	1.23812	0.179595
	632	0.980414	0.310132	2.16582	2.1843	0.362515
	633	0.0314676	0.324347	1.34831	1.20792	-1.09017
	634	1.82695	0.454647	1.45282	1.22506	0.915579
	635	1.82711	0.897015	1.30423	0.523924	0.76678
	636	0.318865	0.643395	1.61476	2.16221	1.05319
	637	1.0036	0.888848	1.43394	1.2387	1.48347
	638	1.0036	0.888848	1.43394	1.2387	1.48347
	639	0.707447	0.845587	0.955775	1.78079	-0.0474583
	640	-2.67537	0.630144	-1.70264	1.64107	-2.5367
	641	-1.65181	0.667118	-0.716304	-1.68727	-0.886824
	642	-2.86862	-1.74265	-1.80798	-2.72615	-2.61311
	643	-2.74188	0.571554	-1.79324	-2.67571	-2.16921
	644	-2.75405	0.561839	-1.80074	-2.6758	-2.53768
	645	-2.75405	0.561839	-1.80074	-2.6758	-2.53768
	646	-2.6123	-2.31142	-1.49261	-2.51689	-2.61565
	647	-1.91004	-1.52406	-0.800909	-1.7396	-1.41524
	648	0.76236	0.806333	1.36988	1.23457	-1.39706
	649	1.39906	0.890013	-0.0267913	0.273965	0.515716
	650	1.87438	1.52138	0.348791	0.839607	2.14716
	651	0.913245	1.08827	-1.15696	0.28923	1.48646
	652	-0.0620763	0.109398	0.431866	0.547226	1.25175
	653	1.22339	0.61306	-0.559709	-1.10779	1.02047
	654	0.286353	0.0313203	0.54515	-0.537602	0.645455
	655	-1.24978	-0.272001	0.628175	-0.627618	1.69815
	656	0.945579	0.978416	0.0385503	0.317685	1.43207
	657	0.0242069	0.00297989	0.622748	0.242505	0.451867
	658	-0.673729	0.387221	-1.12031	-0.744704	-0.548618
	659	0.662558	-0.437371	1.19369	0.589044	0.471751
	660	0.0800802	0.452135	-0.150629	1.17316	-0.503328
	661	0.463062	-1.6362	0.490186	-0.0649302	-1.60988
	662	0.76366	-0.600343	-0.313516	0.460994	-1.67825
	663	0.178694	-0.823569	1.09887	0.242536	-0.838623
	664	-0.44212	-0.343403	0.935659	0.259522	1.38529
	665	0.762216	-0.0110373	-1.34466	0.590929	-1.63104
	666	0.55165	-0.445203	-0.843108	1.09742	-1.48235
	667	-0.461595	-0.0325516	-0.686896	1.08825	-1.50275
	668	0.737922	-0.357887	-1.00506	-1.56169	-1.07205
	669	1.7207	1.64057	-0.944919	2.15388	-2.3342
	670	1.42432	0.724613	-0.806389	1.24387	-1.41446
	671	1.3415	0.777471	0.660365	1.48326	1.47667
	672	1.20602	1.71373	1.46218	2.14755	1.51553
	673	1.86196	1.23579	1.43801	-0.0424841	1.52671
	674	1.12709	0.521353	0.656954	-0.0910752	0.508442
	675	1.9266	1.74759	1.49059	2.21569	1.5428
	676	1.78034	1.74087	1.48505	2.21229	1.53726
	677	1.6807	1.49381	1.47375	1.87702	1.5263
	678	0.630779	0.390537	1.38064	0.806058	-0.0847188
	679	0.927042	0.852474	0.335073	0.323183	0.718548
	680	-1.16234	-0.0990772	-0.540158	0.137503	-1.5257
	681	0.241914	0.20713	0.415608	0.456758	-1.4478
	682	1.8169	1.45725	0.326979	1.97309	-0.188051
	683	1.80135	1.69676	-0.565904	2.16309	-0.228966
	684	0.93062	1.08239	-0.238698	2.08803	0.127894
	685	1.78034	1.74087	1.48505	2.21229	1.53726
	686	1.0036	0.888848	1.43394	1.2387	1.48347
	687	-1.5311	-1.51777	-0.969771	-1.40815	-1.21862
	688	-0.955183	-0.882889	-0.188448	-0.753691	-0.579741
	689	-1.19022	-0.898909	-0.201364	-0.759046	-0.798774
	690	-2.40438	-2.6259	-1.69569	-2.73204	-2.41173
	691	-0.781145	0.382745	-1.13534	0.871123	-1.5098
	692	0.805619	-1.01731	0.310349	0.402761	-0.302888
	693	1.71252	0.162381	0.43434	1.1151	-1.18725
	694	0.872423	-0.543912	1.02109	1.19814	-0.0591935
	695	0.764155	0.820525	0.857052	1.22118	-0.81829
	696	-0.776956	0.587613	0.244175	1.16467	1.38737
	697	0.83075	-1.00431	0.658396	1.17896	-0.295843
	698	0.671903	0.645552	-0.961978	0.911922	-1.44639
	699	1.80335	0.892997	0.699984	0.703509	0.543871
	700	-0.911323	-0.86527	0.562748	-0.355062	-0.195904
	701	0.924872	0.612499	0.65823	-0.00169813	0.857899
	702	0.290491	0.0226803	0.228307	1.12579	0.236397
	703	0.541612	1.56164	-0.0886368	0.593713	1.86222
	704	0.397637	-0.785686	0.630676	-0.00109271	0.441316
	705	0.449072	0.758033	-0.143154	-2.56476	-0.475459
	706	-0.0202971	0.0448785	0.888074	-0.687082	-0.82174
	707	-0.881841	-0.842127	0.687609	1.09492	-0.193664
	708	0.0294897	-0.11006	1.1538	-0.161786	0.45948
	709	0.941808	0.841238	1.17851	-1.12969	1.11042
	710	0.983531	1.33391	0.466493	-0.238247	1.95274
	711	1.18588	0.859987	1.38931	-0.934993	1.30738
	712	1.07616	1.08262	-0.161753	-0.545585	1.46332
	713	1.8536	1.73312	-0.440072	0.236803	2.29891
	714	1.87438	1.52138	0.348791	0.839607	2.14716
	715	1.03731	1.71146	0.48612	1.23153	2.28579
	716	1.02845	1.69181	0.987596	1.24469	1.50046
	717	1.03605	1.60317	0.634439	1.18164	2.28536
	718	0.989613	1.56633	0.485265	-0.596852	1.961
	719	0.959879	0.888262	-0.0455228	0.0773452	2.24876
	720	0.253104	-0.0911666	0.0918564	1.11806	0.999802
	721	-0.875226	0.725344	-0.183397	-0.71855	-0.527104
	722	-1.29377	-0.0687661	0.287116	0.713273	-0.349484
	723	0.648319	0.547595	-0.520749	-0.696394	-1.64936
	724	-0.0796637	-0.0418446	-0.970061	0.276808	-1.17275
	725	0.212173	0.821678	0.404354	0.793426	0.478888
	726	0.497764	0.493058	-0.165166	1.12978	0.467357
	727	0.709105	0.799538	-0.213012	-0.581261	-0.468936
	728	0.739758	0.279909	-0.0733199	0.730173	0.471754
	729	1.34587	0.12295	0.539447	-1.47437	0.342995
	730	0.626184	-0.806819	-0.304256	0.753361	-1.26601
	731	-0.0671	0.785438	1.05515	0.165793	-0.102945
	732	0.608205	1.67169	0.92306	1.18235	1.48364
	733	0.629704	-0.630458	1.00975	1.13754	1.25445
	734	0.365451	0.006891	0.140013	1.07464	-0.501083
	735	0.673847	0.391861	1.20314	0.864268	1.45232
	736	0.872423	-0.543912	1.02109	1.19814	-0.0591935
	737	0.397278	0.620475	-0.086116	1.18359	0.469176
	738	0.764155	0.820525	0.857052	1.22118	-0.81829
	739	0.568434	0.225966	1.15181	0.482546	-1.4212
	740	-0.254974	0.515585	0.555654	-0.689712	-1.45173
	741	0.59669	0.127711	0.764258	-0.626135	0.640664
	742	-1.35926	-1.22106	0.752373	-0.0428805	-0.747765
	743	-0.300427	0.0075245	0.447794	-0.0465581	1.39209
	744	1.67585	-0.658722	1.13788	-0.256062	-1.09115
	745	0.883478	-0.517197	1.11061	0.613609	0.475525
	746	-0.37854	0.393523	0.918193	0.275858	-1.45416
	747	0.603115	1.6653	0.987474	0.768364	1.48508
	748	0.639816	0.287417	0.685307	1.19974	1.4373
	749	0.642728	0.82618	0.426523	-0.216238	0.496222
	750	0.965803	0.863243	1.10881	-0.647213	1.66134
	751	0.290491	0.0226803	0.228307	1.12579	0.236397
	752	0.541612	1.56164	-0.0886368	0.593713	1.86222
	753	0.985404	1.33554	0.468829	-0.135441	1.95277
	754	1.7175	1.38638	0.263104	1.08024	1.95158
	755	0.986803	1.56389	0.481761	-0.751062	1.96097
	756	0.91536	0.194213	-0.390394	1.1764	1.66326
	757	0.938269	0.630113	0.355663	-0.517798	1.85496
	758	1.7344	0.878241	-1.03955	-0.529026	0.829715
	759	0.85702	0.393004	-1.18627	-0.877482	1.4146
	760	1.11343	0.617454	-0.194938	-0.578265	1.07243
	761	-0.00528957	-0.00302177	-0.118215	-0.035811	0.436533
	762	-2.91396	-2.65463	-1.81084	-2.74608	-2.64295
	763	-2.91396	-2.65463	-1.81084	-2.74608	-2.64295
	764	-2.91396	-2.65463	-1.81084	-2.74608	-2.64295
	765	1.04679	0.896302	1.23398	1.61385	1.48083
	766	-2.34188	0.604977	-1.54957	-1.98159	-1.96343
	767	-0.955183	-0.882889	-0.188448	-0.753691	-0.579741
	768	-2.91396	-2.65463	-1.81084	-2.74608	-2.64295
	769	-0.87041	-0.712353	-0.461004	-0.803623	-2.48612
	770	-0.0431851	0.0032915	-1.57383	0.565169	0.40613
	771	0.00225078	-0.129654	1.00924	0.331829	-0.500305
	772	0.829317	-0.868454	0.0422826	0.22687	0.60292
	773	1.35988	0.057477	0.331494	1.1528	-0.299803
	774	0.744533	-0.846785	0.966581	1.18609	1.04107
	775	-2.63718	-1.02558	-0.217341	0.822672	0.147195
	776	0.0262543	-0.475453	-0.219084	0.34577	-0.534147
	777	0.88648	-0.921854	-0.449722	0.21804	-1.63677
	778	1.17144	-0.100113	0.0762382	-0.0976509	-1.1707
	779	-0.115575	0.00567749	-0.403505	0.892954	0.426028
	780	1.36614	0.171522	0.12031	0.129304	0.495392
	781	0.842236	-0.316604	0.0981433	-0.438849	0.461908
	782	0.867411	-0.0410159	-0.175078	0.798623	0.464314
	783	1.23377	0.477887	0.438403	-0.560418	-0.447432
	784	0.515388	-0.121047	1.33635	-0.668354	-0.473949
	785	0.182622	-0.26524	0.595834	-0.0860819	-0.875979
	786	0.681375	0.840127	1.1789	0.564197	0.511669
	787	1.12565	1.50307	0.749968	0.303154	-1.3694
	788	-0.0566683	0.800529	0.851424	1.15065	-0.10742
	789	0.645051	1.27641	1.15502	1.18508	-1.38687
	790	1.10545	1.47965	0.936047	-1.20758	-1.36516
	791	1.75965	1.4085	1.15353	-0.774286	-1.34031
	792	-0.381957	-0.480778	0.407352	0.270282	0.0738148
	793	-0.373378	0.756097	1.04058	0.993045	-1.23145
	794	0.928079	-1.1235	-0.121121	0.572615	-0.520341
	795	1.22942	0.882773	0.6963	1.22588	0.847298
	796	0.654007	0.411629	0.667745	1.20362	0.486591
	797	0.87073	0.801056	0.383798	-2.4917	0.449686
	798	1.74269	-0.0327664	0.689855	0.867731	-0.0483678
	799	0.979934	0.873485	1.21837	0.2944	1.47922
	800	0.978827	0.88695	0.698875	1.21973	1.4682
	801	0.0340386	0.00633468	0.840248	0.732589	0.272107
	802	-0.233095	-0.50907	1.32265	-0.314162	-0.162319
	803	0.955703	0.871971	0.50616	0.604044	1.28018
	804	-1.55037	-0.105209	0.584147	-2.17669	-0.559952
	805	0.364971	-0.559801	0.9604	-0.691505	0.454509
	806	0.96947	1.32682	0.292012	0.511915	1.29068
	807	0.972579	0.878646	0.775344	0.375292	1.65416
	808	-0.881841	-0.842127	0.687609	1.09492	-0.193664
	809	0.0294897	-0.11006	1.1538	-0.161786	0.45948
	810	1.37073	1.08459	-1.19556	0.323052	0.497827
	811	1.01036	1.49067	0.0353916	1.16376	2.26929
	812	1.85203	1.30676	-0.174435	1.17291	2.12905
	813	1.02845	1.69181	0.987596	1.24469	1.50046
	814	0.5559	0.538848	0.513945	1.19767	2.23292
	815	1.07714	0.342499	-0.496778	1.17967	2.06523
	816	1.37006	0.018413	0.353143	1.2	2.40332
	817	0.889444	-0.172406	-0.842474	0.569346	2.19721
	818	1.53393	-0.112719	-1.19308	1.16232	2.21444
	819	0.475292	0.609804	-0.84203	-0.40173	1.80742
	820	0.253104	-0.0911666	0.0918564	1.11806	0.999802
	821	0.688768	1.66308	-0.714948	-0.580183	2.06704
	822	0.893	0.621667	0.058617	0.311403	0.277077
	823	-1.53756	-0.294665	-0.406688	1.11676	-0.589172
	824	0.620796	0.0120008	-0.708181	0.537159	0.44708
	825	-0.0277231	0.0118094	-1.37835	1.07823	0.410068
	826	0.863539	0.689467	-0.209739	-1.51969	0.489231
	827	-0.0642114	-0.0279299	-1.13435	-1.47482	0.415765
	828	-0.11066	0.553068	-0.800851	0.265873	0.997245
	829	-0.448487	-0.838733	-0.796086	-0.863577	0.35664
	830	0.485434	0.825336	-0.167195	-0.0784159	0.665417
	831	-1.87939	-1.49746	-0.743523	0.246852	-1.59869
	832	-0.974218	-0.899414	-0.212182	-1.79812	-0.579978
	833	-1.59948	-1.26958	-0.747291	-0.893849	-1.01914
	834	0.00423539	-0.0143592	0.597845	-0.853325	0.451617
	835	-1.3146	-0.0947529	0.538128	-0.364932	-0.708285
	836	0.856703	0.663863	0.627041	-1.03071	-0.828067
	837	0.00688652	0.303999	0.613299	1.13715	-1.04297
	838	0.500264	-0.0972621	0.638641	0.985153	-0.48282
	839	1.67242	-0.0825748	0.218508	-1.92429	-0.237657
	840	-0.0942946	1.02644	-0.12954	-0.436725	0.465506
	841	1.44785	1.65055	0.897961	0.158794	-0.254276
	842	0.788644	0.784487	-0.233717	-1.46681	-0.682456
	843	0.800279	0.226516	-1.3538	-1.71564	0.473843
	844	0.905228	1.32132	-0.809423	0.304103	0.496072
	845	0.410014	1.07319	-0.952533	-1.07068	1.8278
	846	-0.0671	0.785438	1.05515	0.165793	-0.102945
	847	1.12565	1.50307	0.749968	0.303154	-1.3694
	848	0.365451	0.006891	0.140013	1.07464	-0.501083
	849	0.673847	0.391861	1.20314	0.864268	1.45232
	850	0.802568	0.795092	-1.61234	-2.59458	0.408221
	851	1.74269	-0.0327664	0.689855	0.867731	-0.0483678
	852	0.966196	0.881591	0.500892	1.21467	1.27993
	853	0.965803	0.863243	1.10881	-0.647213	1.66134
	854	0.998159	1.34483	0.598045	1.2271	1.48107
	855	0.938733	0.0882485	0.415319	0.255957	2.23202
	856	0.889444	-0.172406	-0.842474	0.569346	2.19721
	857	-0.52427	-2.41927	0.60436	1.49793	-0.0451939
	858	-1.89062	-1.76038	-1.08486	-1.7513	-1.35193
	859	-2.91396	-2.65463	-1.81084	-2.74608	-2.64295
	860	-0.724354	-1.35937	-0.294854	-1.16368	-0.77154
	861	-0.466697	-1.22637	0.175588	-0.936575	-0.348845
	862	-0.955183	-0.882889	-0.188448	-0.753691	-0.579741
	863	0.0242069	0.00297989	0.622748	0.242505	0.451867
	864	-2.40438	-2.6259	-1.69569	-2.73204	-2.41173
	865	-2.91396	-2.65463	-1.81084	-2.74608	-2.64295
	866	-0.820928	-2.15175	-0.75377	-1.89181	0.331042
	867	0.0242069	0.00297989	0.622748	0.242505	0.451867
	868	0.0242069	0.00297989	0.622748	0.242505	0.451867
	869	-2.91396	-2.65463	-1.81084	-2.74608	-2.64295
	870	-0.597472	0.764685	-1.60348	0.777167	-0.335831
	871	-0.752476	-0.721387	-0.1795	0.0879256	0.546778
	872	-0.671487	-0.889954	-0.429641	0.467815	-1.20983
	873	0.604024	0.144082	0.414153	0.460017	0.633121
	874	-1.40644	-1.23408	-0.31002	-0.72206	-0.769681
	875	0.494299	-0.233327	-1.38565	-0.129561	-0.112285
	876	1.49046	-0.308745	1.3897	0.616613	-1.02989
	877	0.253842	-1.41902	0.0602006	0.534503	-1.5047
	878	0.805619	-1.01731	0.310349	0.402761	-0.302888
	879	0.901855	0.156622	0.668198	0.996278	0.277966
	880	0.624742	0.383769	0.719354	-0.569778	0.488098
	881	0.792474	-1.0039	0.253797	1.16922	-1.09927
	882	0.102556	0.633501	0.456289	0.878749	1.82525
	883	0.957068	0.885822	-0.0490272	-0.0768642	2.24872
	884	0.446628	0.965042	-1.19718	-0.559378	1.25644
	885	-0.817902	0.547815	0.487158	0.127416	0.436117
	886	-0.143774	1.4034	-0.560073	-0.0737221	1.58174
	887	-0.615855	0.771882	-0.60572	-0.776135	0.915724
	888	0.470222	0.834037	-0.992156	0.279591	0.832342
	889	-0.0577214	-0.0326571	-0.754117	-1.82695	0.423754
	890	0.438887	0.342619	0.527779	-0.12302	0.445764
	891	0.306183	-1.04583	0.121528	0.374406	-0.535164
	892	1.19357	-1.04948	0.523257	-1.21851	-0.493546
	893	0.631869	-0.656162	0.263025	0.76824	0.44547
	894	0.630543	0.700408	-0.630007	0.239977	-0.484068
	895	-2.19249	-2.56172	-1.60393	1.25381	-2.61568
	896	-0.860998	0.327966	-0.498412	0.150939	0.408498
	897	-0.882116	-0.850483	0.90012	-0.725907	0.567146
	898	-0.184165	-0.701239	-0.125633	0.0507279	0.408287
	899	-0.531918	0.792768	-0.663533	-0.414378	1.38689
	900	0.924287	0.759703	-0.158723	0.764645	1.0525
	901	0.925965	0.863874	-0.186532	-0.121196	1.45012
	902	-0.849998	0.452817	-0.876962	-0.587562	1.36107
	903	0.0446686	0.553757	-0.165708	-0.703468	0.455514
	904	0.228174	0.832777	-0.624377	0.559686	1.04432
	905	0.473901	0.158328	0.669527	1.09101	1.0568
	906	-0.682062	0.668221	0.0203062	-0.505159	1.02073
	907	0.0791221	0.727563	0.20501	1.13409	1.05116
	908	0.843517	0.811828	-0.708301	1.18416	-1.27681
	909	0.850315	0.818456	-0.765657	0.974754	-0.895989
	910	-1.99315	-1.8066	-1.44021	-2.49191	-2.57692
	911	0.367521	0.85598	1.80135	0.346335	1.83853
	912	0.867815	0.882036	1.75483	0.915708	1.64565
	913	1.46758	1.16444	0.972563	1.64482	1.89951
	914	1.15584	0.900757	1.44694	1.57026	1.48909
	915	-0.113863	-0.00784272	1.03023	-0.0782092	0.454989
	916	0.857903	0.877442	1.61518	0.912148	1.4819
	917	-0.363682	-0.839166	0.651209	-0.979346	0.246837
	918	0.672117	0.841589	1.37429	-0.906022	1.47191
	919	0.845352	0.87648	1.24272	0.902537	1.47416
	920	0.789237	0.828188	1.15742	-2.14729	1.47313
	921	-0.121665	-2.22855	0.786688	-2.23788	0.384219
	922	-0.11799	-1.99106	0.545194	-2.23893	0.386979
	923	0.68142	-2.07758	0.68612	-2.22053	0.681663
	924	-0.275294	0.837087	1.27477	1.58534	1.48874
	925	0.101851	0.829008	1.05971	1.58937	0.486889
	926	-0.537394	0.799857	1.2295	1.57937	0.466465
	927	-2.19909	0.320818	0.141421	-0.930027	-1.32513
	928	-0.671487	-0.889954	-0.429641	0.467815	-1.20983
	929	0.494299	-0.233327	-1.38565	-0.129561	-0.112285
	930	-0.0796637	-0.0418446	-0.970061	0.276808	-1.17275
	931	0.106056	-0.00997402	-0.654385	0.772459	-0.525982
	932	-0.0431851	0.0032915	-1.57383	0.565169	0.40613
	933	0.212173	0.821678	0.404354	0.793426	0.478888
	934	0.00225078	-0.129654	1.00924	0.331829	-0.500305
	935	0.884205	0.0202204	1.37228	0.332761	-0.457054
	936	1.13814	1.32321	-0.791741	0.390418	0.875108
	937	0.16852	1.5602	0.681217	1.21498	2.09336
	938	0.707447	0.845587	0.955775	1.78079	-0.0474583
	939	-2.67537	0.630144	-1.70264	1.64107	-2.5367
	940	-1.65181	0.667118	-0.716304	-1.68727	-0.886824
	941	-2.86862	-1.74265	-1.80798	-2.72615	-2.61311
	942	-2.74188	0.571554	-1.79324	-2.67571	-2.16921
	943	-2.75405	0.561839	-1.80074	-2.6758	-2.53768
	944	-2.75405	0.561839	-1.80074	-2.6758	-2.53768
	945	-2.6123	-2.31142	-1.49261	-2.51689	-2.61565
	946	-1.91004	-1.52406	-0.800909	-1.7396	-1.41524
	947	0.76236	0.806333	1.36988	1.23457	-1.39706
	948	1.39906	0.890013	-0.0267913	0.273965	0.515716
	949	1.87251	1.51975	0.346455	0.736801	2.14713
	950	0.913245	1.08827	-1.15696	0.28923	1.48646
	951	-0.0630131	0.108584	0.430698	0.495822	1.25173
	952	1.22526	0.614687	-0.557373	-1.00498	1.02049
	953	0.285416	0.030507	0.543981	-0.589005	0.645443
	954	-1.25071	-0.272815	0.627007	-0.679021	1.69814
	955	0.943705	0.976789	0.0362141	0.214878	1.43205
	956	0.192008	0.772745	-0.701384	-1.38737	-0.1291
	957	0.504929	1.30945	-0.431542	-0.179035	1.84747
	958	0.506752	0.393665	0.250306	-0.180603	1.6391
	959	-0.521481	0.558596	-1.61339	-0.964975	1.01108
	960	0.0315267	0.605441	-0.839243	-0.721585	1.79872
	961	0.873087	0.404837	-0.428113	-1.45504	1.43113
	962	0.957125	1.53793	0.443062	-2.52681	2.04186
	963	0.905059	0.836905	0.104111	-1.87102	1.45659
	964	0.885583	0.825604	-0.121576	-2.55639	1.45207
	965	-0.128382	0.330492	-0.746085	0.798524	0.429051
	966	1.91643	1.73782	1.46948	0.924725	1.9468
	967	-0.842115	-0.824791	1.35323	2.1022	-0.180075
	968	0.082907	0.0419696	1.10678	2.34024	0.645574
	969	1.01473	0.898518	1.44783	1.84982	1.48361
	970	1.00774	0.895325	1.35485	1.96762	1.29749
	971	0.835525	0.594607	-0.62262	2.0691	-1.7621
	972	-2.84549	-2.59518	-1.72546	1.01107	-2.6421
	973	-1.58208	-2.13929	-1.33511	1.05407	-0.472416
	974	-0.951018	-0.976865	-0.378308	0.150024	-0.587432
	975	-0.938812	-0.868676	-0.168035	0.144572	-0.579536
	976	-2.77848	-1.6653	-1.72009	0.092046	-1.44102
	977	-2.87283	-2.61977	-1.76723	-1.15688	-2.27412
	978	-0.953541	-0.881463	-0.1864	-0.663595	-0.57972
	979	-1.59236	-1.26548	-0.66613	-0.683939	-0.994196
	980	-0.403316	-0.589619	-0.0345808	0.93618	-0.340342
	981	0.0413255	0.017842	0.644094	1.18179	0.45208
	982	-1.28286	-0.0631456	0.393826	1.04403	-0.343309
	983	-1.15598	-0.869185	-0.158673	1.11953	-0.798346
	984	-2.84002	-2.59042	-1.71863	1.31144	-2.64203
	985	-2.84549	-2.59518	-1.72546	1.01107	-2.6421
	986	0.0361686	0.0133648	0.637663	0.898833	0.452016
	987	-0.201729	0.216083	0.577816	-0.697109	0.450776
	988	0.417437	-0.0195582	-0.869616	-0.723561	-0.51732
	989	0.749414	-0.0319273	0.274584	1.53795	0.468155
	990	0.845568	0.723676	-1.25944	1.16737	-0.489213
	991	-0.0920721	0.0441127	-1.41194	-0.41846	-0.869612
	992	-1.96119	-2.44341	-1.45467	0.688023	-2.25574
	993	-0.728147	-0.970164	-0.369387	0.459795	-0.904544
	994	0.443135	-0.843525	1.34349	0.633921	-1.45521
	995	-0.581312	0.753879	1.3168	0.315364	-0.541153
	996	-1.36598	-0.278768	0.0993589	1.03027	-0.258287
	997	-0.439488	0.225348	-1.25923	-0.328292	-2.45795
	998	0.903559	0.849524	-0.259562	1.19536	0.120531
	999	1.77972	1.6719	-0.273218	2.17091	-1.19598
	1000	1.76838	0.762183	-0.140687	1.80211	-0.0897157
	1001	1.36158	1.53184	0.397	2.17671	-1.7632
	1002	1.45386	0.523093	1.42273	-0.0191759	1.48975
	1003	1.48094	1.01536	1.41763	-0.314708	1.50624
	1004	1.00932	1.60328	0.714547	2.6828	0.535047
	1005	0.652737	1.80136	0.700189	2.62759	0.528218
	1006	1.89621	1.73068	1.17593	2.20773	0.924676
	1007	-0.296026	-0.101774	1.35719	-0.00857397	1.40658
	1008	-0.911835	-0.866164	0.55807	-0.734581	-0.00209513
	1009	0.392053	-0.0159284	-0.939202	1.10166	-2.24758
	1010	0.815249	-0.108409	0.0524919	0.296476	-1.07634
	1011	0.892927	0.841039	-0.266113	1.19528	-0.201305
	1012	1.89621	1.73068	1.17593	2.20773	0.924676
	1013	-0.296026	-0.101774	1.35719	-0.00857397	1.40658
	1014	-1.48284	-0.79972	-0.337009	-1.02476	-1.39275
	1015	-1.12629	-0.630645	0.147971	-0.668815	-0.548338
	1016	0.0242069	0.00297989	0.622748	0.242505	0.451867
	1017	0.134733	-0.222694	-0.204666	0.444547	0.432406
	1018	-0.603397	0.413784	-1.0985	0.547054	-0.386077
	1019	1.23377	0.477887	0.438403	-0.560418	-0.447432
	1020	-0.0244423	-0.979035	0.750514	-0.658971	-1.85637
	1021	0.901855	0.156622	0.668198	0.996278	0.277966
	1022	0.397278	0.620475	-0.086116	1.18359	0.469176
	1023	0.568434	0.225966	1.15181	0.482546	-1.4212
	1024	-0.254974	0.515585	0.555654	-0.689712	-1.45173
	1025	0.59669	0.127711	0.764258	-0.626135	0.640664
	1026	-1.35926	-1.22106	0.752373	-0.0428805	-0.747765
	1027	0.76236	0.806333	1.36988	1.23457	-1.39706
	1028	-0.300427	0.0075245	0.447794	-0.0465581	1.39209
	1029	1.05156	0.399167	0.671581	1.21283	-0.0838094
	1030	0.606786	1.26841	0.20172	0.808915	-1.4066
	1031	-0.37854	0.393523	0.918193	0.275858	-1.45416
	1032	0.603115	1.6653	0.987474	0.768364	1.48508
	1033	0.639816	0.287417	0.685307	1.19974	1.4373
	1034	1.22942	0.882773	0.6963	1.22588	0.847298
	1035	0.602228	-1.51251	0.40017	0.400692	-1.48832
	1036	0.102556	0.633501	0.456289	0.878749	1.82525
	1037	0.955703	0.871971	0.50616	0.604044	1.28018
	1038	-1.55037	-0.105209	0.584147	-2.17669	-0.559952
	1039	0.255145	0.182103	1.03953	0.0845406	-1.43541
	1040	0.364971	-0.559801	0.9604	-0.691505	0.454509
	1041	0.90102	0.706602	0.261231	0.0829259	0.314327
	1042	0.96947	1.32682	0.292012	0.511915	1.29068
	1043	0.972579	0.878646	0.775344	0.375292	1.65416
	1044	1.37073	1.08459	-1.19556	0.323052	0.497827
	1045	0.0132004	0.442924	-0.545926	0.170438	0.675505
	1046	0.107669	1.06876	0.027097	1.18783	1.59694
	1047	0.5559	0.538848	0.513945	1.19767	2.23292
	1048	1.07714	0.342499	-0.496778	1.17967	2.06523
	1049	0.909383	0.312354	-0.37462	-0.595208	2.22363
	1050	1.5572	0.302467	0.507756	1.21663	0.512362
	1051	0.935459	0.627673	0.352158	-0.672007	1.85492
	1052	1.7344	0.878241	-1.03955	-0.529026	0.829715
	1053	1.83968	0.784312	1.1078	-0.52819	2.11654
	1054	1.81163	1.71518	-1.1156	-0.149493	1.89049
	1055	1.04679	0.896302	1.23398	1.61385	1.48083
	1056	-2.34188	0.604977	-1.54957	-1.98159	-1.96343
	1057	-0.955183	-0.882889	-0.188448	-0.753691	-0.579741
	1058	-2.91396	-2.65463	-1.81084	-2.74608	-2.64295
	1059	-0.87041	-0.712353	-0.461004	-0.803623	-2.48612
	1060	-0.0431851	0.0032915	-1.57383	0.565169	0.40613
	1061	0.00225078	-0.129654	1.00924	0.331829	-0.500305
	1062	0.829317	-0.868454	0.0422826	0.22687	0.60292
	1063	1.35988	0.057477	0.331494	1.1528	-0.299803
	1064	0.744533	-0.846785	0.966581	1.18609	1.04107
	1065	-2.63718	-1.02558	-0.217341	0.822672	0.147195
	1066	0.0262543	-0.475453	-0.219084	0.34577	-0.534147
	1067	0.88648	-0.921854	-0.449722	0.21804	-1.63677
	1068	1.17144	-0.100113	0.0762382	-0.0976509	-1.1707
	1069	-0.115575	0.00567749	-0.403505	0.892954	0.426028
	1070	1.36614	0.171522	0.12031	0.129304	0.495392
	1071	0.842236	-0.316604	0.0981433	-0.438849	0.461908
	1072	0.867411	-0.0410159	-0.175078	0.798623	0.464314
	1073	1.23377	0.477887	0.438403	-0.560418	-0.447432
	1074	0.515388	-0.121047	1.33635	-0.668354	-0.473949
	1075	0.182622	-0.26524	0.595834	-0.0860819	-0.875979
	1076	0.681375	0.840127	1.1789	0.564197	0.511669
	1077	1.12565	1.50307	0.749968	0.303154	-1.3694
	1078	-0.0566683	0.800529	0.851424	1.15065	-0.10742
	1079	0.645051	1.27641	1.15502	1.18508	-1.38687
	1080	1.10545	1.47965	0.936047	-1.20758	-1.36516
	1081	1.75965	1.4085	1.15353	-0.774286	-1.34031
	1082	-0.381957	-0.480778	0.407352	0.270282	0.0738148
	1083	-0.373378	0.756097	1.04058	0.993045	-1.23145
	1084	0.928079	-1.1235	-0.121121	0.572615	-0.520341
	1085	1.22942	0.882773	0.6963	1.22588	0.847298
	1086	0.654007	0.411629	0.667745	1.20362	0.486591
	1087	0.87073	0.801056	0.383798	-2.4917	0.449686
	1088	1.74269	-0.0327664	0.689855	0.867731	-0.0483678
	1089	0.979934	0.873485	1.21837	0.2944	1.47922
	1090	0.978827	0.88695	0.698875	1.21973	1.4682
	1091	0.0340386	0.00633468	0.840248	0.732589	0.272107
	1092	-0.233095	-0.50907	1.32265	-0.314162	-0.162319
	1093	0.955703	0.871971	0.50616	0.604044	1.28018
	1094	-1.55037	-0.105209	0.584147	-2.17669	-0.559952
	1095	0.364971	-0.559801	0.9604	-0.691505	0.454509
	1096	0.96947	1.32682	0.292012	0.511915	1.29068
	1097	0.972579	0.878646	0.775344	0.375292	1.65416
	1098	-0.881841	-0.842127	0.687609	1.09492	-0.193664
	1099	0.0294897	-0.11006	1.1538	-0.161786	0.45948
	1100	1.37073	1.08459	-1.19556	0.323052	0.497827
	1101	1.00755	1.48823	0.0318872	1.00955	2.26926
	1102	1.84922	1.30432	-0.177939	1.0187	2.12902
	1103	1.0247	1.68855	0.982923	1.03908	1.50042
	1104	0.552153	0.535595	0.509273	0.992053	2.23287
	1105	1.07339	0.339246	-0.501451	0.974056	2.06518
	1106	1.36632	0.0151596	0.34847	0.994386	2.40327
	1107	0.886634	-0.174846	-0.845978	0.415136	2.19717
	1108	1.53019	-0.115972	-1.19775	0.956707	2.2144
	1109	0.476228	0.610617	-0.840862	-0.350327	1.80744
	1110	0.252168	-0.0919799	0.0906883	1.06665	0.99979
	1111	0.688768	1.66308	-0.714948	-0.580183	2.06704
	1112	0.893	0.621667	0.058617	0.311403	0.277077
	1113	-1.53756	-0.294665	-0.406688	1.11676	-0.589172
	1114	0.618922	0.0103741	-0.710517	0.434353	0.447057
	1115	-0.0286599	0.0109961	-1.37952	1.02683	0.410056
	1116	0.862602	0.688653	-0.210907	-1.57109	0.48922
	1117	-0.0670218	-0.03037	-1.13785	-1.62903	0.41573
	1118	-0.112533	0.551441	-0.803187	0.163067	0.997222
	1119	-0.45036	-0.84036	-0.798422	-0.966383	0.356617
	1120	0.487308	0.826962	-0.164858	0.0243904	0.66544
	1121	-0.233095	-0.50907	1.32265	-0.314162	-0.162319
	1122	0.815063	-0.562475	0.640394	-0.637183	-0.49052
	1123	1.25579	-0.774808	-0.150473	0.182599	0.0563323
	1124	-0.9722	-1.82986	0.319458	-1.07304	-0.992965
	1125	-0.955381	-0.898615	0.441773	-0.685867	-1.25668
	1126	0.529888	0.40345	0.671011	0.732746	1.43732
	1127	-2.51855	-2.61553	-1.67704	-1.69304	-2.41654
	1128	-2.89497	-2.63814	-1.78716	-1.70399	-2.64272
	1129	-1.61866	-2.17514	-1.26091	-1.65755	-0.213284
	1130	-0.969491	-0.895311	-0.206289	-1.53877	-0.579919
	1131	-2.77662	-1.6732	-1.33796	0.15338	-1.80141
	1132	-2.87406	-2.61998	-1.76109	-0.556755	-2.64246
	1133	-1.47193	-0.79248	-0.248207	-0.660545	-1.34153
	1134	-2.88646	-2.63074	-1.77654	-1.23669	-2.64261
	1135	0.00138241	-0.0168361	0.594288	-1.00987	0.451582
	1136	0.00297039	-0.238112	0.424211	0.0757481	0.440002
	1137	-0.0970966	0.556362	0.325007	-0.120095	0.459318
	1138	0.844839	0.689889	-0.960355	-0.808184	0.289154
	1139	-2.88258	-2.62738	-1.77171	-1.02405	-2.64256
	1140	-2.40339	-2.25068	-1.41231	0.632576	-2.44848
	1141	-0.942602	-0.871966	-0.17276	-0.0633724	-0.579583
	1142	0.844918	0.134344	-0.344134	0.267106	-0.0685801
	1143	-0.0702046	-1.41843	0.938962	-0.0668825	-0.543577
	1144	-0.878131	-0.831366	0.260683	-0.742622	1.34279
	1145	-0.952986	-0.850506	-1.42084	-0.785859	0.745715
	1146	0.352581	-0.063013	-0.087994	0.464347	1.4021
	1147	-0.512885	-0.222856	-0.85027	0.419902	0.9577
	1148	0.811388	-0.889123	0.384009	0.615378	-0.507458
	1149	0.876338	0.162681	-0.398769	1.17651	0.46605
	1150	0.222039	0.666125	0.19502	-0.843222	-0.482149
	1151	0.844749	0.802779	-0.344778	0.537595	-1.25545
	1152	0.600232	-0.651935	0.663239	1.12899	0.451796
	1153	-0.591944	0.620277	-0.90453	0.206793	-1.49028
	1154	0.311162	0.640321	-1.61818	0.417743	-2.42631
	1155	-2.91396	-2.65463	-1.81084	-2.74608	-2.64295
	1156	-2.91396	-2.65463	-1.81084	-2.74608	-2.64295
	1157	-2.91396	-2.65463	-1.81084	-2.74608	-2.64295
	1158	-2.91396	-2.65463	-1.81084	-2.74608	-2.64295
	1159	-2.91396	-2.65463	-1.81084	-2.74608	-2.64295
	1160	-2.91396	-2.65463	-1.81084	-2.74608	-2.64295
	1161	-2.91396	-2.65463	-1.81084	-2.74608	-2.64295
	1162	-2.91396	-2.65463	-1.81084	-2.74608	-2.64295
	1163	-2.91396	-2.65463	-1.81084	-2.74608	-2.64295
	1164	-2.91396	-2.65463	-1.81084	-2.74608	-2.64295
	1165	-2.91396	-2.65463	-1.81084	-2.74608	-2.64295
	1166	-2.91396	-2.65463	-1.81084	-2.74608	-2.64295
	1167	-2.91396	-2.65463	-1.81084	-2.74608	-2.64295
	1168	-2.91396	-2.65463	-1.81084	-2.74608	-2.64295
	1169	-0.52427	-2.41927	0.60436	1.49793	-0.0451939
	1170	-1.89062	-1.76038	-1.08486	-1.7513	-1.35193
	1171	-2.91396	-2.65463	-1.81084	-2.74608	-2.64295
	1172	-0.724354	-1.35937	-0.294854	-1.16368	-0.77154
	1173	-0.466697	-1.22637	0.175588	-0.936575	-0.348845
	1174	-0.955183	-0.882889	-0.188448	-0.753691	-0.579741
	1175	0.0242069	0.00297989	0.622748	0.242505	0.451867
	1176	-2.40438	-2.6259	-1.69569	-2.73204	-2.41173
	1177	-2.91396	-2.65463	-1.81084	-2.74608	-2.64295
	1178	-0.820928	-2.15175	-0.75377	-1.89181	0.331042
	1179	0.0242069	0.00297989	0.622748	0.242505	0.451867
	1180	0.0242069	0.00297989	0.622748	0.242505	0.451867
	1181	-2.91396	-2.65463	-1.81084	-2.74608	-2.64295
	1182	-0.597472	0.764685	-1.60348	0.777167	-0.335831
	1183	-0.752476	-0.721387	-0.1795	0.0879256	0.546778
	1184	-0.671487	-0.889954	-0.429641	0.467815	-1.20983
	1185	0.604024	0.144082	0.414153	0.460017	0.633121
	1186	-1.40644	-1.23408	-0.31002	-0.72206	-0.769681
	1187	0.494299	-0.233327	-1.38565	-0.129561	-0.112285
	1188	1.49046	-0.308745	1.3897	0.616613	-1.02989
	1189	0.253842	-1.41902	0.0602006	0.534503	-1.5047
	1190	0.805619	-1.01731	0.310349	0.402761	-0.302888
	1191	0.901855	0.156622	0.668198	0.996278	0.277966
	1192	0.624742	0.383769	0.719354	-0.569778	0.488098
	1193	0.792474	-1.0039	0.253797	1.16922	-1.09927
	1194	0.102556	0.633501	0.456289	0.878749	1.82525
	1195	0.959879	0.888262	-0.0455228	0.0773452	2.24876
	1196	-0.142918	-2.23018	0.155982	-2.25416	0.371114
	1197	0.193881	0.774372	-0.699047	-1.28457	-0.129077
	1198	0.506803	1.31108	-0.429206	-0.0762286	1.84749
	1199	0.508626	0.395292	0.252643	-0.0777963	1.63912
	1200	-0.957099	-0.884552	-0.190837	-0.858829	-0.579764
	1201	-2.88739	-2.63156	-1.77771	-1.2881	-2.64262
	1202	-2.88646	-2.63074	-1.77654	-1.23669	-2.64261
	1203	0.338947	0.737351	0.999384	-1.70878	-1.63312
	1204	0.827907	-0.00745841	0.395834	-2.45752	0.295711
	1205	-0.697526	1.30751	-0.831437	-1.29527	-0.540717
	1206	-0.119259	0.79432	-0.870778	-1.55648	1.39919
	1207	-0.0454543	0.244406	-0.841257	0.208852	0.772625
	1208	0.986516	0.891931	0.750183	1.22101	1.65343
	1209	1.01153	0.898616	1.35957	2.17557	1.29754
	1210	1.01762	0.903473	1.36333	2.17561	1.48178
	1211	1.0237	0.908331	1.36708	2.17566	1.66601
	1212	-0.408213	0.77477	-0.58729	1.26124	-0.568813
	1213	-0.410347	0.804265	0.711653	1.77713	0.300229
	1214	-0.73307	0.743299	-0.587552	2.09082	-1.75111
	1215	0.574764	-0.769849	0.4717	2.11207	-0.512548
	1216	-0.643888	0.766058	0.385568	0.566655	-0.0844498
	1217	-0.0563973	0.77833	0.418892	1.19207	-1.02196
	1218	0.50629	0.830322	0.454204	2.14339	-0.51526
	1219	-0.535108	-0.067616	0.364931	0.95643	-1.81078
	1220	-1.07762	-0.565611	-0.724445	0.124476	-1.17026
	1221	-0.93494	-0.432933	0.151979	0.727227	-1.7784
	1222	0.370608	0.802084	0.221295	0.516783	-0.424608
	1223	0.197952	0.798334	-0.434714	1.17599	-0.65847
	1224	0.310262	0.805358	0.42245	0.99206	-0.472739
	1225	-0.220984	0.811658	0.2343	1.18213	0.619777
	1226	0.13533	0.778247	-0.328556	1.33443	-1.44968
	1227	-0.986028	-1.426	-0.396207	-0.586701	-0.60192
	1228	-0.955732	-0.883365	-0.189132	-0.783814	-0.579747
	1229	-0.373282	-0.242812	0.600333	0.228928	0.0592144
	1230	-1.37606	-0.984456	-0.53358	0.465457	-1.14125
	1231	0.220842	0.719777	-0.292335	1.17672	0.461921
	1232	-0.183997	-0.232139	-1.35716	1.12171	0.397293
	1233	0.654856	0.833319	0.662988	1.80045	-0.455955
	1234	0.502851	0.825172	-0.810508	1.78373	-0.490395
	1235	0.226256	0.787009	-1.39774	0.102729	-0.510651
	1236	-0.0957046	0.808152	-0.101444	0.848831	0.45751
	1237	0.866056	0.832691	-0.810227	1.18131	-0.476356
	1238	-0.0263985	-0.0237068	0.0397259	0.227721	-0.516847
	1239	0.566164	0.186292	-0.948321	-0.110156	1.08035
	1240	-0.958036	-0.885366	-0.192005	-0.910232	-0.579776
	1241	0.849817	1.26196	-1.09831	-1.58115	0.121578
	1242	0.821275	-0.337519	0.227223	0.295674	-0.709373
	1243	0.856968	-0.306798	0.159163	0.293598	0.462935
	1244	0.934641	1.04388	1.38485	1.19147	-0.897634
	1245	1.27089	0.593289	1.36213	-1.47336	0.347658
	1246	0.874426	1.41221	-1.35312	-0.38707	0.304304
	1247	1.64908	-0.0552249	-1.53943	-0.248678	-0.0944313
	1248	0.809182	0.199005	-0.63105	-0.601937	-0.551056
	1249	0.909499	1.30681	-0.9343	-0.587141	1.26546
	1250	0.896666	1.64433	-1.55906	-1.06272	1.23779
	1251	-0.108718	0.427787	0.76546	-2.3577	1.02759
	1252	0.0114203	0.616589	0.564514	-2.56104	0.656847
	1253	1.75644	0.417935	-0.241229	-0.67312	1.49577
	1254	0.865606	1.03766	-0.859708	-2.57062	1.25972
	1255	1.38853	1.099	-0.81612	-1.61926	1.4404
	1256	0.93406	0.856419	0.343681	-0.666907	1.46128
	1257	0.860289	0.817407	-0.547857	-1.42057	0.486333
	1258	0.422153	0.613416	-0.302185	1.1777	1.04312
	1259	0.953392	0.866651	0.683201	1.21954	0.69827
	1260	0.97125	0.877588	0.827744	1.22316	1.10256
	1261	1.02072	0.903711	1.45529	2.17799	1.48369
	1262	1.01762	0.903473	1.36333	2.17561	1.48178
	1263	0.0702387	0.026217	1.30007	1.92968	0.281372
	1264	-0.859669	-1.6691	0.0389061	1.32279	-1.39319
	1265	-0.428259	0.566193	1.02921	2.08119	-0.656696
	1266	-0.285987	0.340985	0.0561004	-0.278647	0.230979
	1267	0.12085	0.554091	-0.353673	-0.602423	-0.500273
	1268	-0.958199	-0.082067	-1.46183	-0.769044	-0.579934
	1269	-0.205534	-1.2349	-1.65296	-0.39999	-2.29244
	1270	1.68662	1.49778	1.4812	2.20515	1.52633
	1271	0.652737	1.80136	0.700189	2.62759	0.528218
	1272	1.68662	1.49778	1.4812	2.20515	1.52633
	1273	1.9266	1.74759	1.49059	2.21569	1.5428
	1274	1.6807	1.49381	1.47375	1.87702	1.5263
	1275	0.699397	-0.0873349	-0.103213	-0.544865	0.460102
	1276	0.253284	-0.465896	-0.211767	0.293156	-0.525522
	1277	-0.238932	0.238856	-0.213037	-0.615997	1.38931
	1278	0.881841	-0.745396	1.10721	1.19552	0.467554
	1279	0.606786	1.26841	0.20172	0.808915	-1.4066
	1280	-0.776956	0.587613	0.244175	1.16467	1.38737
	1281	0.83075	-1.00431	0.658396	1.17896	-0.295843
	1282	0.671903	0.645552	-0.961978	0.911922	-1.44639
	1283	0.602228	-1.51251	0.40017	0.400692	-1.48832
	1284	1.80335	0.892997	0.699984	0.703509	0.543871
	1285	0.937324	0.724781	0.635853	-0.763531	0.541348
	1286	0.0608912	0.809843	0.419764	0.462595	0.473864
	1287	1.01515	1.68277	0.902627	1.03473	1.28844
	1288	0.966196	0.881591	0.500892	1.21467	1.27993
	1289	-0.895891	-0.752309	0.706283	-0.0488144	-0.189472
	1290	-0.160784	0.785287	1.08891	-1.10492	0.824705
	1291	0.924872	0.612499	0.65823	-0.00169813	0.857899
	1292	0.255145	0.182103	1.03953	0.0845406	-1.43541
	1293	0.397637	-0.785686	0.630676	-0.00109271	0.441316
	1294	0.449072	0.758033	-0.143154	-2.56476	-0.475459
	1295	-0.0202971	0.0448785	0.888074	-0.687082	-0.82174
	1296	1.18682	0.8608	1.39048	-0.883589	1.30739
	1297	1.07616	1.08262	-0.161753	-0.545585	1.46332
	1298	1.1372	1.32239	-0.792909	0.339015	0.875096
	1299	0.0122636	0.44211	-0.547094	0.119035	0.675494
	1300	0.995349	1.34239	0.594541	1.07289	1.48103
	1301	1.03356	1.7082	0.481448	1.02592	2.28575
	1302	0.164773	1.55694	0.676545	1.00937	2.09331
	1303	1.03324	1.60073	0.630935	1.02743	2.28533
	1304	1.01362	1.58642	0.50849	0.136904	2.283
	1305	0.935922	0.0858085	0.411814	0.101747	2.23199
	1306	0.651054	-0.38287	0.675997	0.0925727	2.21248
	1307	0.547079	0.755316	-0.588448	0.968776	2.37861
	1308	1.80923	0.250226	-0.109069	0.997256	2.41743
	1309	0.905636	0.309101	-0.379293	-0.80082	2.22358
	1310	0.898618	0.0775352	-0.50161	0.843187	1.60117
	1311	1.55814	0.30328	0.508924	1.26804	0.512374
	1312	1.63738	1.01238	1.33677	-0.590742	2.09482
	1313	-0.412153	0.12563	-0.438408	-0.576379	1.39842
	1314	1.84061	0.785125	1.10897	-0.476787	2.11655
	1315	1.81256	1.71599	-1.11444	-0.0980896	1.89051
	1316	1.08326	-0.737557	0.360438	-1.37634	2.05226
	1317	0.255711	0.738912	-1.25951	1.15253	1.18973
	1318	0.0304006	1.4102	-0.375435	-1.47824	2.38787
	1319	0.0894482	1.28746	-0.366194	0.50476	0.474246
	1320	0.439824	0.343432	0.528947	-0.0716172	0.445776
	1321	0.888205	0.830097	-0.0983669	-0.678053	0.495494
	1322	1.0037	0.894275	1.26172	1.91385	1.29557
	1323	-0.730025	-0.846717	-0.969466	0.744214	-0.427326
	1324	-0.254008	0.00330268	-0.311184	1.15128	0.422458
	1325	0.37012	-0.750702	0.0379585	2.09548	0.636883
	1326	0.451573	-0.750809	0.184454	2.10113	0.482113
	1327	0.8817	0.808301	0.628818	0.331228	-0.982224
	1328	-0.743094	0.77711	-0.12788	0.746095	0.43303
	1329	0.710639	1.61656	0.405719	1.27681	-0.968988
	1330	0.631154	0.806313	-0.647561	1.18078	-1.11604
	1331	-0.22621	-0.019887	0.194802	1.16557	-0.571474
	1332	0.156641	0.781029	0.185324	0.200925	-0.696407
	1333	-0.0571254	0.790435	-0.31787	1.50112	-0.71535
	1334	0.285569	0.809465	-0.525802	1.38324	-0.492545
	1335	0.905555	0.857133	-0.506745	1.09233	0.486573
	1336	0.437222	0.789711	0.605325	-0.44672	-0.46316
	1337	0.268696	0.483391	0.650347	1.06368	0.474886
	1338	-2.48194	-2.58754	-1.48985	0.137899	-2.46255
	1339	-1.6031	-1.60837	-0.388742	1.09036	-1.79635
	1340	-1.29398	-1.42037	-0.689989	1.0907	-0.0597442
	1341	-2.46037	-2.24449	-1.52838	-0.715082	-2.05708
	1342	-2.86167	-2.60923	-1.74564	0.123185	-2.6423
	1343	-1.86889	-1.48833	-0.749593	0.518544	-1.41473
	1344	-0.447151	-1.43724	0.213973	0.780255	-0.356247
	1345	-1.60773	-1.71066	-0.832201	1.12806	-1.5985
	1346	-2.33212	-2.56316	-1.60558	1.23305	-2.41083
	1347	0.0330452	-0.217182	0.647782	1.37182	0.444331
	1348	-0.183291	-0.195654	0.850565	-0.699859	1.39875
	1349	0.954057	0.885052	-0.0361945	1.20076	1.45293
	1350	-0.00810138	0.591004	-1.56716	1.08644	0.0806504
	1351	0.0198395	0.595799	-0.624292	0.707557	0.445055
	1352	0.230337	0.706364	-0.835704	0.276302	0.452455
	1353	-1.70726	0.400719	-0.0867329	0.0933489	0.388613
	1354	0.320086	1.54106	-0.378513	1.19281	1.07345
	1355	0.289147	-0.536934	-0.741731	1.1409	0.416776
	1356	0.30315	1.32849	-1.39146	-0.254504	-2.23944
	1357	-0.600955	-0.0979129	-0.75205	-1.92979	-1.1626
	1358	-0.00625082	0.841658	0.603802	1.19539	1.42976
	1359	0.780734	-0.703923	0.343804	0.827268	-1.8523
	1360	0.514725	0.61804	1.1613	0.513185	1.45328
	1361	-0.132401	0.289089	-1.64719	-0.135146	-2.45284
	1362	0.20018	-0.746237	-1.61255	0.911852	-2.47371
	1363	0.607367	0.100727	-0.422566	1.11935	-0.733737
	1364	0.342817	-0.583758	0.619908	-0.0623084	0.0517848
	1365	-1.19951	-1.02834	-0.417161	-1.44715	-0.301527
	1366	-0.715621	0.0308536	-0.617143	-0.739863	-0.895644
	1367	-0.341815	0.145978	-1.07796	-0.89553	-2.10828
	1368	-0.399819	0.237193	0.528005	0.586854	0.707686
	1369	-0.602937	0.117673	0.489053	1.16625	0.412669
	1370	1.80135	1.69676	-0.565904	2.16309	-0.228966
	1371	-0.911835	-0.866164	0.55807	-0.734581	-0.00209513
	1372	1.0036	0.888848	1.43394	1.2387	1.48347
	1373	1.0036	0.888848	1.43394	1.2387	1.48347
	1374	-0.856608	0.0564404	0.623567	-0.713007	0.262812
	1375	-0.939735	-0.885446	0.404358	-0.99759	-0.567359
	1376	-0.654222	-0.86816	0.0307163	-1.00077	-0.380113
	1377	-0.914264	-0.0683302	0.74676	-0.972361	0.000401667
	1378	0.686029	0.864029	1.01949	0.565549	1.46417
	1379	-1.43244	0.737207	-1.31747	1.49636	-0.37838
	1380	-0.916547	0.695077	-0.436323	-2.60255	-0.5319
	1381	-2.86862	-1.74265	-1.80798	-2.72615	-2.61311
	1382	-2.74188	0.571554	-1.79324	-2.67571	-2.16921
	1383	-2.75405	0.561839	-1.80074	-2.6758	-2.53768
	1384	-1.91004	-1.52406	-0.800909	-1.7396	-1.41524
	1385	-0.983468	-0.641561	-0.273947	-0.45149	-0.549276
	1386	0.0242069	0.00297989	0.622748	0.242505	0.451867
	1387	-2.20886	-2.60656	-1.77209	-2.73002	-1.98586
	1388	-1.66003	-1.75606	-0.897405	-1.7412	-1.59916
	1389	0.0242069	0.00297989	0.622748	0.242505	0.451867
	1390	-0.820928	-2.15175	-0.75377	-1.89181	0.331042
	1391	-0.955183	-0.882889	-0.188448	-0.753691	-0.579741
	1392	0.0242069	0.00297989	0.622748	0.242505	0.451867
	1393	-0.0263721	-0.669036	0.598314	-0.756331	0.430158
	1394	0.0242069	0.00297989	0.622748	0.242505	0.451867
	1395	0.522066	0.32781	0.202568	-1.49414	-1.01579
	1396	0.0262543	-0.475453	-0.219084	0.34577	-0.534147
	1397	1.12164	0.139738	0.199491	0.334529	-0.467777
	1398	0.392135	0.0521372	0.759139	0.812349	1.42314
	1399	-0.115575	0.00567749	-0.403505	0.892954	0.426028
	1400	1.36614	0.171522	0.12031	0.129304	0.495392
	1401	0.842236	-0.316604	0.0981433	-0.438849	0.461908
	1402	0.253284	-0.465896	-0.211767	0.293156	-0.525522
	1403	-0.238932	0.238856	-0.213037	-0.615997	1.38931
	1404	0.739758	0.279909	-0.0733199	0.730173	0.471754
	1405	1.34587	0.12295	0.539447	-1.47437	0.342995
	1406	1.49046	-0.308745	1.3897	0.616613	-1.02989
	1407	-0.240638	-0.351151	0.813293	0.366723	0.648868
	1408	0.581635	-1.52157	0.0577807	-0.126534	-1.4953
	1409	0.182622	-0.26524	0.595834	-0.0860819	-0.875979
	1410	1.0005	0.888611	1.34198	1.23633	1.48156
	1411	1.03088	0.914057	1.3715	2.17572	1.88323
	1412	1.00674	0.89964	1.14836	1.96224	1.47736
	1413	-0.849004	-0.828319	1.25654	1.89188	-0.182033
	1414	-0.263243	0.76799	-0.0276548	2.11522	-1.61996
	1415	0.0095397	0.790585	-0.381728	2.11201	-1.19664
	1416	-0.571651	0.763744	-0.0404964	1.27146	-0.728841
	1417	-0.454475	0.783556	-0.214936	0.658224	0.228099
	1418	-0.122971	0.782303	-0.855908	0.737882	-0.460226
	1419	0.250985	0.806162	0.105061	2.12943	-1.01751
	1420	-0.265132	1.60264	0.222815	0.846204	0.482355
	1421	0.210761	0.820639	0.640838	0.717871	0.483526
	1422	0.456015	0.0913	0.216327	1.18459	-1.60914
	1423	-0.395903	-0.80899	0.133324	1.6787	-0.0813631
	1424	-0.368161	-0.825564	0.087211	1.19435	-0.504885
	1425	-0.436923	1.57772	0.40444	1.5509	-0.637211
	1426	-0.872632	-0.828136	0.42253	1.03654	0.389119
	1427	-0.767384	0.130551	1.35922	0.87297	1.39575
	1428	0.0707206	0.72262	0.0714882	0.219579	1.41976
	1429	0.893953	0.829754	0.199892	0.855808	-0.45528
	1430	-0.0481946	0.752493	-0.820174	0.810566	-1.83635
	1431	1.75745	1.6662	-0.773064	2.15806	-1.37403
	1432	1.77875	1.6774	-0.526254	2.16431	-0.967617
	1433	1.84517	1.70851	0.39687	2.18784	0.142867
	1434	1.96936	1.77367	1.84067	2.22446	2.50668
	1435	0.971431	0.886384	0.479392	1.21407	1.46364
	1436	1.04679	0.896302	1.23398	1.61385	1.48083
	1437	0.707447	0.845587	0.955775	1.78079	-0.0474583
	1438	0.668015	-0.567492	-0.242108	0.656655	-0.305032
	1439	-0.772184	-0.753103	0.288572	0.151587	-0.561098
	1440	-0.879032	0.23386	1.05673	-1.07613	-0.990848
	1441	0.604024	0.144082	0.414153	0.460017	0.633121
	1442	0.515388	-0.121047	1.33635	-0.668354	-0.473949
	1443	1.1415	0.663339	1.68424	1.42292	1.6466
	1444	1.08132	1.12257	1.51942	0.971212	1.31171
	1445	0.29066	-0.211221	1.70919	0.621912	0.715432
	1446	0.502983	0.60661	0.962748	0.808561	0.887206
	1447	0.742209	0.86118	1.00468	0.871084	1.0649
	1448	-0.968813	-0.883933	-0.592915	-0.764127	-0.588145
	1449	0.820149	0.874549	0.494801	0.883238	1.45861
	1450	0.166908	0.0141574	0.352698	0.566765	0.451599
	1451	0.974842	0.886645	0.580603	1.21668	1.46574
	1452	-0.507506	-0.8658	0.226734	-0.992403	-0.554776
	1453	-0.150522	-0.0276005	0.570219	-0.95999	0.261484
	1454	1.76702	1.71827	1.76521	-0.856152	2.50044
	1455	1.16604	0.909613	1.45966	2.12998	1.48922
	1456	-0.263775	-2.201	1.12146	-2.23401	1.74173
	1457	-0.115659	-2.22809	0.964917	-2.23328	0.387923
	1458	-0.122744	-2.22863	0.754681	-2.23871	0.383554
	1459	-0.12875	-2.2291	0.576453	-2.24331	0.379851
	1460	-0.142918	-2.23018	0.155982	-2.25416	0.371114
	1461	-0.246506	-2.39216	1.16564	1.51764	0.530729
	1462	-0.52427	-2.41927	0.60436	1.49793	-0.0451939
	1463	0.707447	0.845587	0.955775	1.78079	-0.0474583
	1464	-0.752476	-0.721387	-0.1795	0.0879256	0.546778
	1465	-0.787162	0.26033	-0.603358	-0.384209	-1.3945
	1466	-1.40644	-1.23408	-0.31002	-0.72206	-0.769681
	1467	0.813772	-0.745657	-1.33851	0.193318	1.37342
	1468	0.829317	-0.868454	0.0422826	0.22687	0.60292
	1469	1.35988	0.057477	0.331494	1.1528	-0.299803
	1470	0.707447	0.845587	0.955775	1.78079	-0.0474583
	1471	-1.43244	0.737207	-1.31747	1.49636	-0.37838
	1472	-0.916547	0.695077	-0.436323	-2.60255	-0.5319
	Bartlett scores
	Case index	AWA	DESC	NJ	NR	OBS
	0	1.94881	1.78686	0.174265	2.29039	0.753853
	1	-2.96393	-2.71708	-1.85381	-2.81756	-2.66554
	2	-2.96393	-2.71708	-1.85381	-2.81756	-2.66554
	3	-2.96393	-2.71708	-1.85381	-2.81756	-2.66554
	4	-2.96393	-2.71708	-1.85381	-2.81756	-2.66554
	5	-2.96393	-2.71708	-1.85381	-2.81756	-2.66554
	6	-2.96393	-2.71708	-1.85381	-2.81756	-2.66554
	7	-2.96393	-2.71708	-1.85381	-2.81756	-2.66554
	8	-2.96393	-2.71708	-1.85381	-2.81756	-2.66554
	9	-2.96393	-2.71708	-1.85381	-2.81756	-2.66554
	10	-2.96393	-2.71708	-1.85381	-2.81756	-2.66554
	11	-2.96393	-2.71708	-1.85381	-2.81756	-2.66554
	12	-2.96393	-2.71708	-1.85381	-2.81756	-2.66554
	13	-2.96393	-2.71708	-1.85381	-2.76165	-2.66554
	14	-2.96393	-2.71708	-1.85381	-2.81756	-2.66554
	15	-2.96393	-2.71708	-1.85381	-2.76165	-2.66554
	16	-0.0162845	-2.20522	0.689028	-2.40473	0.482617
	17	0.884111	-2.35114	0.812003	-2.40473	0.775054
	18	-0.240489	-2.71708	1.31723	1.68163	0.651589
	19	-1.55661	-1.57117	-1	-1.43905	-1.209
	20	-2.1875	-2.71708	-1.85381	-2.81756	-1.97343
	21	-2.03963	-1.42873	-0.585439	-1.18721	-1.17595
	22	-2.96393	-2.71708	-1.85381	-2.81756	-2.66554
	23	-2.96393	-2.71708	-1.6282	-2.43496	-2.66554
	24	0.634344	0.395837	0.274465	-1.65393	-1.15475
	25	-2.46605	0.523606	0.311642	-0.974865	-1.38545
	26	-0.832873	-0.794679	0.377623	0.191303	-0.56677
	27	-0.998832	0.352595	1.31723	-1.18721	-1.0868
	28	-0.666913	0.497145	-1.2586	0.629809	-0.390318
	29	-0.315255	-0.407116	0.933224	0.391788	0.717692
	30	0.966263	0.523606	0.707616	1.21289	1.3013
	31	1.13222	0.377689	0.707616	1.2688	-0.159614
	32	-0.998832	-0.915502	0.707616	-0.361555	-0.162723
	33	-0.0162845	1.13119	-0.0393734	1.2688	1.71594
	34	1.69904	-0.917609	-1.42653	1.2688	2.22849
	35	0.116727	0.230405	-1.41457	-1.1708	0.68464
	36	-0.481215	-0.382022	1.01536	-1.68416	0.482617
	37	0.0183194	0.252026	1.12218	0.24721	0.0424093
	38	0.492291	-0.379289	-0.164781	-1.91032	-1.17595
	39	-0.490256	-2.47196	0.740607	-1.40208	-1.23768
	40	-1.68241	-1.69547	-0.615996	0.816469	-1.64173
	41	-0.998832	-1.03633	-0.423379	-1.62825	-0.56677
	42	-0.441053	-1.59627	-0.457598	0.24721	0.0498893
	43	-1.67337	-1.81629	-1	-2.59393	-1.43971
	44	-0.998832	-0.915502	-0.146193	-1.85953	-0.56677
	45	-2.96393	-2.71708	-1.85381	-0.4364	-2.66554
	46	-2.96393	-2.71708	-1.85381	0.303117	-2.66554
	47	0.966263	1.13119	1.11021	-1.06157	-2.2615
	48	-0.0162845	1.78686	1.33582	-1.45799	-0.56677
	49	0.966263	0.617968	0.411841	1.2688	-0.973926
	50	0.966263	1.66604	-0.146193	0.303117	-0.884779
	51	1.94881	-0.385495	0.323611	1.21289	-1.03255
	52	-0.167378	0.617968	0.740607	0.590304	0.482617
	53	-0.583105	0.230405	0.844993	1.15699	0.367898
	54	-0.0162845	0.619335	1.21041	-1.45799	0.482617
	55	-0.583105	0.208784	0.46342	1.2688	0.948396
	56	1.53308	1.66604	1.56143	1.2688	1.97532
	57	1.11736	1.03199	1.45461	2.29039	2.14866
	58	-2.96393	0.670889	0.500598	0.462087	0.482617
	59	-1.30684	-0.135537	-1.60962	0.109715	0.19018
	60	0.707455	-0.548194	-0.146193	1.21289	-0.159614
	61	-0.774628	0.644429	-0.722815	0.554963	0.482617
	62	0.408484	0.886075	-0.893183	0.24721	-0.973926
	63	-0.367942	0.252026	-1	1.04263	-1.61616
	64	0.966263	0.886075	-0.283569	0.303117	-0.188295
	65	0.541495	0.497145	1.56143	0.830294	1.532
	66	-1.39065	0.765252	-1.85381	0.830294	-2.66554
	67	-1.39065	0.765252	0.493978	0.855974	-1.49396
	68	0.550536	0.644429	-0.745065	-0.863051	-2.66554
	69	-0.998832	-0.379289	-1	1.15699	-1.61616
	70	-0.382808	0.886075	-0.213402	0.986727	0.122234
	71	0.966263	0.886075	0.326044	0.303117	0.717692
	72	0.541495	0.00690729	-1.08823	1.21289	-2.46352
	73	0.966263	-0.137643	0.0427631	0.303117	-1.21211
	74	0.291728	0.253393	0.493978	0.473375	-1.61616
	75	1.94881	1.51876	0.256402	2.06422	-0.331695
	76	0.966263	0.886075	1.31723	1.2688	1.532
	77	-0.382808	-0.915502	0.323611	-0.322049	0.298685
	78	1.01547	0.253393	0.984803	-1.05645	1.12048
	79	-1.39065	0.886075	-0.774395	-2.81756	0.0498893
	80	-0.998832	0.886075	-0.390389	-2.81756	-0.56677
	81	-0.998832	0.886075	-0.146193	-0.77438	-0.56677
	82	-2.53916	0.886075	-1.60962	-2.07804	-2.05636
	83	-2.96393	0.886075	-1.85381	-2.81756	-2.66554
	84	-2.65592	-2.35114	-1.5028	-2.5914	-2.66554
	85	-0.998832	-0.915502	-0.146193	-0.77438	-0.56677
	86	-1.67337	-1.30307	-0.667575	-1.15698	-0.973926
	87	-1.93773	-1.81629	-1.10682	-1.79597	-1.3312
	88	-2.96393	-2.71708	-1.85381	-2.81756	-2.66554
	89	-2.96393	-2.71708	-1.85381	-2.81756	-2.66554
	90	-2.96393	-2.71708	-1.85381	-2.81756	-2.66554
	91	-2.96393	-2.71708	-1.85381	-2.81756	-2.66554
	92	-0.666913	0.886075	-1.85381	0.886201	-0.336066
	93	-0.998832	0.886075	-1.5028	0.718479	-0.56677
	94	-1.4835	-0.0147138	0.378851	0.800067	-0.336066
	95	0.242524	-1.03843	-0.164781	0.986727	0.306165
	96	1.13222	0.640956	-0.478619	-0.718473	0.482617
	97	0.800304	-0.136903	-0.146193	-0.604122	0.482617
	98	0.800304	0.886075	-0.253012	-0.662566	-0.56677
	99	0.800304	-0.915502	-0.3718	0.830294	-1.38108
	100	0.800304	0.886075	0.186234	1.2688	-0.973926
	101	0.966263	-0.915502	1.21041	1.2688	0.482617
	102	0.492291	1.78686	0.984803	1.21289	1.532
	103	0.64921	-0.794679	1.09162	1.21289	1.35555
	104	1.94881	1.54522	1.31723	-0.949753	-1.61616
	105	-0.0162845	0.886075	0.46342	0.473375	0.482617
	106	1.78285	1.3993	0.161551	1.2688	2.02646
	107	1.69904	-0.284927	-1.53335	1.2688	2.40494
	108	-0.0162845	-2.20522	0.689028	-2.40473	0.482617
	109	0.884111	-2.35114	0.812003	-2.40473	0.775054
	110	-0.240489	-2.71708	1.31723	1.68163	0.651589
	111	-1.55661	-1.57117	-1	-1.43905	-1.209
	112	-2.1875	-2.71708	-1.85381	-2.81756	-1.97343
	113	-2.03963	-1.42873	-0.585439	-1.18721	-1.17595
	114	-2.96393	-2.71708	-1.85381	-2.81756	-2.66554
	115	-2.96393	-2.71708	-1.6282	-2.43496	-2.66554
	116	0.634344	0.395837	0.274465	-1.65393	-1.15475
	117	-2.46605	0.523606	0.311642	-0.974865	-1.38545
	118	-0.832873	-0.794679	0.377623	0.191303	-0.56677
	119	-0.998832	0.352595	1.31723	-1.18721	-1.0868
	120	-0.666913	0.497145	-1.2586	0.629809	-0.390318
	121	-0.315255	-0.407116	0.933224	0.391788	0.717692
	122	0.966263	0.523606	0.707616	1.21289	1.3013
	123	1.13222	0.377689	0.707616	1.2688	-0.159614
	124	-0.998832	-0.915502	0.707616	-0.361555	-0.162723
	125	-0.0162845	1.13119	-0.0393734	1.04517	1.71594
	126	1.69904	-0.917609	-1.42653	1.15699	2.22849
	127	0.116727	0.230405	-1.41457	-1.22671	0.68464
	128	-0.481215	-0.382022	1.01536	-1.79597	0.482617
	129	0.0183194	0.252026	1.12218	0.135396	0.0424093
	130	0.492291	-0.379289	-0.164781	-1.79851	-1.17595
	131	-2.96393	-2.71708	-1.85381	-2.81756	-2.66554
	132	-2.96393	-2.71708	-1.85381	-2.81756	-2.66554
	133	0.466729	1.15281	0.46342	1.49497	0.251913
	134	1.94881	1.78686	2.41523	2.29039	2.58139
	135	0.966263	0.886075	1.56143	2.29039	1.532
	136	-2.96393	-2.71708	-1.85381	-2.81756	-2.66554
	137	-2.96393	-2.71708	-1.85381	-2.81756	-2.66554
	138	-2.96393	-2.71708	-1.85381	-2.81756	-2.66554
	139	-2.96393	-2.71708	-1.85381	-2.81756	-2.66554
	140	-2.96393	-2.71708	-1.85381	-2.81756	-2.66554
	141	-2.96393	-2.71708	-1.85381	-2.81756	-2.66554
	142	-2.96393	-2.71708	-1.85381	-2.81756	-2.66554
	143	-2.96393	-2.71708	-1.85381	-2.81756	-2.66554
	144	-2.96393	-2.71708	-1.85381	-2.81756	-2.66554
	145	-2.96393	-2.71708	-1.85381	-2.81756	-2.66554
	146	-0.490256	0.886075	1.42162	1.68163	1.59374
	147	-0.749065	0.886075	1.40303	1.68163	0.482617
	148	-1.04804	-0.648762	-0.253012	-0.447688	-0.538089
	149	-1.56565	-0.768219	-0.271601	-1.05645	-1.43971
	150	-1.22304	-0.625775	0.249782	-0.692793	-0.541198
	151	-2.96393	-2.71708	-1.85381	-2.81756	-2.66554
	152	-0.0162845	-0.0147138	0.707616	0.24721	0.482617
	153	-0.0162845	-0.0147138	0.707616	0.24721	0.482617
	154	-1.67337	-1.81629	-0.893183	-1.79597	-1.61616
	155	-1.25764	-0.915502	-0.146193	-0.77438	-0.797474
	156	0.800304	0.352595	0.504259	-0.718473	1.3013
	157	-0.998832	0.886075	-1.5028	0.718479	-0.56677
	158	0.800304	-0.673856	-0.320221	0.718479	-0.336066
	159	0.966263	-0.920342	-1.6282	0.24721	1.532
	160	0.149675	-0.0147138	-0.774395	0.855974	-0.56677
	161	-0.832873	0.497145	-1.27719	0.986727	-1.61616
	162	0.0765644	-1.03633	0.933224	-0.718473	-2.02331
	163	0.800304	-1.69547	0.0794146	-0.120997	-1.61616
	164	0.382921	0.644429	0.0794146	-1.47182	0.482617
	165	0.800304	0.886075	0.186234	1.2688	-0.973926
	166	1.94881	0.110949	0.43043	1.15699	-1.38545
	167	0.800304	0.110949	0.323611	0.43387	-0.56677
	168	0.966263	0.886075	1.33582	-1.30156	1.12796
	169	-0.998832	-0.428737	1.12218	-1.28773	-0.126562
	170	0.0183194	-0.670383	-0.0946136	-0.944639	-0.126562
	171	-0.0162845	-0.894621	-1.5028	0.366675	-1.99463
	172	1.53308	1.27364	1.91244	1.87756	2.20292
	173	0.966263	0.886075	1.56143	1.2688	1.532
	174	0.966263	0.886075	1.31723	1.2688	1.532
	175	-0.0162845	0.886075	1.17742	1.68163	0.482617
	176	-1.68241	0.886075	-0.3718	1.68163	-1.84686
	177	-1.39065	0.886075	-0.774395	-2.81756	0.0498893
	178	-0.998832	0.886075	-0.390389	-2.81756	-0.56677
	179	-0.0162845	-0.750071	0.707616	-0.823546	0.482617
	180	1.94881	-0.526573	0.707616	1.15699	0.482617
	181	0.966263	0.738791	0.256402	0.046725	0.280594
	182	1.94881	1.78686	-0.648987	0.191303	2.40494
	183	0.466729	0.255499	-1.53335	-1.12001	0.659068
	184	-0.0162845	0.644429	-0.679544	-1.00566	1.07059
	185	0.707455	0.886075	-0.679544	-0.949753	0.482617
	186	1.43119	0.886075	-0.679544	-1.40208	0.482617
	187	0.233483	1.15418	-0.072364	0.0769517	2.58139
	188	0.966263	0.617968	0.900233	0.359024	0.871681
	189	-0.0162845	0.760412	-0.23199	-1.62825	0.861092
	190	-0.0162845	-0.0147138	1.56143	1.2688	0.482617
	191	-0.0508883	0.379055	0.814436	-0.109709	-0.0118434
	192	-0.0747957	0.644429	0.814436	-0.109709	1.12796
	193	0.966263	1.78686	-0.0393734	-0.109709	2.37937
	194	0.466729	1.15418	1.229	-2.59393	0.713321
	195	-0.0162845	1.15281	0.237813	-0.718473	-0.548678
	196	0.966263	0.743631	1.09162	1.2688	-0.385948
	197	0.966263	0.742264	-1	-1.57234	-1.02818
	198	-0.167378	1.51876	-1.85381	-1.28773	1.3013
	199	1.53308	1.01037	-0.253012	-1.28773	1.32998
	200	1.53308	0.640956	0.216791	-2.40473	1.77019
	201	1.38199	0.472051	-1	-2.81756	1.12485
	202	0.399443	0.886075	-1	-0.755442	1.0918
	203	0.966263	0.886075	-1	-1.8965	1.0918
	204	1.94881	0.886075	-1	-0.699534	0.482617
	205	1.94881	1.29663	-0.359831	1.21289	2.22849
	206	-0.0162845	0.886075	1.17742	1.68163	0.482617
	207	-1.68241	0.886075	-0.3718	1.68163	-1.84686
	208	-1.39065	0.886075	-0.774395	-2.81756	0.0498893
	209	-0.998832	0.886075	-0.390389	-2.81756	-0.56677
	210	-0.0162845	-0.750071	0.707616	-0.823546	0.482617
	211	1.94881	-0.526573	0.707616	1.15699	0.482617
	212	0.966263	0.738791	0.256402	0.046725	0.280594
	213	1.94881	1.78686	-0.648987	0.135396	2.40494
	214	0.466729	0.255499	-1.53335	-1.17592	0.659068
	215	-0.0162845	0.644429	-0.679544	-0.949753	1.07059
	216	0.707455	0.886075	-0.679544	-1.11747	0.482617
	217	1.43119	0.886075	-0.679544	-1.40208	0.482617
	218	0.233483	1.15418	-0.072364	0.0769517	2.58139
	219	0.966263	0.617968	0.900233	0.24721	0.871681
	220	-0.0162845	0.760412	-0.23199	-1.68416	0.861092
	221	-0.0162845	-0.0147138	1.56143	1.2688	0.482617
	222	-0.0508883	0.379055	0.814436	-0.109709	-0.0118434
	223	-0.0747957	0.644429	0.814436	-0.221523	1.12796
	224	0.966263	1.78686	-0.0393734	-0.221523	2.37937
	225	0.466729	1.15418	1.229	-2.76165	0.713321
	226	1.13222	1.66604	1.83861	1.90779	1.73403
	227	1.13222	1.51876	1.56143	1.93347	1.532
	228	1.13222	1.15281	2.41523	1.49497	2.58139
	229	-2.48996	-1.9852	-0.648987	-1.94055	-0.945245
	230	-2.71416	-2.32952	-1.38401	-2.2088	-2.25839
	231	-2.70512	-2.59626	-1.5028	-2.43496	-1.99463
	232	-1.56565	-0.894621	-1.5028	0.366675	-1.99463
	233	-1.22304	0.886075	0.356601	1.2688	-0.188295
	234	-0.998832	0.230405	1.45461	0.303117	1.0918
	235	0.966263	0.763145	0.567807	1.72625	0.0710904
	236	-2.96393	-2.71708	-1.85381	-2.81756	-2.66554
	237	-2.96393	-2.71708	-1.85381	-2.81756	-2.66554
	238	-2.96393	-2.71708	-1.85381	-2.81756	-2.66554
	239	0.966263	0.886075	-0.146193	1.32471	-0.56677
	240	0.707455	1.78686	0.204823	1.62572	0.104142
	241	0.707455	0.229039	-0.146193	1.09854	-0.56677
	242	0.966263	-0.0147138	-1	0.774387	-1.61616
	243	-0.266052	1.52012	2.41523	2.29039	-2.48909
	244	0.707455	0.886075	2.41523	2.29039	-0.56677
	245	-0.0162845	0.760412	2.41523	2.29039	-1.61616
	246	1.78285	1.3993	2.41523	2.29039	0.067981
	247	1.94881	1.78686	1.66825	1.2688	2.58139
	248	1.22507	1.52012	2.41523	2.29039	-0.804954
	249	1.61689	0.374216	1.91244	1.2688	1.32998
	250	-0.0162845	-0.0147138	1.05863	0.604128	0.68464
	251	0.966263	0.886075	1.56143	1.2688	1.532
	252	0.692589	0.886075	1.03761	1.87756	-0.126562
	253	-1.64042	0.886075	-1.5028	1.68163	-0.354157
	254	-0.998832	0.886075	-0.390389	-2.81756	-0.56677
	255	-0.998832	0.886075	-0.146193	-2.81756	-0.56677
	256	-0.998832	-0.915502	-0.146193	-0.77438	-0.56677
	257	-1.67337	-1.30307	-0.667575	-1.15698	-0.973926
	258	-0.0162845	1.15629	0.707616	-1.62825	1.99778
	259	-1.36536	0.256866	-1.14935	-1.57234	1.32687
	260	-0.0162845	1.27364	0.795847	1.32471	0.861092
	261	1.00087	0.765252	-1.53335	0.359024	0.518778
	262	0.966263	1.275	-0.786363	0.24721	1.50332
	263	0.291728	-0.0147138	0.0674459	-0.109709	0.244433
	264	0.423084	0.617968	-0.786363	-1.00566	1.532
	265	-2.53916	-2.32952	-1.35102	-1.62825	-2.23282
	266	-2.96393	-2.71708	-1.85381	-1.62825	-2.66554
	267	-0.441053	-0.259833	0.707616	-0.662566	0.0498893
	268	-1.22304	-0.625775	0.43043	1.09854	-0.973926
	269	-2.96393	-2.71708	-1.85381	-0.4364	-2.66554
	270	-1.46376	-1.01334	-0.286003	-0.662566	-1.21211
	271	-2.1875	-2.71708	-1.85381	-1.79851	-2.05947
	272	-0.0162845	-0.0147138	0.707616	-1.85441	0.482617
	273	0.966263	1.15418	0.323611	-0.149214	1.12796
	274	-0.0162845	1.78686	-0.615996	-0.77438	0.482617
	275	0.966263	0.886075	1.45461	1.04263	1.32998
	276	0.966263	0.886075	1.45461	2.06422	1.532
	277	-0.998832	-0.915502	1.34779	1.90779	-0.162723
	278	-0.998832	0.372849	1.56143	2.29039	0.659068
	279	-0.832873	1.13119	1.45461	1.2688	0.659068
	280	-0.432011	-1.05795	-0.408977	1.2688	-0.801845
	281	-0.408104	0.886075	-0.390389	1.2688	0.482617
	282	0.291728	-0.0147138	-0.648987	2.23448	-0.56677
	283	0.408484	-0.259833	-0.774395	2.29039	-0.56677
	284	-0.333338	-0.402277	0.0980032	2.29039	-0.56677
	285	0.966263	-0.527939	-0.774395	0.986727	-0.56677
	286	-2.96393	-2.71708	-1.85381	0.303117	-2.66554
	287	-2.96393	-2.71708	-1.85381	1.2688	-2.66554
	288	-0.0162845	-0.0147138	0.707616	1.2688	0.482617
	289	-2.96393	-2.71708	-1.85381	-2.81756	-2.66554
	290	-0.0162845	-0.0147138	0.707616	0.24721	0.482617
	291	0.149675	-0.276614	-0.264981	0.492314	0.482617
	292	-0.832873	0.377689	-0.627965	-0.391781	-1.49833
	293	0.966263	-0.0147138	1.56143	0.303117	-0.56677
	294	1.22507	-0.0147138	0.600797	0.0210445	-0.159614
	295	1.52404	-0.0147138	0.984803	-1.04516	-1.79261
	296	1.39103	-0.792573	-0.253012	-1.07539	-0.508147
	297	1.27428	0.108216	0.186234	0.328798	-0.56677
	298	1.13222	0.640956	-0.478619	-0.718473	0.482617
	299	0.350239	-0.0147138	0.814436	0.855974	1.532
	300	0.175238	-0.158524	-0.497208	-0.109709	0.482617
	301	0.800304	-0.136903	-0.146193	-0.604122	0.482617
	302	0.335373	-0.526573	-0.253012	0.328798	-0.56677
	303	-0.315255	0.252026	-0.253012	-0.662566	1.532
	304	0.966263	-0.915502	1.21041	1.2688	0.482617
	305	0.64921	1.42092	0.219225	0.830294	-1.61616
	306	-0.998832	0.640956	0.256402	1.2688	1.532
	307	0.966263	-1.18224	0.707616	1.2688	-0.336066
	308	0.800304	0.71717	-1.13981	0.986727	-1.61616
	309	0.800304	-1.69547	0.46342	0.443149	-1.61616
	310	1.94881	0.886075	0.707616	0.685716	0.482617
	311	1.00087	0.765252	0.707616	-0.886195	0.518778
	312	-0.0162845	0.886075	0.46342	0.473375	0.482617
	313	0.966263	1.78686	0.951812	1.04263	1.3013
	314	0.966263	0.886075	0.482009	1.2688	1.32998
	315	-0.998832	-0.794679	0.866015	-0.0348627	-0.162723
	316	-0.275093	0.886075	1.28424	-1.24565	0.861092
	317	0.966263	0.617968	0.707616	-0.0538014	0.871681
	318	0.291728	0.230405	1.229	0.0512712	-1.61616
	319	0.457688	-0.915502	0.707616	-0.00918223	0.482617
	320	0.541495	0.886075	-0.109541	-2.81756	-0.56677
	321	-0.0162845	0.0858548	1.0706	-0.77438	-0.924044
	322	1.22507	0.886075	1.56143	-1.10107	1.32998
	323	1.13222	1.13119	-0.253012	-0.636885	1.532
	324	1.21603	1.3993	-1	0.391788	0.889773
	325	-0.0162845	0.475524	-0.655607	0.191303	0.738893
	326	0.966263	1.3993	0.588828	1.2688	1.532
	327	0.966263	1.78686	0.438738	1.2688	2.40494
	328	-0.0162845	1.66604	0.707616	1.2688	2.22849
	329	0.966263	1.66604	0.612766	1.21289	2.40494
	330	0.966263	1.66604	0.493978	0.303117	2.40494
	331	0.966263	-0.0147138	0.387158	0.24721	2.40494
	332	0.658251	-0.526573	0.707616	0.24721	2.40494
	333	0.501333	0.738791	-0.786363	1.21289	2.58139
	334	1.94881	0.106109	-0.283569	1.2688	2.58139
	335	0.966263	0.253393	-0.509177	-0.662566	2.40494
	336	0.966263	-0.01682	-0.679544	0.911882	1.73403
	337	1.69904	0.226932	0.482009	1.2688	0.482617
	338	1.69904	1.0069	1.45461	-0.793319	2.17423
	339	-0.499298	0.13257	-0.509177	-0.662566	1.55758
	340	1.94881	0.738791	1.17742	-0.662566	2.20292
	341	1.94881	1.78686	-1.41457	-0.210235	1.97221
	342	1.21603	-0.917609	0.363221	-1.34618	2.22849
	343	0.233483	0.765252	-1.53335	1.2688	1.3013
	344	-0.0854922	1.54174	-0.453937	-1.62825	2.58139
	345	0.0183194	1.42092	-0.453937	0.529283	0.482617
	346	-0.0162845	-0.625775	0.46342	-1.74006	-1.26325
	347	-0.0162845	-0.750071	0.26837	-2.13906	-1.26325
	348	0.457688	0.640956	-1.30775	-0.492308	0.19766
	349	-0.0162845	0.498512	-0.0909526	0.303117	-0.213867
	350	0.966263	-0.0147138	-0.0909526	-0.149214	0.482617
	351	1.44928	0.539648	-1.18896	1.15699	1.532
	352	1.08302	0.497145	-0.679544	-1.62825	0.482617
	353	-0.749065	0.230405	0.537249	0.473375	0.897253
	354	0.966263	1.13119	0.344632	-1.62825	1.532
	355	-0.324297	-1.18224	0.814436	-0.109709	0.067981
	356	0.634344	0.395837	1.56143	0.816469	-0.159614
	357	-2.96393	-2.71708	-1.85381	-2.81756	-2.66554
	358	0.966263	-0.116022	-0.271601	0.855974	0.482617
	359	0.966263	0.523606	0.707616	1.21289	1.3013
	360	0.658251	0.886075	1.31723	0.548221	0.482617
	361	-0.432011	-0.527939	0.482009	0.303117	0.104142
	362	-0.481215	0.886075	1.229	1.04263	-1.38545
	363	1.94881	-0.78984	1.28424	-0.335874	-1.26762
	364	0.658251	0.395837	0.814436	-0.662566	0.482617
	365	1.13222	-1.30443	-0.18337	0.629809	-0.56677
	366	0.966263	-0.649502	1.229	0.629809	0.482617
	367	1.94881	-0.526573	0.707616	1.15699	0.482617
	368	1.52404	0.911169	-0.109541	0.24721	0.482617
	369	0.966263	-1.15715	0.256402	1.2688	-1.209
	370	0.658251	0.886075	0.46342	-0.279967	0.482617
	371	0.658251	0.395837	0.707616	1.2688	0.482617
	372	-0.275093	0.886075	1.28424	-1.24565	0.861092
	373	0.966263	1.54174	-0.0826449	1.21289	2.40494
	374	0.966263	1.66604	0.493978	0.303117	2.40494
	375	0.658251	-0.526573	0.707616	0.24721	2.40494
	376	0.501333	0.738791	-0.786363	1.21289	2.58139
	377	1.44024	-0.135537	0.26837	1.2688	2.58139
	378	1.94881	0.106109	-0.283569	1.2688	2.58139
	379	0.966263	0.106109	-0.560756	1.2688	1.79576
	380	0.966263	-0.01682	-0.679544	0.911882	1.73403
	381	1.69904	1.0069	1.45461	-0.793319	2.17423
	382	0.48325	0.617968	-1.03056	-0.4364	1.96473
	383	-0.499298	0.13257	-0.509177	-0.662566	1.55758
	384	-0.0162845	-0.0147138	0.707616	0.24721	0.482617
	385	0.149675	-0.276614	-0.264981	0.492314	0.482617
	386	-0.832873	0.377689	-0.627965	-0.391781	-1.49833
	387	0.966263	-0.0147138	1.56143	0.303117	-0.56677
	388	1.22507	-0.0147138	0.600797	0.0210445	-0.159614
	389	1.52404	-0.0147138	0.984803	-1.04516	-1.79261
	390	1.39103	-0.792573	-0.253012	-1.07539	-0.508147
	391	1.27428	0.108216	0.186234	0.328798	-0.56677
	392	1.13222	0.640956	-0.478619	-0.718473	0.482617
	393	0.350239	-0.0147138	0.814436	0.855974	1.532
	394	0.175238	-0.158524	-0.497208	-0.109709	0.482617
	395	-0.0162845	-0.625775	0.46342	-1.68416	-1.26325
	396	-0.0162845	-0.750071	0.26837	-1.85953	-1.26325
	397	0.457688	0.640956	-1.30775	-0.4364	0.19766
[truncated: 4,539 more rows]
[truncated: 15 more columns]
