# Supplementary material for: A Multi- Mediation Analysis on the Impact of Social Media and Internet Addiction on University and High School Students’ Mental Health Through Social Capital and Mindfulness
Source: Int J Environ Res Public Health. 2025 Jan 2;22(1):57. doi: 10.3390/ijerph22010057 (PMC11764769; doi:10.3390/ijerph22010057)
Supplement: Supplementary file 1 [file ijerph-22-00057-s001.zip › HIGH SCHOOL STUDENTS DATA/S2E-Confirmatory Factor Analysis of Mental Health Continuum-Short Form for HIGH SCHOOL students.xlsx]

## Sheet: Navigation
	SmartPLS report
	Please cite the use of SmartPLS: Ringle, C. M., Wende, S., and Becker, J.-M. 2024. "SmartPLS 4." Bönningstedt: SmartPLS, https://www.smartpls.com.
		complete
	Final results
	Factor loadings	show
	Factors	show
	Indicator error terms	show
	Indicator data	show
	Quality criteria
	Model fit	show
	Construct reliability and validity	show
	Discriminant validity	show
	Residual covariance matrix	show
	Algorithm
	Setting	show
	Execution log	show
	Model and data
	Beta	show
	Lambda	show
	Theta	show
	Psi	show
	Iteration statistics	show

## Sheet: complete
	SmartPLS report
	Please cite the use of SmartPLS: Ringle, C. M., Wende, S., and Becker, J.-M. 2024. "SmartPLS 4." Bönningstedt: SmartPLS, https://www.smartpls.com.
	back to navigation
	Final results
	Factor loadings
	List (unstandardized)
		Parameter estimates	Standard errors	T values	P values
	EWB1 <- EWB	1	n/a	n/a	n/a
	EWB2 <- EWB	0.984651	0.0145537	67.6565	5.68434e-14
	EWB3 <- EWB	0.952904	0.0158168	60.2464	5.68434e-14
	PWB1 <- PWB	1	n/a	n/a	n/a
	PWB2 <- PWB	1.00947	0.0167151	60.3926	5.68434e-14
	PWB3 <- PWB	1.00114	0.0155099	64.5484	5.68434e-14
	PWB4 <- PWB	1.02082	0.0176529	57.8272	5.68434e-14
	PWB5 <- PWB	1.02759	0.0171175	60.0316	5.68434e-14
	PWB6 <- PWB	1.01628	0.0173369	58.6193	5.68434e-14
	SOWB1 <- SOWB	1	n/a	n/a	n/a
	SOWB2 <- SOWB	1.0365	0.0150735	68.7627	5.68434e-14
	SOWB3 <- SOWB	1.02634	0.0154449	66.4518	5.68434e-14
	SOWB4 <- SOWB	1.02318	0.0157484	64.9705	5.68434e-14
	SOWB5 <- SOWB	0.995542	0.0157621	63.1605	5.68434e-14
	List (standardized)
		Outer loadings (standardized)
	EWB1 <- EWB	0.943889
	EWB2 <- EWB	0.930076
	EWB3 <- EWB	0.899294
	PWB1 <- PWB	0.911781
	PWB2 <- PWB	0.918191
	PWB3 <- PWB	0.937981
	PWB4 <- PWB	0.905523
	PWB5 <- PWB	0.916944
	PWB6 <- PWB	0.909918
	SOWB1 <- SOWB	0.917244
	SOWB2 <- SOWB	0.948444
	SOWB3 <- SOWB	0.94049
	SOWB4 <- SOWB	0.934859
	SOWB5 <- SOWB	0.925298
	Matrix (unstandardized)
		EWB	PWB	SOWB
	EWB1	1
	EWB2	0.984651
	EWB3	0.952904
	PWB1		1
	PWB2		1.00947
	PWB3		1.00114
	PWB4		1.02082
	PWB5		1.02759
	PWB6		1.01628
	SOWB1			1
	SOWB2			1.0365
	SOWB3			1.02634
	SOWB4			1.02318
	SOWB5			0.995542
	Matrix (standardized)
		EWB	PWB	SOWB
	EWB1	0.943889
	EWB2	0.930076
	EWB3	0.899294
	PWB1		0.911781
	PWB2		0.918191
	PWB3		0.937981
	PWB4		0.905523
	PWB5		0.916944
	PWB6		0.909918
	SOWB1			0.917244
	SOWB2			0.948444
	SOWB3			0.94049
	SOWB4			0.934859
	SOWB5			0.925298
	Factors
	Estimated parameter (overview)
		Parameter estimates	Standard errors	T values	P values
	EWB	2.10783	0.0877141	24.0307	5.68434e-14
	PWB	1.91711	0.0842022	22.7679	5.68434e-14
	SOWB	1.9904	0.0864888	23.0134	5.68434e-14
	PWB <-> EWB	1.57451	0.0714661	22.0316	5.68434e-14
	SOWB <-> EWB	1.64684	0.0734776	22.4128	5.68434e-14
	SOWB <-> PWB	1.63995	0.0721572	22.7274	5.68434e-14
	Covariances
		EWB	PWB	SOWB
	EWB	2.10783	1.57451	1.64684
	PWB	1.57451	1.91711	1.63995
	SOWB	1.64684	1.63995	1.9904
	Correlations
		EWB	PWB	SOWB
	EWB	1	0.783257	0.804014
	PWB	0.783257	1	0.839529
	SOWB	0.804014	0.839529	1
	Thurstone scores
	Case index	EWB	PWB	SOWB
	0	2.27237	2.02547	1.80563
	1	-2.68407	-2.68967	-2.89781
	2	-0.537938	-1.29156	-1.85399
	3	-2.69301	-2.83799	-2.90695
	4	-2.69301	-2.83799	-2.90695
	5	-2.69301	-2.83799	-2.90695
	6	-2.69301	-2.83799	-2.90695
	7	-2.69301	-2.83799	-2.90695
	8	-2.69301	-2.83799	-2.90695
	9	-2.69301	-2.83799	-2.90695
	10	-2.69301	-2.83799	-2.90695
	11	-2.69301	-2.83799	-2.90695
	12	-2.69301	-2.83799	-2.90695
	13	-2.69301	-2.83799	-2.90695
	14	-2.69301	-2.83799	-2.90695
	15	-2.69301	-2.83799	-2.90695
	16	-2.32881	-2.31269	-2.38055
	17	2.69552	2.85339	2.90122
	18	2.86063	2.44943	2.70994
	19	-1.36391	-1.48895	-1.70675
	20	-2.66619	-2.39302	-2.87955
	21	-1.08156	-1.66774	-1.50214
	22	-2.69301	-2.83799	-2.90695
	23	-2.30914	-2.81674	-2.75451
	24	-1.46276	0.53752	0.451746
	25	-0.671196	-0.431517	0.821119
	26	0.154481	-0.0613842	-1.75388
	27	-0.948544	-1.13147	-0.107728
	28	0.821064	0.502959	1.81173
	29	0.257551	-1.53251	-0.96042
	30	1.16733	0.122839	0.0499062
	31	1.26046	0.589342	0.957675
	32	-0.348797	-0.56601	-0.42879
	33	1.27392	1.04835	0.793898
	34	1.16931	1.43271	-0.910021
	35	-0.902236	0.112036	1.03543
	36	-1.41215	0.373567	0.239951
	37	0.293903	0.398231	-0.215121
	38	-1.67343	0.647865	-0.771404
	39	-1.26093	0.117319	-0.250413
	40	0.708988	-0.258905	-0.403663
	41	-1.48861	0.571262	-0.942764
	42	0.296086	0.449961	-0.224579
	43	-2.29318	1.11468	-0.478729
	44	-1.6627	1.75456	-0.620088
	45	-0.306506	1.10775	0.156197
	46	0.256033	0.774569	-1.0106
	47	-0.86109	-0.559103	0.209337
	48	-1.22755	0.0535585	0.248974
	49	1.15605	0.825679	-0.632
	50	0.262653	0.654627	-0.830752
	51	1.11722	0.537691	-0.940044
	52	0.700826	1.37609	0.982191
	53	1.15951	-0.871751	0.693332
	54	-1.14234	-0.324031	1.6854
	55	1.2753	1.04948	0.811622
	56	1.28887	1.06068	0.986695
	57	2.28434	2.03535	1.96011
	58	0.584951	-2.5033	0.884034
	59	0.148259	-1.06724	-0.0607018
	60	1.16067	0.558003	-0.367925
	61	0.614494	-0.277571	0.880901
	62	0.390997	0.626538	0.925611
	63	0.997669	0.178422	0.442049
	64	0.415403	1.03148	0.950543
	65	0.842	0.396923	0.466451
	66	0.820851	-0.524261	0.87443
	67	0.89664	-0.521728	0.877567
	68	2.05678	1.88995	1.72087
	69	1.06611	-0.81272	-0.61385
	70	1.00615	-0.0839856	0.754377
	71	0.415403	1.03148	0.950543
	72	1.19893	0.395933	0.271378
	73	0.323754	0.955855	-0.23158
	74	0.539827	0.246989	0.495867
	75	2.03184	1.98753	1.31011
	76	-2.69301	-2.83799	-2.90695
	77	0.439809	1.43643	0.975476
	78	1.36525	1.24911	1.87734
	79	1.24097	1.02115	0.368796
	80	0.955483	1.02109	0.510959
	81	1.98688	2.02541	1.94779
	82	-0.240699	-0.829009	-0.222987
	83	-0.240699	-0.829009	-0.222987
	84	1.07847	0.50144	0.857039
	85	-0.702068	-0.888651	-0.960125
	86	-0.0146784	0.0673079	-0.136012
	87	-0.452466	-0.103418	-0.470651
	88	-2.32881	-2.31269	-2.38055
	89	-0.0989131	1.58684	0.308328
	90	-0.690905	-1.56318	-2.00929
	91	-1.6824	-1.6121	-1.91807
	92	-1.69754	-1.86332	-1.93354
	93	-1.69754	-1.86332	-1.93354
	94	-1.69754	-1.86332	-1.93354
	95	-1.08156	-1.66774	-1.50214
	96	0.293402	0.0860164	0.0132851
	97	-0.461294	0.142736	1.5182
	98	0.867767	0.254174	0.922359
	99	-0.671196	-0.431517	0.821119
	100	0.0643633	0.132532	0.883496
	101	0.874325	0.362973	0.929057
	102	0.221393	-0.516798	-0.506181
	103	1.11811	-0.206904	-0.367092
	104	0.000856225	0.333771	0.892905
	105	1.20977	-0.251834	0.905884
	106	1.28024	0.917462	0.977877
	107	-1.0738	-0.208524	0.231435
	108	-2.32881	-2.31269	-2.38055
	109	-2.32881	-2.31269	-2.38055
	110	-0.100724	0.750824	0.913589
	111	-1.36391	-1.48895	-1.70675
	112	-2.66619	-2.39302	-2.87955
	113	-1.08156	-1.66774	-1.50214
	114	-2.69301	-2.83799	-2.90695
	115	-2.30914	-2.81674	-2.75451
	116	-1.46276	0.53752	0.451746
	117	-0.671196	-0.431517	0.821119
	118	0.154481	-0.0613842	-1.75388
	119	-0.948544	-1.13147	-0.107728
	120	0.821064	0.502959	1.81173
	121	0.257551	-1.53251	-0.96042
	122	1.16733	0.122839	0.0499062
	123	1.26046	0.589342	0.957675
	124	-0.348797	-0.56601	-0.42879
	125	1.27392	1.04835	0.793898
	126	1.16931	1.43271	-0.910021
	127	-0.902236	0.112036	1.03543
	128	-1.41215	0.373567	0.239951
	129	0.293903	0.398231	-0.215121
	130	-1.67343	0.647865	-0.771404
	131	-2.68551	-2.71364	-2.89929
	132	-2.69301	-2.83799	-2.90695
	133	1.56321	1.7658	0.162762
	134	0.446152	0.462871	1.79458
	135	2.28434	2.03535	1.96011
	136	-2.69301	-2.83799	-2.90695
	137	-2.69301	-2.83799	-2.90695
	138	-2.69301	-2.83799	-2.90695
	139	-2.69301	-2.83799	-2.90695
	140	-2.69301	-2.83799	-2.90695
	141	-2.69301	-2.83799	-2.90695
	142	-2.69301	-2.83799	-2.90695
	143	-2.69301	-2.83799	-2.90695
	144	-2.69301	-2.83799	-2.90695
	145	-2.69301	-2.83799	-2.90695
	146	3.23538	2.65432	2.60078
	147	3.25097	2.5315	2.90405
	148	-0.330327	-0.985176	-0.882943
	149	-0.952424	-1.44976	-1.19445
	150	-2.69301	-2.83799	-2.90695
	151	-2.69301	-2.83799	-2.90695
	152	-2.69301	-2.83799	-2.90695
	153	-2.69301	-2.83799	-2.90695
	154	-1.69004	-1.73897	-1.92588
	155	-0.711007	-1.03697	-0.969257
	156	-0.461294	0.142736	1.5182
	157	0.831714	0.461934	0.278416
	158	0.713386	0.228192	-1.1453
	159	0.279829	0.074816	-0.161788
	160	0.800989	0.0488136	-0.845397
	161	1.01632	-0.104135	0.907003
	162	-0.702068	-0.888651	-0.960125
	163	0.160886	-0.376446	0.278238
	164	-1.21518	0.793164	0.293242
	165	1.14678	0.0176101	-0.14861
	166	1.14246	0.553382	-0.610594
	167	0.3598	0.46272	-0.646805
	168	-1.10865	-0.896052	0.278067
	169	-1.20658	-0.934465	-1.45106
	170	-0.747426	0.19741	0.336339
	171	-2.69301	-2.83799	-2.90695
	172	2.22588	1.65738	1.45448
	173	1.28887	1.06068	0.986695
	174	1.28887	1.06068	0.986695
	175	2.64011	2.20673	2.63909
	176	-1.6824	-1.6121	-1.91807
	177	-1.69754	-1.86332	-1.93354
	178	-1.69754	-1.86332	-1.93354
	179	-0.64382	0.0191793	-0.602041
	180	1.1992	0.453405	0.231789
	181	0.262888	0.603418	0.919194
	182	0.219237	-1.58452	0.268954
	183	-0.992511	0.962079	0.0144657
	184	-0.992562	-0.238613	-1.80958
	185	-0.759614	0.390105	0.86627
	186	-1.12897	1.4169	0.554782
	187	0.17578	0.853339	0.572842
	188	0.360065	1.83061	-0.399588
	189	-1.4751	0.990714	-1.076
	190	1.20616	0.57444	0.234675
	191	-0.0593225	-0.354044	-0.422204
	192	-0.0593225	-0.354044	-0.422204
	193	-0.0593225	-0.354044	-0.422204
	194	-2.40528	0.0140611	-1.16529
	195	-0.540053	0.553275	0.144147
	196	1.20616	0.57444	0.234675
	197	-1.24275	1.89113	1.38705
	198	-1.15625	-0.440189	-1.14296
	199	-1.20658	-0.934465	-1.45106
	200	-2.35639	-2.66519	-2.48791
	201	-2.69301	-2.83799	-2.90695
	202	-0.711001	-2.02527	-1.49874
	203	-1.82093	-1.55867	-1.53764
	204	-0.655953	-1.32592	-1.2813
	205	1.02668	0.235254	0.791453
	206	0.293402	0.0860164	0.0132851
	207	-1.6824	-1.6121	-1.91807
	208	-1.69754	-1.86332	-1.93354
	209	-1.69754	-1.86332	-1.93354
	210	-0.64382	0.0191793	-0.602041
	211	1.1992	0.453405	0.231789
	212	0.262888	0.603418	0.919194
	213	0.219237	-1.58452	0.268954
	214	-0.992511	0.962079	0.0144657
	215	-0.992562	-0.238613	-1.80958
	216	-0.759614	0.390105	0.86627
	217	-1.12897	1.4169	0.554782
	218	0.17578	0.853339	0.572842
	219	0.360065	1.83061	-0.399588
	220	-1.4751	0.990714	-1.076
	221	1.20616	0.57444	0.234675
	222	-0.0593225	-0.354044	-0.422204
	223	-0.0593225	-0.354044	-0.422204
	224	-0.0593225	-0.354044	-0.422204
	225	-2.40528	0.0140611	-1.16529
	226	2.27237	2.02547	1.80563
	227	2.24841	2.0057	1.49668
	228	0.221393	-0.516798	-0.506181
	229	1.0614	0.643862	0.953057
	230	-1.69754	-1.86332	-1.93354
	231	-2.69301	-2.83799	-2.90695
	232	-2.69301	-2.83799	-2.90695
	233	-2.69301	-2.83799	-2.90695
	234	-2.69301	-2.83799	-2.90695
	235	-2.69301	-2.83799	-2.90695
	236	-2.39555	-2.82804	-2.89463
	237	-2.68551	-2.71364	-2.89929
	238	-2.48197	-2.69383	-2.8901
	239	1.12661	1.08732	1.50065
	240	0.293402	0.0860164	0.0132851
	241	0.293402	0.0860164	0.0132851
	242	0.293402	0.0860164	0.0132851
	243	2.26857	1.77363	1.94399
	244	1.36525	1.24911	1.87734
	245	0.776479	1.01815	1.84047
	246	1.97045	1.75274	1.93101
	247	1.68334	1.42526	1.02382
	248	1.76835	1.75691	1.92329
	249	-1.69754	-1.86332	-1.93354
	250	-1.69754	-1.86332	-1.93354
	251	1.28887	1.06068	0.986695
	252	2.68489	2.99013	2.90889
	253	2.0554	1.65168	1.44743
	254	-1.69754	-1.86332	-1.93354
	255	-1.69754	-1.86332	-1.93354
	256	-0.702068	-0.888651	-0.960125
	257	-1.13043	-1.54269	-1.23739
	258	-1.3701	1.41194	0.0262141
	259	-1.53868	0.77253	-1.77125
	260	1.09219	1.03378	-1.6521
	261	0.441254	1.4604	0.976952
	262	0.407124	0.894108	0.942085
	263	-0.0593225	-0.354044	-0.422204
	264	-0.776833	0.104409	0.84868
	265	-1.49226	0.699503	-1.08873
	266	-1.4082	0.627927	0.101746
	267	-0.530116	0.80188	0.0912185
	268	1.06176	1.49894	0.313896
	269	-0.388785	0.617023	-0.586554
	270	-0.599235	0.88579	-0.906464
	271	-1.58089	1.52908	-0.184006
	272	-1.62594	0.890673	-0.312275
	273	-0.011358	1.0004	0.659788
	274	-0.740248	-1.3333	-1.14137
	275	1.08611	1.05391	0.978303
	276	2.02645	1.78944	1.38643
	277	1.85476	1.59672	1.50407
	278	1.28887	1.06068	0.986695
	279	1.28887	1.06068	0.986695
	280	1.28887	1.06068	0.986695
	281	1.32974	1.36075	1.31314
	282	2.18592	1.24544	1.22446
	283	2.28434	2.03535	1.96011
	284	2.16944	1.48055	0.824588
	285	0.998327	0.0684407	0.533787
	286	0.316324	0.041835	0.356469
	287	1.28887	1.06068	0.986695
	288	1.28887	1.06068	0.986695
	289	-2.69301	-2.83799	-2.90695
	290	0.293402	0.0860164	0.0132851
	291	0.588332	-1.0248	0.835637
	292	-0.162432	-0.273035	0.850551
	293	0.204568	-0.309123	-0.89009
	294	0.153013	0.0353252	0.881236
	295	-0.855393	0.590265	0.874344
	296	-0.832199	-0.279853	0.823752
	297	0.491192	1.03402	0.95368
	298	-0.511645	0.113275	0.859656
	299	0.929878	0.0297661	0.911523
	300	0.0402833	-0.267005	0.858896
	301	-0.411744	-0.507799	-0.0496553
	302	0.376725	0.559893	-0.236762
	303	-0.553118	0.79844	-0.217171
	304	1.26	0.581721	0.957206
	305	0.895063	0.707059	0.950243
	306	1.2769	1.0508	0.83222
	307	1.27296	0.796749	0.970445
	308	1.0123	-0.170841	0.902896
	309	0.565878	-1.08421	0.831236
	310	0.727941	0.439774	0.600308
	311	-0.90492	-2.28564	-2.65036
	312	0.489386	-0.292463	0.220269
	313	1.05526	0.709402	0.820646
	314	1.26332	1.0396	0.657147
	315	0.0642902	-0.593661	0.155501
	316	-1.0738	-0.208524	0.231435
	317	0.10151	0.748869	0.921444
	318	-0.00636588	0.254517	-0.419065
	319	0.240976	0.23986	0.896809
	320	-2.41312	-2.1315	0.345005
	321	-0.653141	-1.47151	0.14042
	322	-0.944272	0.0673393	0.0666209
	323	-0.498669	-0.544909	0.511282
	324	0.410306	-0.647072	0.437839
	325	0.319232	-0.350185	0.691091
	326	1.25616	0.517924	0.953278
	327	1.27392	1.04835	0.793898
	328	1.26	0.581721	0.957206
	329	1.18615	-0.135224	0.498714
	330	0.399277	0.763913	0.934069
	331	0.305419	-0.154876	0.357212
	332	0.299	0.284274	-0.0603738
	333	1.21486	0.272983	0.579438
	334	1.28887	1.06068	0.986695
	335	-0.535118	0.802598	0.0230511
	336	0.906405	0.719089	0.074918
	337	1.20386	0.729034	0.0872296
	338	-0.65276	0.41877	-0.00430571
	339	-0.458372	0.997181	0.914078
	340	-0.528457	1.08029	-0.0960635
	341	-0.0274788	1.43173	0.956782
	342	-1.22461	1.74557	-0.985845
	343	1.20452	0.739901	0.0878986
	344	-1.43632	0.313309	-0.0414283
	345	0.45703	0.764352	-1.01325
	346	-1.41435	0.0392689	0.461987
	347	-1.64977	0.272865	0.670831
	348	-0.303595	0.207825	0.873452
	349	0.398513	0.562402	1.07553
	350	0.00496623	0.747518	1.07098
	351	1.15951	-0.871751	0.693332
	352	-1.34451	0.696023	0.911528
	353	0.539827	0.246989	0.495867
	354	-1.29882	0.982134	1.31366
	355	-0.0593225	-0.354044	-0.422204
	356	-1.69754	-1.86332	-1.93354
	357	1.58633	1.07063	0.999007
	358	-1.46276	0.53752	0.451746
	359	1.01632	-0.104135	0.907003
	360	0.204568	-0.309123	-0.89009
	361	0.903892	-0.453932	-0.349475
	362	-0.474958	0.721991	0.897134
	363	0.376725	0.559893	-0.236762
	364	-0.553118	0.79844	-0.217171
	365	-0.702068	-0.888651	-0.960125
	366	-0.702068	-0.888651	-0.960125
	367	-0.702068	-0.888651	-0.960125
	368	-0.702068	-0.888651	-0.960125
	369	0.664683	0.871127	0.439745
	370	0.578524	1.09111	1.83699
	371	1.14246	0.553382	-0.610594
	372	1.27099	0.764041	0.968431
	373	1.0123	-0.170841	0.902896
	374	0.489386	-0.292463	0.220269
	375	1.05526	0.709402	0.820646
	376	0.78508	-0.630938	0.471167
	377	-0.201137	0.339711	0.885297
	378	-0.601194	-0.48637	0.100653
	379	-2.13413	-1.3024	-0.509466
	380	1.23453	0.394712	0.753654
	381	-0.00636588	0.254517	-0.419065
	382	-0.594078	-0.401937	0.133263
	383	-0.653141	-1.47151	0.14042
	384	0.293402	0.0860164	0.0132851
	385	0.588332	-1.0248	0.835637
	386	-0.162432	-0.273035	0.850551
	387	0.204568	-0.309123	-0.89009
	388	0.153013	0.0353252	0.881236
	389	-0.855393	0.590265	0.874344
	390	-0.832199	-0.279853	0.823752
	391	0.491192	1.03402	0.95368
	392	-0.511645	0.113275	0.859656
	393	0.929878	0.0297661	0.911523
	394	0.0402833	-0.267005	0.858896
	395	-1.41435	0.0392689	0.461987
	396	-1.64977	0.272865	0.670831
	397	-0.303595	0.207825	0.873452
	398	0.398513	0.562402	1.07553
	399	0.00496623	0.747518	1.07098
	400	1.15951	-0.871751	0.693332
	401	-1.34451	0.696023	0.911528
	402	0.539827	0.246989	0.495867
	403	-1.29882	0.982134	1.31366
	404	-0.0593225	-0.354044	-0.422204
	405	-0.0593225	-0.354044	-0.422204
	406	2.28434	2.03535	1.96011
	407	-2.69301	-2.83799	-2.90695
	408	-2.69301	-2.83799	-2.90695
	409	-2.69301	-2.83799	-2.90695
	410	-2.69301	-2.83799	-2.90695
	411	-0.702068	-0.888651	-0.960125
	412	0.974853	0.775991	0.957468
	413	-0.559606	-0.896499	0.971868
	414	0.354349	0.921096	-0.811364
	415	0.874325	0.362973	0.929057
	416	1.16687	0.115218	0.049437
	417	-0.474958	0.721991	0.897134
	418	-0.702068	-0.888651	-0.960125
	419	-0.702068	-0.888651	-0.960125
	420	-0.702068	-0.888651	-0.960125
	421	0.335062	-0.301541	0.868469
	422	1.20977	-0.251834	0.905884
	423	1.13981	0.236229	-0.407575
	424	1.11329	-0.773788	-0.00529904
	425	0.802811	0.552666	-0.180694
	426	1.24508	0.50154	0.815823
	427	1.225	0.168321	0.795306
	428	1.27099	0.764041	0.968431
	429	0.51237	0.349736	0.0472539
	430	-0.676213	-0.673678	-0.772505
	431	-0.534241	0.162863	0.516805
	432	0.139442	-0.309762	-0.0619113
	433	0.0283008	0.147514	0.384648
	434	-0.23014	-0.397852	0.0291678
	435	0.745672	0.498286	0.795948
	436	0.431603	0.280998	0.715279
	437	0.80075	-0.109394	0.724321
	438	1.27275	0.793115	0.970221
	439	-0.142223	0.0622638	0.871195
	440	-0.601194	-0.48637	0.100653
	441	1.23453	0.394712	0.753654
	442	0.697089	0.779706	0.946741
	443	-0.148254	0.296109	0.179336
	444	1.28887	1.06068	0.986695
	445	-0.526593	0.10094	0.666858
	446	1.19705	0.615942	0.0802665
	447	-0.588346	-0.0805598	-0.0313248
	448	-0.50083	1.81178	-0.273572
	449	-0.804469	0.966711	-0.174503
	450	-0.409203	0.901655	1.6508
	451	0.0797773	0.642866	-0.566558
	452	0.331227	1.01751	-0.176992
	453	-1.1383	1.81678	0.127327
	454	0.284813	0.687396	-0.555841
	455	0.0910332	1.0653	-0.732586
	456	-1.34451	0.696023	0.911528
	457	-0.409203	0.901655	1.6508
	458	-2.44575	-2.51745	-2.53333
	459	1.65307	1.58598	1.51309
	460	1.28887	1.06068	0.986695
	461	1.2753	1.04948	0.811622
	462	1.26173	1.03828	0.636549
	463	1.86529	1.66604	1.5942
	464	0.2159	1.35157	0.739965
	465	0.501188	0.393903	1.571
	466	1.02105	-0.194307	0.604744
	467	1.37503	1.45201	0.582744
	468	0.887109	0.575091	0.942117
	469	1.43068	0.232383	1.81974
	470	1.30245	1.07188	1.16177
	471	1.07133	0.687532	-1.67342
	472	0.2092	-0.567173	-0.633085
	473	-0.11685	0.483254	0.897115
	474	0.246464	-1.05901	0.241206
	475	1.2753	1.04948	0.811622
	476	2.17729	1.10222	1.21564
	477	0.293402	0.0860164	0.0132851
	478	0.470251	1.07674	1.65799
	479	2.15237	0.757061	1.1388
	480	-1.69754	-1.86332	-1.93354
	481	-2.69301	-2.83799	-2.90695
	482	-2.69301	-2.83799	-2.90695
	483	0.566909	0.0761958	-0.283353
	484	0.991412	1.05074	0.974384
	485	-2.32881	-2.31269	-2.38055
	486	-2.32881	-2.31269	-2.38055
	487	-2.32881	-2.31269	-2.38055
	488	-2.32881	-2.31269	-2.38055
	489	-0.606931	-0.0757852	-0.0317746
	490	1.92014	1.51006	1.43371
	491	-1.69754	-1.86332	-1.93354
	492	-2.69301	-2.83799	-2.90695
	493	-2.25303	-2.17991	-2.47557
	494	-0.711007	-1.03697	-0.969257
	495	-2.69301	-2.83799	-2.90695
	496	-2.67657	-2.56532	-2.89016
	497	0.293402	0.0860164	0.0132851
	498	-2.69301	-2.83799	-2.90695
	499	-1.87323	-0.517052	-1.75537
	500	0.293402	0.0860164	0.0132851
	501	-2.69301	-2.83799	-2.90695
	502	-0.948544	-1.13147	-0.107728
	503	-0.525219	0.102074	0.684582
	504	0.800989	0.0488136	-0.845397
	505	0.153013	0.0353252	0.881236
	506	0.362809	0.158831	0.896814
	507	-0.832199	-0.279853	0.823752
	508	0.670779	0.343167	0.919863
	509	0.267684	-0.576376	0.164539
	510	1.11329	-0.773788	-0.00529904
	511	0.802811	0.552666	-0.180694
	512	1.24508	0.50154	0.815823
	513	1.17386	-0.140515	0.336624
	514	-0.0989131	1.58684	0.308328
	515	1.65307	1.58598	1.51309
	516	-0.330327	-0.985176	-0.882943
	517	-0.952424	-1.44976	-1.19445
	518	-2.69301	-2.83799	-2.90695
	519	-2.69301	-2.83799	-2.90695
	520	-2.69301	-2.83799	-2.90695
	521	-2.69301	-2.83799	-2.90695
	522	-1.69004	-1.73897	-1.92588
	523	-0.711007	-1.03697	-0.969257
	524	-0.461294	0.142736	1.5182
	525	0.831714	0.461934	0.278416
	526	0.713386	0.228192	-1.1453
	527	0.279829	0.074816	-0.161788
	528	0.800989	0.0488136	-0.845397
	529	1.01632	-0.104135	0.907003
	530	-0.702068	-0.888651	-0.960125
	531	0.160886	-0.376446	0.278238
	532	-1.21518	0.793164	0.293242
	533	1.14678	0.0176101	-0.14861
	534	1.14246	0.553382	-0.610594
	535	0.3598	0.46272	-0.646805
	536	-1.10865	-0.896052	0.278067
	537	-1.20658	-0.934465	-1.45106
	538	-0.747426	0.19741	0.336339
	539	-0.546655	0.338648	0.216564
	540	0.279829	0.074816	-0.161788
	541	2.27237	2.02547	1.80563
	542	2.24841	2.0057	1.49668
	543	2.24841	2.0057	1.49668
	544	2.27237	2.02547	1.80563
	545	2.27237	2.02547	1.80563
	546	1.23988	0.247777	0.936645
	547	1.49873	1.45813	0.796829
	548	0.293402	0.0860164	0.0132851
	549	1.62191	2.1503	1.9408
	550	0.470251	1.07674	1.65799
	551	-2.69301	-2.83799	-2.90695
	552	-2.69301	-2.83799	-2.90695
	553	-0.45826	1.43933	0.582542
	554	0.197802	1.85725	0.114365
	555	0.17578	0.853339	0.572842
	556	-0.449126	1.1506	0.923524
	557	0.371366	0.540001	0.725382
	558	-1.51041	0.981165	1.18159
	559	0.435087	0.324362	0.909461
	560	-1.2169	0.323845	0.189273
	561	-0.744508	-0.514033	-1.81611
	562	-0.595148	-0.372847	0.0968823
	563	-1.75954	-0.823699	-0.827168
	564	-1.4427	0.0400112	0.0781911
	565	-1.4066	0.638937	0.115067
	566	-1.52336	0.502989	-1.36108
	567	-1.2789	0.981377	-1.14426
	568	1.0463	0.895647	0.55922
	569	-0.054814	1.2607	0.716043
	570	-0.565644	0.913508	-0.473199
	571	1.11178	0.0697598	-0.661122
	572	0.398513	0.562402	1.07553
	573	1.33607	0.76505	1.84754
	574	0.371366	0.540001	0.725382
	575	-1.46287	-0.316074	0.0736871
	576	0.418629	0.220059	-1.12243
	577	1.33636	1.42405	1.35497
	578	-0.666139	-0.859003	-0.4967
	579	-0.678115	-0.868886	-0.651175
	580	0.520537	1.81196	1.52962
	581	1.28887	1.06068	0.986695
	582	1.28887	1.06068	0.986695
	583	0.293402	0.0860164	0.0132851
	584	2.01722	0.839592	-0.750656
	585	1.13816	-0.361223	0.0201025
	586	1.11329	-0.773788	-0.00529904
	587	0.725201	0.0462799	-0.848534
	588	1.20658	-0.304763	0.902625
	589	0.610272	-0.315217	1.03192
	590	0.427885	1.23858	0.963295
	591	-0.702068	-0.888651	-0.960125
	592	0.0157749	0.262582	0.12862
	593	0.471939	0.88203	0.807876
	594	0.946464	0.304956	0.928466
	595	0.0778572	-0.132881	-0.00816701
	596	0.272132	-0.321999	1.74126
	597	1.20863	-0.0567635	0.74351
	598	1.19827	-0.442579	0.89414
	599	-0.613519	-0.498223	-0.0570403
	600	0.991412	1.05074	0.974384
	601	0.421038	-2.05629	1.64447
	602	0.254275	0.460503	0.910394
	603	0.714333	-0.189131	0.89007
	604	0.0222203	0.0227778	-0.877629
	605	1.24815	1.02708	0.461475
	606	1.46449	1.04506	0.644941
	607	2.28434	2.03535	1.96011
	608	-2.69301	-2.83799	-2.90695
	609	-2.69301	-2.83799	-2.90695
	610	-2.69301	-2.83799	-2.90695
	611	-2.69301	-2.83799	-2.90695
	612	-1.69754	-1.86332	-1.93354
	613	-0.702068	-0.888651	-0.960125
	614	-1.13043	-1.54269	-1.23739
	615	-1.3701	1.41194	0.0262141
	616	-1.53868	0.77253	-1.77125
	617	1.09219	1.03378	-1.6521
	618	0.441254	1.4604	0.976952
	619	0.407124	0.894108	0.942085
	620	-0.0593225	-0.354044	-0.422204
	621	-0.776833	0.104409	0.84868
	622	1.11811	-0.206904	-0.367092
	623	0.153013	0.0353252	0.881236
	624	-1.69754	-1.86332	-1.93354
	625	-2.69301	-2.83799	-2.90695
	626	-2.69301	-2.83799	-2.90695
	627	-2.69301	-2.83799	-2.90695
	628	-2.69301	-2.83799	-2.90695
	629	-2.68473	-2.70061	-2.89849
	630	-2.69301	-2.83799	-2.90695
	631	0.439809	1.43643	0.975476
	632	1.70864	0.766273	1.86229
	633	0.68367	0.557057	0.933032
	634	2.15237	0.757061	1.1388
	635	0.948856	1.03573	0.664749
	636	-1.69754	-1.86332	-1.93354
	637	1.28887	1.06068	0.986695
	638	1.28887	1.06068	0.986695
	639	2.46129	2.46564	2.32008
	640	1.58778	1.79796	1.74473
	641	-1.69754	-1.86332	-1.93354
	642	-2.69301	-2.83799	-2.90695
	643	-2.6525	-2.54347	-2.58108
	644	-2.69301	-2.83799	-2.90695
	645	-2.69301	-2.83799	-2.90695
	646	-2.36515	-2.55939	-2.68606
	647	-1.66666	-1.7073	-1.63362
	648	1.27161	0.774239	0.969059
	649	0.279173	-0.187229	0.0267357
	650	0.85992	0.12397	0.914342
	651	0.362916	0.600894	0.565274
	652	0.594885	1.29054	0.45418
	653	-0.970654	0.245952	0.84942
	654	-0.563702	0.768608	-0.3378
	655	-0.631157	0.728195	-1.21933
	656	0.293912	0.93123	-0.616493
	657	0.306975	0.0972168	0.188358
	658	-0.702068	-0.888651	-0.960125
	659	0.566909	0.0761958	-0.283353
	660	1.2769	1.0508	0.83222
	661	-0.0831957	-0.848997	-0.626552
	662	0.44919	-0.0823913	0.538189
	663	0.37795	0.410046	0.912282
	664	0.323489	0.761379	0.930932
	665	2.05678	1.88995	1.72087
	666	2.05678	1.88995	1.72087
	667	1.17511	-0.423775	0.566813
	668	-1.47036	0.727978	-0.814088
	669	2.28434	2.03535	1.96011
	670	1.33087	1.80403	0.994526
	671	1.51997	1.6059	0.972648
	672	2.2472	1.41901	1.92216
	673	0.0275858	1.92675	1.32836
	674	-0.0767902	1.25178	0.425649
	675	2.28434	2.03535	1.96011
	676	2.27685	1.911	1.95245
	677	1.95965	1.8093	1.74245
	678	0.841216	0.776032	0.604453
	679	3.27981	3.01002	2.93352
	680	3.27981	3.01002	2.93352
	681	3.27981	3.01002	2.93352
	682	3.27981	3.01002	2.93352
	683	3.27981	3.01002	2.93352
	684	3.27981	3.01002	2.93352
	685	-1.69754	-1.86332	-1.93354
	686	-2.69301	-2.83799	-2.90695
	687	-0.096528	-0.859998	-0.798516
	688	-2.32881	-2.31269	-2.38055
	689	-2.32881	-2.31269	-2.38055
	690	-0.100724	0.750824	0.913589
	691	-2.69301	-2.83799	-2.90695
	692	0.279829	0.074816	-0.161788
	693	0.354349	0.921096	-0.811364
	694	-0.855393	0.590265	0.874344
	695	-0.511645	0.113275	0.859656
	696	0.257551	-1.53251	-0.96042
	697	0.160886	-0.376446	0.278238
	698	0.3598	0.46272	-0.646805
	699	1.0048	0.0609793	0.626856
	700	1.26	0.581721	0.957206
	701	0.51237	0.349736	0.0472539
	702	-0.676213	-0.673678	-0.772505
	703	-0.534241	0.162863	0.516805
	704	1.27161	0.774239	0.969059
	705	0.0283008	0.147514	0.384648
	706	-0.23014	-0.397852	0.0291678
	707	0.698491	0.459353	0.187398
	708	0.745672	0.498286	0.795948
	709	1.1992	0.453405	0.231789
	710	0.279173	-0.187229	0.0267357
	711	0.80075	-0.109394	0.724321
	712	1.2769	1.0508	0.83222
	713	1.27275	0.793115	0.970221
	714	-0.142223	0.0622638	0.871195
	715	0.727941	0.439774	0.600308
	716	-0.348797	-0.56601	-0.42879
	717	-0.90492	-2.28564	-2.65036
	718	0.322029	-0.282115	0.677628
	719	1.26332	1.0396	0.657147
	720	0.437597	-0.523964	0.128637
	721	-0.702068	-0.888651	-0.960125
	722	0.974853	0.775991	0.957468
	723	-0.559606	-0.896499	0.971868
	724	0.354349	0.921096	-0.811364
	725	0.874325	0.362973	0.929057
	726	1.16687	0.115218	0.049437
	727	-0.474958	0.721991	0.897134
	728	-0.702068	-0.888651	-0.960125
	729	-0.702068	-0.888651	-0.960125
	730	-0.702068	-0.888651	-0.960125
	731	0.335062	-0.301541	0.868469
	732	1.20977	-0.251834	0.905884
	733	1.13981	0.236229	-0.407575
	734	1.11329	-0.773788	-0.00529904
	735	0.802811	0.552666	-0.180694
	736	1.24508	0.50154	0.815823
	737	1.225	0.168321	0.795306
	738	1.27099	0.764041	0.968431
	739	0.51237	0.349736	0.0472539
	740	-0.676213	-0.673678	-0.772505
	741	-0.534241	0.162863	0.516805
	742	0.139442	-0.309762	-0.0619113
	743	0.0283008	0.147514	0.384648
	744	-0.23014	-0.397852	0.0291678
	745	0.745672	0.498286	0.795948
	746	0.431603	0.280998	0.715279
	747	0.80075	-0.109394	0.724321
	748	1.27275	0.793115	0.970221
	749	-0.142223	0.0622638	0.871195
	750	-0.601194	-0.48637	0.100653
	751	1.23453	0.394712	0.753654
	752	0.697089	0.779706	0.946741
	753	-0.148254	0.296109	0.179336
	754	1.28887	1.06068	0.986695
	755	-0.526593	0.10094	0.666858
	756	1.19705	0.615942	0.0802665
	757	-0.588346	-0.0805598	-0.0313248
	758	-0.50083	1.81178	-0.273572
	759	-0.804469	0.966711	-0.174503
	760	-0.409203	0.901655	1.6508
	761	0.0797773	0.642866	-0.566558
	762	-2.69301	-2.83799	-2.90695
	763	-2.69301	-2.83799	-2.90695
	764	-2.69301	-2.83799	-2.90695
	765	3.25062	2.71444	2.76145
	766	-2.25303	-2.17991	-2.47557
	767	-0.702068	-0.888651	-0.960125
	768	-2.69301	-2.83799	-2.90695
	769	-0.570622	-0.865275	0.799406
	770	0.667714	0.292317	0.916732
	771	0.383541	-0.839991	0.221303
	772	0.221393	-0.516798	-0.506181
	773	1.11811	-0.206904	-0.367092
	774	1.23988	0.247777	0.936645
	775	1.0614	0.643862	0.953057
	776	0.417184	-1.04145	0.827907
	777	0.362809	0.158831	0.896814
	778	0.000856225	0.333771	0.892905
	779	0.903892	-0.453932	-0.349475
	780	0.272305	0.759668	0.928814
	781	-0.328929	0.357776	0.417988
	782	0.953958	0.429303	0.936122
	783	-0.702068	-0.888651	-0.960125
	784	-0.702068	-0.888651	-0.960125
	785	-0.0279447	-0.0845843	-0.200956
	786	0.670779	0.343167	0.919863
	787	0.267684	-0.576376	0.164539
	788	1.13925	-0.981586	0.502195
	789	1.17386	-0.140515	0.336624
	790	-1.21675	0.766312	-0.142009
	791	-0.895103	0.467095	-1.02353
	792	0.37122	0.633293	0.653134
	793	1.0246	0.0332398	0.915461
	794	0.698491	0.459353	0.187398
	795	1.28024	0.917462	0.977877
	796	1.21173	0.16222	0.620547
	797	-2.37354	-1.63856	0.508704
	798	0.883282	0.511602	0.938208
	799	0.322029	-0.282115	0.677628
	800	1.27342	0.80437	0.970914
	801	0.78508	-0.630938	0.471167
	802	-0.201137	0.339711	0.885297
	803	0.672331	0.368913	0.921448
	804	-2.13413	-1.3024	-0.509466
	805	-0.594078	-0.401937	0.133263
	806	0.649812	0.544091	0.739453
	807	0.437597	-0.523964	0.128637
	808	1.20752	0.182239	0.548534
	809	-0.11555	-0.446139	0.340749
	810	0.46779	0.645734	0.929774
	811	1.17295	-0.186719	0.359097
	812	1.20601	-0.0412741	0.696536
	813	1.28092	0.928717	0.97857
	814	1.26095	1.03764	0.626518
	815	1.27157	1.04641	0.763504
	816	1.28887	1.06068	0.986695
	817	0.679239	0.307367	0.0415937
	818	1.22045	1.00422	0.104173
	819	-0.382683	0.886012	-0.706672
	820	1.183	0.382788	0.0659112
	821	-0.562848	0.342511	-0.00527643
	822	0.436839	1.48638	0.897696
	823	1.33607	0.76505	1.84754
	824	0.700826	1.37609	0.982191
	825	1.16617	1.01492	-0.637768
	826	-1.33228	0.641042	1.11828
	827	-1.24275	1.89113	1.38705
	828	0.397597	1.412	0.423176
	829	-0.623478	1.61517	0.944152
	830	-0.0593225	-0.354044	-0.422204
	831	0.465854	1.02369	0.798652
	832	-1.66093	0.666481	-0.616391
	833	-0.685214	1.22964	0.399894
	834	-0.684819	0.764839	0.755351
	835	-0.272595	1.31413	0.459216
	836	-0.964954	0.718177	0.570762
	837	1.08119	0.306017	-1.25273
	838	1.20643	-0.11836	0.760235
	839	-1.64977	0.272865	0.670831
	840	-0.303595	0.207825	0.873452
	841	0.0797773	0.642866	-0.566558
	842	-1.29882	0.982134	1.31366
	843	-1.51041	0.981165	1.18159
	844	0.397597	1.412	0.423176
	845	-0.902236	0.112036	1.03543
	846	0.383541	-0.839991	0.221303
	847	1.23988	0.247777	0.936645
	848	1.0614	0.643862	0.953057
	849	0.417184	-1.04145	0.827907
	850	0.335062	-0.301541	0.868469
	851	1.13981	0.236229	-0.407575
	852	1.13925	-0.981586	0.502195
	853	-0.895103	0.467095	-1.02353
	854	1.21173	0.16222	0.620547
	855	0.883282	0.511602	0.938208
	856	0.672331	0.368913	0.921448
	857	-0.606931	-0.0757852	-0.0317746
	858	-1.69944	-1.8948	-1.93547
	859	-2.69301	-2.83799	-2.90695
	860	-1.116	-0.947082	-1.49103
	861	-0.883083	-0.653913	-1.29062
	862	-0.702068	-0.888651	-0.960125
	863	0.293402	0.0860164	0.0132851
	864	-2.67657	-2.56532	-2.89016
	865	-2.69301	-2.83799	-2.90695
	866	-1.87323	-0.517052	-1.75537
	867	0.293402	0.0860164	0.0132851
	868	0.293402	0.0860164	0.0132851
	869	-2.69301	-2.83799	-2.90695
	870	0.867767	0.254174	0.922359
	871	0.314952	-0.63521	0.847925
	872	0.495901	-0.0876917	-0.865501
	873	0.537437	0.126854	0.554053
	874	-0.525219	0.102074	0.684582
	875	0.0643633	0.132532	0.883496
	876	-0.702068	-0.888651	-0.960125
	877	0.664683	0.871127	0.439745
	878	0.578524	1.09111	1.83699
	879	1.0048	0.0609793	0.626856
	880	-0.523296	0.108799	0.705514
	881	1.21883	0.515757	0.450276
	882	1.02668	0.235254	0.791453
	883	0.175369	0.230093	0.0171621
	884	-0.45826	1.43933	0.582542
	885	0.197802	1.85725	0.114365
	886	0.17578	0.853339	0.572842
	887	-0.449126	1.1506	0.923524
	888	0.371366	0.540001	0.725382
	889	-1.51041	0.981165	1.18159
	890	-0.0593225	-0.354044	-0.422204
	891	0.435087	0.324362	0.909461
	892	-1.2169	0.323845	0.189273
	893	0.753916	0.522721	-0.819199
	894	0.364989	0.597835	0.595594
	895	1.28733	-1.05693	-1.44088
	896	0.286406	-0.764549	0.559406
	897	-0.702068	-0.888651	-0.960125
	898	0.173327	-0.84914	-0.905684
	899	-0.319009	0.166076	0.696498
	900	0.966899	0.644023	0.949342
	901	0.101384	0.746789	0.921316
	902	-0.365125	-1.02709	0.971802
	903	-0.531027	0.064515	0.634342
	904	0.677766	0.459087	0.927
	905	1.18601	0.432832	0.0689924
	906	-0.356111	-0.449512	0.658596
	907	1.23529	0.171678	0.931959
	908	1.28887	1.06068	0.986695
	909	1.08611	1.05391	0.978303
	910	-2.69301	-2.83799	-2.90695
	911	-2.69301	-2.83799	-2.90695
	912	-2.69301	-2.83799	-2.90695
	913	-2.69301	-2.83799	-2.90695
	914	1.12661	1.08732	1.50065
	915	0.293402	0.0860164	0.0132851
	916	0.293402	0.0860164	0.0132851
	917	1.70864	0.766273	1.86229
	918	2.26857	1.77363	1.94399
	919	3.27981	3.01002	2.93352
	920	3.27981	3.01002	2.93352
	921	3.27981	3.01002	2.93352
	922	1.58778	1.79796	1.74473
	923	2.06368	1.78905	1.45588
	924	-1.69754	-1.86332	-1.93354
	925	-1.69754	-1.86332	-1.93354
	926	-1.69754	-1.86332	-1.93354
	927	-2.69301	-2.83799	-2.90695
	928	-2.36515	-2.55939	-2.68606
	929	-1.69944	-1.8948	-1.93547
	930	-2.69301	-2.83799	-2.90695
	931	-2.69301	-2.83799	-2.90695
	932	-2.69301	-2.83799	-2.90695
	933	-2.66619	-2.39302	-2.87955
	934	-1.116	-0.947082	-1.49103
	935	-0.883083	-0.653913	-1.29062
	936	1.21883	0.515757	0.450276
	937	-2.37354	-1.63856	0.508704
	938	1.92014	1.51006	1.43371
	939	1.92014	1.51006	1.43371
	940	-1.69754	-1.86332	-1.93354
	941	-2.69301	-2.83799	-2.90695
	942	-2.6525	-2.54347	-2.58108
	943	-2.69301	-2.83799	-2.90695
	944	-2.69301	-2.83799	-2.90695
	945	-2.36515	-2.55939	-2.68606
	946	-1.66666	-1.7073	-1.63362
	947	1.27161	0.774239	0.969059
	948	0.279173	-0.187229	0.0267357
	949	0.85992	0.12397	0.914342
	950	0.362916	0.600894	0.565274
	951	0.594885	1.29054	0.45418
	952	-0.970654	0.245952	0.84942
	953	-0.563702	0.768608	-0.3378
	954	-0.631157	0.728195	-1.21933
	955	0.293912	0.93123	-0.616493
	956	-1.14075	0.969975	0.732157
	957	-0.0593225	-0.354044	-0.422204
	958	-0.0593225	-0.354044	-0.422204
	959	-0.776833	0.104409	0.84868
	960	-0.702068	-0.888651	-0.960125
	961	-1.3753	-1.23425	-1.79819
	962	-2.69301	-2.83799	-2.90695
	963	-1.96597	-2.50997	-2.34775
	964	-2.69301	-2.83799	-2.90695
	965	1.65307	1.58598	1.51309
	966	0.915623	1.04821	0.971247
	967	2.28434	2.03535	1.96011
	968	2.5097	2.06078	2.25996
	969	1.94444	1.72404	1.60099
	970	2.02898	1.72606	1.46839
	971	2.24326	1.35375	1.91814
	972	1.28887	1.06068	0.986695
	973	1.28887	1.06068	0.986695
	974	0.361524	-0.252652	0.169798
	975	0.247454	1.61356	0.535053
	976	0.378257	0.415145	0.912596
	977	-0.819722	0.839509	0.583435
	978	-0.384769	1.674	1.83353
	979	-0.542171	0.682069	0.0184935
	980	1.15453	1.11037	1.86083
	981	1.30618	1.07496	1.20989
	982	1.24775	0.37839	0.944687
	983	1.28887	1.06068	0.986695
	984	1.61087	0.436891	0.788585
	985	1.26173	1.03828	0.636549
	986	0.936709	0.145834	0.662027
	987	-0.702068	-0.888651	-0.960125
	988	-0.702068	-0.888651	-0.960125
	989	1.65014	1.06328	0.847669
	990	1.2769	1.0508	0.83222
	991	-0.404608	-0.878707	-0.947814
	992	0.915623	1.04821	0.971247
	993	0.651003	0.0150467	0.899661
	994	0.696737	0.773857	0.946381
	995	2.05678	1.88995	1.72087
	996	2.05678	1.88995	1.72087
	997	2.05678	1.88995	1.72087
	998	1.2753	1.04948	0.811622
	999	2.28434	2.03535	1.96011
	1000	1.83834	1.96284	1.00632
	1001	2.24866	1.6107	1.79751
	1002	0.101586	1.556	0.5689
	1003	-0.22004	1.3679	1.12925
	1004	2.80183	1.16153	1.86552
	1005	2.79935	0.785367	2.11526
	1006	2.28434	2.03535	1.96011
	1007	0.0759375	-0.307005	0.0970412
	1008	-0.702068	-0.888651	-0.960125
	1009	3.27981	3.01002	2.93352
	1010	3.27981	3.01002	2.93352
	1011	3.27981	3.01002	2.93352
	1012	-1.69754	-1.86332	-1.93354
	1013	-1.69754	-1.86332	-1.93354
	1014	-0.004058	0.0760717	0.000973613
	1015	0.282781	0.0772526	-0.123701
	1016	0.693952	1.04079	0.962072
	1017	-0.702068	-0.888651	-0.960125
	1018	-2.69301	-2.83799	-2.90695
	1019	0.588332	-1.0248	0.835637
	1020	-0.162432	-0.273035	0.850551
	1021	0.821064	0.502959	1.81173
	1022	0.491192	1.03402	0.95368
	1023	0.929878	0.0297661	0.911523
	1024	0.0402833	-0.267005	0.858896
	1025	0.272305	0.759668	0.928814
	1026	1.16687	0.115218	0.049437
	1027	-0.411744	-0.507799	-0.0496553
	1028	-0.328929	0.357776	0.417988
	1029	0.953958	0.429303	0.936122
	1030	-0.702068	-0.888651	-0.960125
	1031	-0.702068	-0.888651	-0.960125
	1032	-0.702068	-0.888651	-0.960125
	1033	-1.21518	0.793164	0.293242
	1034	1.14678	0.0176101	-0.14861
	1035	1.16733	0.122839	0.0499062
	1036	-0.0279447	-0.0845843	-0.200956
	1037	1.225	0.168321	0.795306
	1038	0.37122	0.633293	0.653134
	1039	0.139442	-0.309762	-0.0619113
	1040	1.0246	0.0332398	0.915461
	1041	1.26046	0.589342	0.957675
	1042	-0.523296	0.108799	0.705514
	1043	0.895063	0.707059	0.950243
	1044	0.431603	0.280998	0.715279
	1045	1.27296	0.796749	0.970445
	1046	0.565878	-1.08421	0.831236
	1047	1.27342	0.80437	0.970914
	1048	0.0642902	-0.593661	0.155501
	1049	0.10151	0.748869	0.921444
	1050	0.697089	0.779706	0.946741
	1051	0.240976	0.23986	0.896809
	1052	-2.41312	-2.1315	0.345005
	1053	0.262888	0.603418	0.919194
	1054	0.649812	0.544091	0.739453
	1055	1.11838	1.05498	0.979639
	1056	-2.25303	-2.17991	-2.47557
	1057	-0.702068	-0.888651	-0.960125
	1058	-2.69301	-2.83799	-2.90695
	1059	-0.570622	-0.865275	0.799406
	1060	0.667714	0.292317	0.916732
	1061	0.383541	-0.839991	0.221303
	1062	0.221393	-0.516798	-0.506181
	1063	1.11811	-0.206904	-0.367092
	1064	1.23988	0.247777	0.936645
	1065	1.0614	0.643862	0.953057
	1066	0.417184	-1.04145	0.827907
	1067	0.362809	0.158831	0.896814
	1068	0.000856225	0.333771	0.892905
	1069	0.903892	-0.453932	-0.349475
	1070	0.272305	0.759668	0.928814
	1071	-0.328929	0.357776	0.417988
	1072	0.953958	0.429303	0.936122
	1073	-0.702068	-0.888651	-0.960125
	1074	-0.702068	-0.888651	-0.960125
	1075	-0.0279447	-0.0845843	-0.200956
	1076	0.670779	0.343167	0.919863
	1077	0.267684	-0.576376	0.164539
	1078	1.13925	-0.981586	0.502195
	1079	1.17386	-0.140515	0.336624
	1080	-1.21675	0.766312	-0.142009
	1081	-0.895103	0.467095	-1.02353
	1082	0.37122	0.633293	0.653134
	1083	1.0246	0.0332398	0.915461
	1084	0.698491	0.459353	0.187398
	1085	1.28024	0.917462	0.977877
	1086	1.21173	0.16222	0.620547
	1087	-2.37354	-1.63856	0.508704
	1088	0.883282	0.511602	0.938208
	1089	0.322029	-0.282115	0.677628
	1090	1.27342	0.80437	0.970914
	1091	0.78508	-0.630938	0.471167
	1092	-0.201137	0.339711	0.885297
	1093	0.672331	0.368913	0.921448
	1094	-2.13413	-1.3024	-0.509466
	1095	-0.594078	-0.401937	0.133263
	1096	0.649812	0.544091	0.739453
	1097	0.437597	-0.523964	0.128637
	1098	1.20752	0.182239	0.548534
	1099	-0.11555	-0.446139	0.340749
	1100	0.46779	0.645734	0.929774
	1101	1.17295	-0.186719	0.359097
	1102	1.20601	-0.0412741	0.696536
	1103	1.28092	0.928717	0.97857
	1104	1.26095	1.03764	0.626518
	1105	1.27157	1.04641	0.763504
	1106	1.28887	1.06068	0.986695
	1107	0.679239	0.307367	0.0415937
	1108	1.22045	1.00422	0.104173
	1109	-0.382683	0.886012	-0.706672
	1110	1.183	0.382788	0.0659112
	1111	-0.562848	0.342511	-0.00527643
	1112	0.436839	1.48638	0.897696
	1113	1.33607	0.76505	1.84754
	1114	0.700826	1.37609	0.982191
	1115	1.16617	1.01492	-0.637768
	1116	-1.33228	0.641042	1.11828
	1117	-1.24275	1.89113	1.38705
	1118	0.397597	1.412	0.423176
	1119	-0.623478	1.61517	0.944152
	1120	-0.0593225	-0.354044	-0.422204
	1121	-1.21675	0.766312	-0.142009
	1122	-0.546655	0.338648	0.216564
	1123	0.215368	-1.20283	-0.0708692
	1124	-1.04601	-0.0693306	-0.771762
	1125	-0.650495	-0.509826	-0.548213
	1126	0.688451	-0.599664	-0.424643
	1127	-1.59737	-0.725004	-1.43669
	1128	-1.56446	-0.687151	-1.02024
	1129	-1.60731	-0.722513	-1.57298
	1130	-1.54836	0.255611	-1.51276
	1131	0.342746	0.349685	0.481806
	1132	-0.403072	0.76172	-0.888709
	1133	-0.510557	0.958965	0.237337
	1134	-1.03753	0.628268	-0.342679
	1135	-0.981854	1.01653	-0.722326
	1136	0.146889	0.84504	0.18849
	1137	0.00496623	0.747518	1.07098
	1138	-0.623478	1.61517	0.944152
	1139	-0.659557	0.151755	1.55871
	1140	0.808196	0.114766	0.221967
	1141	0.0147412	1.84118	-0.0548595
	1142	0.339615	1.02895	0.947407
	1143	-0.0303102	0.361062	0.0168089
	1144	-0.702068	-0.888651	-0.960125
	1145	-0.702068	-0.888651	-0.960125
	1146	0.443058	0.466638	0.0417138
	1147	0.559436	-0.174106	0.0585716
	1148	0.55216	0.532605	-0.826565
	1149	1.22045	1.00422	0.104173
	1150	-0.705466	0.254818	0.860396
	1151	0.693952	1.04079	0.962072
	1152	2.05678	1.88995	1.72087
	1153	2.05678	1.88995	1.72087
	1154	2.05678	1.88995	1.72087
	1155	-2.69301	-2.83799	-2.90695
	1156	-2.69301	-2.83799	-2.90695
	1157	-2.69301	-2.83799	-2.90695
	1158	-2.69301	-2.83799	-2.90695
	1159	-2.69301	-2.83799	-2.90695
	1160	-2.69301	-2.83799	-2.90695
	1161	-2.69301	-2.83799	-2.90695
	1162	-2.69301	-2.83799	-2.90695
	1163	-2.69301	-2.83799	-2.90695
	1164	-2.69301	-2.83799	-2.90695
	1165	-2.69301	-2.83799	-2.90695
	1166	-2.69301	-2.83799	-2.90695
	1167	-2.69301	-2.83799	-2.90695
	1168	-2.69301	-2.83799	-2.90695
	1169	3.25289	2.9878	2.58624
	1170	-1.69944	-1.8948	-1.93547
	1171	-2.69301	-2.83799	-2.90695
	1172	-1.116	-0.947082	-1.49103
	1173	-0.883083	-0.653913	-1.29062
	1174	-0.702068	-0.888651	-0.960125
	1175	0.293402	0.0860164	0.0132851
	1176	-2.67657	-2.56532	-2.89016
	1177	-2.69301	-2.83799	-2.90695
	1178	-1.87323	-0.517052	-1.75537
	1179	0.293402	0.0860164	0.0132851
	1180	0.293402	0.0860164	0.0132851
	1181	-2.69301	-2.83799	-2.90695
	1182	0.867767	0.254174	0.922359
	1183	0.314952	-0.63521	0.847925
	1184	0.495901	-0.0876917	-0.865501
	1185	0.537437	0.126854	0.554053
	1186	-0.525219	0.102074	0.684582
	1187	0.0643633	0.132532	0.883496
	1188	-0.702068	-0.888651	-0.960125
	1189	0.664683	0.871127	0.439745
	1190	0.578524	1.09111	1.83699
	1191	1.0048	0.0609793	0.626856
	1192	-0.523296	0.108799	0.705514
	1193	1.21883	0.515757	0.450276
	1194	1.02668	0.235254	0.791453
	1195	0.175369	0.230093	0.0171621
	1196	3.27981	3.01002	2.93352
	1197	-1.14075	0.969975	0.732157
	1198	-0.0593225	-0.354044	-0.422204
	1199	-0.0593225	-0.354044	-0.422204
	1200	-0.689695	0.70533	0.734267
	1201	-1.12489	0.231994	-1.22537
	1202	-0.963557	0.955655	0.410766
	1203	-1.71392	0.867503	-0.644407
	1204	-2.34372	0.192112	-0.467086
	1205	-1.14075	0.969975	0.732157
	1206	-1.41215	0.373567	0.239951
	1207	0.293903	0.398231	-0.215121
	1208	1.2753	1.04948	0.811622
	1209	2.28434	2.03535	1.96011
	1210	2.28434	2.03535	1.96011
	1211	2.28434	2.03535	1.96011
	1212	1.32281	2.06402	0.689712
	1213	1.85202	1.84872	1.2772
	1214	2.28434	2.03535	1.96011
	1215	2.28434	2.03535	1.96011
	1216	0.617298	0.497443	0.0805901
	1217	1.28887	1.06068	0.986695
	1218	2.28434	2.03535	1.96011
	1219	1.1086	1.53245	0.921902
	1220	0.383193	0.695281	0.768314
	1221	0.871481	0.577344	1.1633
	1222	0.587017	0.887155	0.651656
	1223	1.3168	1.08373	1.34687
	1224	1.10903	0.947417	1.36844
	1225	1.27257	1.04723	0.776409
	1226	1.46498	0.200674	1.28762
	1227	-0.406783	0.0235072	0.636811
	1228	-0.555427	1.86726	0.654688
	1229	0.334899	0.120259	0.548535
	1230	0.719606	0.338624	0.563806
	1231	1.30085	1.07057	1.14117
	1232	-0.666139	-0.859003	-0.4967
	1233	-0.666139	-0.859003	-0.4967
	1234	-0.678115	-0.868886	-0.651175
	1235	-0.714044	-0.898534	-1.1146
	1236	-0.690092	-0.878769	-0.80565
	1237	1.28887	1.06068	0.986695
	1238	0.293402	0.0860164	0.0132851
	1239	-0.0593225	-0.354044	-0.422204
	1240	-0.778303	0.171931	-0.061925
	1241	-1.42661	-0.0807119	0.386599
	1242	0.254373	0.647795	-0.937555
	1243	0.436839	1.48638	0.897696
	1244	1.16617	1.01492	-0.637768
	1245	-1.33228	0.641042	1.11828
	1246	-0.325693	0.0551739	0.689669
	1247	-0.144187	-0.352477	0.722892
	1248	-0.502904	0.0694783	1.01083
	1249	-0.49261	0.916236	0.512164
	1250	-0.953527	-0.503593	0.805726
	1251	-2.40528	0.0140611	-1.16529
	1252	-2.69301	-2.83799	-2.90695
	1253	-0.702068	-0.888651	-0.960125
	1254	-2.69301	-2.83799	-2.90695
	1255	-1.68526	-1.65955	-1.92099
	1256	1.65307	1.58598	1.51309
	1257	1.65307	1.58598	1.51309
	1258	1.2753	1.04948	0.811622
	1259	1.2753	1.04948	0.811622
	1260	1.2753	1.04948	0.811622
	1261	2.28434	2.03535	1.96011
	1262	2.24464	1.56538	1.7773
	1263	2.0329	1.72929	1.51894
	1264	1.49939	1.46908	0.797503
	1265	2.26857	1.77363	1.94399
	1266	-0.246054	0.493813	0.161942
	1267	-0.490316	0.975667	0.498403
	1268	-0.702068	-0.888651	-0.960125
	1269	2.05678	1.88995	1.72087
	1270	2.25476	1.8173	1.72437
	1271	1.58778	1.79796	1.74473
	1272	1.6416	1.50074	1.42218
	1273	-1.69754	-1.86332	-1.93354
	1274	-1.69754	-1.86332	-1.93354
	1275	-0.411744	-0.507799	-0.0496553
	1276	0.376725	0.559893	-0.236762
	1277	-0.553118	0.79844	-0.217171
	1278	1.26	0.581721	0.957206
	1279	0.895063	0.707059	0.950243
	1280	1.2769	1.0508	0.83222
	1281	1.27296	0.796749	0.970445
	1282	1.0123	-0.170841	0.902896
	1283	0.565878	-1.08421	0.831236
	1284	0.727941	0.439774	0.600308
	1285	-0.90492	-2.28564	-2.65036
	1286	0.489386	-0.292463	0.220269
	1287	1.05526	0.709402	0.820646
	1288	1.26332	1.0396	0.657147
	1289	0.0642902	-0.593661	0.155501
	1290	-1.0738	-0.208524	0.231435
	1291	0.10151	0.748869	0.921444
	1292	-0.00636588	0.254517	-0.419065
	1293	0.240976	0.23986	0.896809
	1294	-2.41312	-2.1315	0.345005
	1295	-0.653141	-1.47151	0.14042
	1296	-0.944272	0.0673393	0.0666209
	1297	-0.498669	-0.544909	0.511282
	1298	0.410306	-0.647072	0.437839
	1299	0.319232	-0.350185	0.691091
	1300	1.25616	0.517924	0.953278
	1301	1.27392	1.04835	0.793898
	1302	1.26	0.581721	0.957206
	1303	1.18615	-0.135224	0.498714
	1304	0.399277	0.763913	0.934069
	1305	0.305419	-0.154876	0.357212
	1306	0.299	0.284274	-0.0603738
	1307	1.21486	0.272983	0.579438
	1308	1.28887	1.06068	0.986695
	1309	-0.535118	0.802598	0.0230511
	1310	0.906405	0.719089	0.074918
	1311	1.20386	0.729034	0.0872296
	1312	-0.65276	0.41877	-0.00430571
	1313	-0.458372	0.997181	0.914078
	1314	-0.528457	1.08029	-0.0960635
	1315	-0.0274788	1.43173	0.956782
	1316	-1.22461	1.74557	-0.985845
	1317	1.20452	0.739901	0.0878986
	1318	-1.43632	0.313309	-0.0414283
	1319	0.45703	0.764352	-1.01325
	1320	-0.0593225	-0.354044	-0.422204
	1321	-0.722984	-1.04686	-1.12373
	1322	1.99445	1.38893	1.2556
	1323	0.936931	1.93613	1.02465
	1324	1.30576	1.34097	1.00395
	1325	2.28434	2.03535	1.96011
	1326	2.25593	1.56401	1.93108
	1327	0.432707	1.04576	1.17373
	1328	0.879414	1.04388	0.919131
	1329	1.23228	1.39879	-0.033063
	1330	1.31805	1.54475	1.0165
	1331	1.28887	1.06068	0.986695
	1332	0.433393	0.25117	1.78155
	1333	1.66271	1.25906	1.88965
	1334	1.53046	1.22491	1.40148
	1335	1.36756	1.60057	1.89824
	1336	-0.380669	0.991168	0.69512
	1337	1.18631	1.46138	1.00637
	1338	0.446281	1.05696	1.34881
	1339	1.28887	1.06068	0.986695
	1340	1.28887	1.06068	0.986695
	1341	-0.554441	0.658158	0.890223
	1342	0.40872	1.02597	0.864338
	1343	0.767711	1.08669	1.6703
	1344	0.90767	0.916238	0.963122
	1345	1.3345	1.81772	1.03331
	1346	1.54943	1.11516	1.74062
	1347	1.46871	1.91889	0.478025
	1348	-0.702068	-0.888651	-0.960125
	1349	1.28887	1.06068	0.986695
	1350	1.22765	0.0448099	0.924148
	1351	0.859383	-0.0989416	1.075
	1352	0.378735	0.423073	0.913084
	1353	0.254663	-1.63554	0.786335
	1354	1.32858	0.640703	1.83988
	1355	1.15201	0.460614	-0.411647
	1356	-0.0404754	0.671682	1.78776
	1357	-1.84291	-0.252435	-0.0909411
	1358	1.24305	0.514344	0.778674
	1359	0.764574	0.54735	-0.693646
	1360	2.05678	1.88995	1.72087
	1361	2.05678	1.88995	1.72087
	1362	2.05678	1.88995	1.72087
	1363	2.05678	1.88995	1.72087
	1364	-0.111121	0.633415	-0.846738
	1365	-1.38598	-0.93751	-1.14648
	1366	-0.604981	-0.672437	0.189619
	1367	-0.790285	-0.343027	0.163989
	1368	0.645166	-0.447087	0.149242
	1369	1.18133	-0.320455	0.573175
	1370	2.24362	2.00175	1.43489
	1371	-2.69301	-2.83799	-2.90695
	1372	-2.69301	-2.83799	-2.90695
	1373	-2.69301	-2.83799	-2.90695
	1374	-2.69301	-2.83799	-2.90695
	1375	0.68367	0.557057	0.933032
	1376	1.76835	1.75691	1.92329
	1377	0.948856	1.03573	0.664749
	1378	-1.69754	-1.86332	-1.93354
	1379	-2.69301	-2.83799	-2.90695
	1380	-0.004058	0.0760717	0.000973613
	1381	1.2769	1.0508	0.83222
	1382	-0.119125	-0.878645	-1.08998
	1383	0.693952	1.04079	0.962072
	1384	0.190311	-0.858817	-0.92319
	1385	1.98688	2.02541	1.94779
	1386	0.991412	1.05074	0.974384
	1387	-2.32881	-2.31269	-2.38055
	1388	-2.32881	-2.31269	-2.38055
	1389	-2.32881	-2.31269	-2.38055
	1390	0.293402	0.0860164	0.0132851
	1391	1.11838	1.05498	0.979639
	1392	1.65307	1.58598	1.51309
	1393	1.92014	1.51006	1.43371
	1394	1.92014	1.51006	1.43371
	1395	-1.69754	-1.86332	-1.93354
	1396	0.293402	0.0860164	0.0132851
	1397	-0.702068	-0.888651	-0.960125
	1398	-0.64382	0.0191793	-0.602041
	1399	-2.30914	-2.81674	-2.75451
	1400	-2.69301	-2.83799	-2.90695
	1401	0.831714	0.461934	0.278416
	1402	0.974853	0.775991	0.957468
	1403	-0.559606	-0.896499	0.971868
	1404	0.713386	0.228192	-1.1453
	1405	-0.570622	-0.865275	0.799406
	1406	0.495901	-0.0876917	-0.865501
	1407	0.154481	-0.0613842	-1.75388
	1408	0.537437	0.126854	0.554053
	1409	0.667714	0.292317	0.916732
	1410	1.28887	1.06068	0.986695
	1411	2.22361	1.51456	1.53134
	1412	2.01069	1.65827	1.27218
	1413	2.03608	1.86563	1.45933
	1414	2.28434	2.03535	1.96011
	1415	2.26343	1.68836	1.93874
	1416	1.30452	2.18503	0.351259
	1417	0.723204	1.75865	0.562391
	1418	0.829313	1.56217	0.6912
	1419	2.28434	2.03535	1.96011
	1420	0.854198	0.537531	0.525455
	1421	0.852305	1.0213	1.84364
	1422	1.2192	0.543205	0.434546
	1423	1.65225	0.964488	-0.757646
	1424	1.23228	1.39879	-0.033063
	1425	1.56188	0.321278	0.21325
	1426	1.07042	-0.809165	-0.558273
	1427	0.953383	-0.745205	0.539048
	1428	0.272461	0.128742	0.717597
	1429	0.915623	1.04821	0.971247
	1430	0.878276	0.428542	0.933094
	1431	2.28434	2.03535	1.96011
	1432	2.28434	2.03535	1.96011
	1433	2.28434	2.03535	1.96011
	1434	-2.69301	-2.83799	-2.90695
	1435	0.293402	0.0860164	0.0132851
	1436	-1.69754	-1.86332	-1.93354
	1437	-2.69301	-2.83799	-2.90695
	1438	-2.6525	-2.54347	-2.58108
	1439	-0.702068	-0.888651	-0.960125
	1440	-1.13043	-1.54269	-1.23739
	1441	-0.330327	-0.985176	-0.882943
	1442	0.314952	-0.63521	0.847925
	1443	-2.69301	-2.83799	-2.90695
	1444	-2.69301	-2.83799	-2.90695
	1445	-2.69301	-2.83799	-2.90695
	1446	-2.69301	-2.83799	-2.90695
	1447	-0.537938	-1.29156	-1.85399
	1448	1.49873	1.45813	0.796829
	1449	0.293402	0.0860164	0.0132851
	1450	0.293402	0.0860164	0.0132851
	1451	0.293402	0.0860164	0.0132851
	1452	0.776479	1.01815	1.84047
	1453	1.97045	1.75274	1.93101
	1454	1.68334	1.42526	1.02382
	1455	-1.69754	-1.86332	-1.93354
	1456	3.27981	3.01002	2.93352
	1457	3.27981	3.01002	2.93352
	1458	3.27981	3.01002	2.93352
	1459	3.27981	3.01002	2.93352
	1460	3.27981	3.01002	2.93352
	1461	-1.69754	-1.86332	-1.93354
	1462	-1.69754	-1.86332	-1.93354
	1463	-2.69301	-2.83799	-2.90695
	1464	-2.69301	-2.83799	-2.90695
	1465	-1.66666	-1.7073	-1.63362
	1466	-1.36391	-1.48895	-1.70675
	1467	-0.952424	-1.44976	-1.19445
	1468	-1.69004	-1.73897	-1.92588
	1469	-0.702068	-0.888651	-0.960125
	1470	1.92014	1.51006	1.43371
	1471	-0.690905	-1.56318	-2.00929
	1472	-1.69754	-1.86332	-1.93354
	Bartlett scores
	Case index	EWB	PWB	SOWB
	0	2.36921	2.06218	1.78751
	1	-2.71292	-2.7155	-2.94841
	2	-0.384562	-1.29805	-1.96686
	3	-2.71292	-2.88042	-2.94841
	4	-2.71292	-2.88042	-2.94841
	5	-2.71292	-2.88042	-2.94841
	6	-2.71292	-2.88042	-2.94841
	7	-2.71292	-2.88042	-2.94841
	8	-2.71292	-2.88042	-2.94841
	9	-2.71292	-2.88042	-2.94841
	10	-2.71292	-2.88042	-2.94841
	11	-2.71292	-2.88042	-2.94841
	12	-2.71292	-2.88042	-2.94841
	13	-2.71292	-2.88042	-2.94841
	14	-2.71292	-2.88042	-2.94841
	15	-2.71292	-2.88042	-2.94841
	16	-2.36677	-2.34183	-2.40981
	17	2.71535	2.89795	2.94086
	18	2.9513	2.45369	2.74614
	19	-1.35035	-1.50039	-1.75243
	20	-2.71292	-2.38565	-2.94841
	21	-1.02621	-1.72417	-1.52391
	22	-2.71292	-2.88042	-2.94841
	23	-2.27858	-2.88042	-2.79605
	24	-1.78468	0.620496	0.53482
	25	-0.82782	-0.515914	0.977771
	26	0.336357	0.0468007	-1.96686
	27	-1.02621	-1.2251	-0.00377339
	28	0.770694	0.409321	1.95932
	29	0.48411	-1.6565	-0.985318
	30	1.35278	0.0936145	-0.00377339
	31	1.35278	0.549558	0.977771
	32	-0.333924	-0.591373	-0.427273
	33	1.35278	1.07366	0.763342
	34	1.35278	1.62442	-1.16568
	35	-1.15196	0.0851411	1.19194
	36	-1.69649	0.449991	0.306273
	37	0.336357	0.449991	-0.280277
	38	-1.93244	0.835397	-0.832962
	39	-1.46055	0.191985	-0.232556
	40	0.880892	-0.286211	-0.466176
	41	-1.69649	0.755152	-1.02794
	42	0.336357	0.508414	-0.294394
	43	-2.71292	1.35867	-0.508798
	44	-2.00508	2.06218	-0.737345
	45	-0.444122	1.23859	0.115014
	46	0.336357	0.926922	-1.19439
	47	-0.988657	-0.6099	0.309496
	48	-1.46055	0.0851411	0.329444
	49	1.35278	0.926922	-0.813511
	50	0.336357	0.780182	-0.985318
	51	1.35278	0.62743	-1.13767
	52	0.644947	1.44698	0.977771
	53	1.35278	-1.06263	0.783054
	54	-1.46055	-0.438963	1.95932
	55	1.35278	1.07366	0.783054
	56	1.35278	1.07366	0.977771
	57	2.36921	2.06218	1.95932
	58	0.770694	-2.88042	1.13013
	59	0.248165	-1.1944	-0.00377339
	60	1.35278	0.609245	-0.500241
	61	0.660495	-0.392281	0.977771
	62	0.336357	0.623389	0.977771
	63	1.11684	0.134626	0.439178
	64	0.336357	1.07366	0.977771
	65	0.918446	0.382662	0.45889
	66	0.918446	-0.674826	0.977771
	67	1.00664	-0.674826	0.977771
	68	2.13326	1.92392	1.71108
	69	1.35278	-0.90338	-0.680606
	70	1.11684	-0.180615	0.805964
	71	0.336357	1.07366	0.977771
	72	1.35278	0.382662	0.224748
	73	0.336357	1.07366	-0.336991
	74	0.572303	0.223408	0.515108
	75	2.13326	2.06218	1.24572
	76	-2.71292	-2.88042	-2.94841
	77	0.336357	1.52394	0.977771
	78	1.35278	1.2204	1.95932
	79	1.35278	1.07366	0.290541
	80	1.00664	1.07366	0.462349
	81	2.02306	2.06218	1.95932
	82	-0.208177	-0.90338	-0.184138
	83	-0.208177	-0.90338	-0.184138
	84	1.15439	0.464476	0.878932
	85	-0.680067	-0.90338	-0.985318
	86	-0.00978622	0.0851411	-0.15613
	87	-0.481676	-0.0676109	-0.500241
	88	-2.36677	-2.34183	-2.40981
	89	-0.245731	1.75668	0.244461
	90	-0.532315	-1.58582	-2.11602
	91	-1.69649	-1.61256	-1.96686
	92	-1.69649	-1.8919	-1.96686
	93	-1.69649	-1.8919	-1.96686
	94	-1.69649	-1.8919	-1.96686
	95	-1.02621	-1.72417	-1.52391
	96	0.336357	0.0851411	-0.00377339
	97	-0.680067	0.0709978	1.71108
	98	0.918446	0.190747	0.977771
	99	-0.82782	-0.515914	0.977771
	100	-0.00978622	0.0851411	0.977771
	101	0.918446	0.311724	0.977771
	102	0.336357	-0.550703	-0.542367
	103	1.35278	-0.244708	-0.446725
	104	-0.0979786	0.311724	0.977771
	105	1.35278	-0.385778	0.977771
	106	1.35278	0.914407	0.977771
	107	-1.26216	-0.212038	0.32039
	108	-2.36677	-2.34183	-2.40981
	109	-2.36677	-2.34183	-2.40981
	110	-0.245731	0.780182	0.977771
	111	-1.35035	-1.50039	-1.75243
	112	-2.71292	-2.38565	-2.94841
	113	-1.02621	-1.72417	-1.52391
	114	-2.71292	-2.88042	-2.94841
	115	-2.27858	-2.88042	-2.79605
	116	-1.78468	0.620496	0.53482
	117	-0.82782	-0.515914	0.977771
	118	0.336357	0.0468007	-1.96686
	119	-1.02621	-1.2251	-0.00377339
	120	0.770694	0.409321	1.95932
	121	0.48411	-1.6565	-0.985318
	122	1.35278	0.0936145	-0.00377339
	123	1.35278	0.549558	0.977771
	124	-0.333924	-0.591373	-0.427273
	125	1.35278	1.07366	0.763342
	126	1.35278	1.62442	-1.16568
	127	-1.15196	0.0851411	1.19194
	128	-1.69649	0.449991	0.306273
	129	0.336357	0.449991	-0.280277
	130	-1.93244	0.835397	-0.832962
	131	-2.71292	-2.74216	-2.94841
	132	-2.71292	-2.88042	-2.94841
	133	1.69893	1.90943	-0.00377339
	134	0.336357	0.378621	1.95932
	135	2.36921	2.06218	1.95932
	136	-2.71292	-2.88042	-2.94841
	137	-2.71292	-2.88042	-2.94841
	138	-2.71292	-2.88042	-2.94841
	139	-2.71292	-2.88042	-2.94841
	140	-2.71292	-2.88042	-2.94841
	141	-2.71292	-2.88042	-2.94841
	142	-2.71292	-2.88042	-2.94841
	143	-2.71292	-2.88042	-2.94841
	144	-2.71292	-2.88042	-2.94841
	145	-2.71292	-2.88042	-2.94841
	146	3.38563	2.67738	2.59379
	147	3.38563	2.51862	2.94086
	148	-0.245731	-1.02947	-0.908892
	149	-0.916012	-1.50606	-1.19949
	150	-2.71292	-2.88042	-2.94841
	151	-2.71292	-2.88042	-2.94841
	152	-2.71292	-2.88042	-2.94841
	153	-2.71292	-2.88042	-2.94841
	154	-1.69649	-1.75363	-1.96686
	155	-0.680067	-1.0683	-0.985318
	156	-0.680067	0.0709978	1.71108
	157	0.918446	0.468666	0.244461
	158	0.918446	0.309411	-1.32919
	159	0.336357	0.0851411	-0.198491
	160	1.00664	0.0851411	-0.985318
	161	1.11684	-0.214009	0.977771
	162	-0.680067	-0.90338	-0.985318
	163	0.188605	-0.445682	0.329444
	164	-1.4981	0.908737	0.329444
	165	1.35278	-0.00967826	-0.218203
	166	1.35278	0.621418	-0.770888
	167	0.446556	0.549558	-0.770888
	168	-1.26216	-0.982881	0.419727
	169	-1.2246	-0.90338	-1.50979
	170	-0.916012	0.223408	0.396556
	171	-2.71292	-2.88042	-2.94841
	172	2.36921	1.67635	1.42072
	173	1.35278	1.07366	0.977771
	174	1.35278	1.07366	0.977771
	175	2.71535	2.19478	2.69263
	176	-1.69649	-1.61256	-1.96686
	177	-1.69649	-1.8919	-1.96686
	178	-1.69649	-1.8919	-1.96686
	179	-0.702074	0.0851411	-0.647063
	180	1.35278	0.449648	0.176591
	181	0.188605	0.6024	0.977771
	182	0.336357	-1.798	0.396556
	183	-1.2246	1.10914	-0.00377339
	184	-0.988657	-0.107938	-1.96686
	185	-0.988657	0.402818	0.977771
	186	-1.46055	1.58525	0.577181
	187	0.100412	0.908737	0.577181
	188	0.336357	2.06218	-0.584728
	189	-1.69649	1.23292	-1.20554
	190	1.35278	0.584558	0.171493
	191	-0.00978622	-0.36479	-0.446725
	192	-0.00978622	-0.36479	-0.446725
	193	-0.00978622	-0.36479	-0.446725
	194	-2.71292	0.179038	-1.19975
	195	-0.680067	0.62743	0.148583
	196	1.35278	0.584558	0.171493
	197	-1.69649	2.06218	1.4828
	198	-1.2246	-0.373606	-1.19975
	199	-1.2246	-0.90338	-1.50979
	200	-2.36677	-2.72767	-2.50546
	201	-2.71292	-2.88042	-2.94841
	202	-0.569869	-2.13701	-1.51276
	203	-1.89488	-1.57422	-1.53826
	204	-0.569869	-1.37184	-1.31804
	205	1.11684	0.173115	0.825415
	206	0.336357	0.0851411	-0.00377339
	207	-1.69649	-1.61256	-1.96686
	208	-1.69649	-1.8919	-1.96686
	209	-1.69649	-1.8919	-1.96686
	210	-0.702074	0.0851411	-0.647063
	211	1.35278	0.449648	0.176591
	212	0.188605	0.6024	0.977771
	213	0.336357	-1.798	0.396556
	214	-1.2246	1.10914	-0.00377339
	215	-0.988657	-0.107938	-1.96686
	216	-0.988657	0.402818	0.977771
	217	-1.46055	1.58525	0.577181
	218	0.100412	0.908737	0.577181
	219	0.336357	2.06218	-0.584728
	220	-1.69649	1.23292	-1.20554
	221	1.35278	0.584558	0.171493
	222	-0.00978622	-0.36479	-0.446725
	223	-0.00978622	-0.36479	-0.446725
	224	-0.00978622	-0.36479	-0.446725
	225	-2.71292	0.179038	-1.19975
	226	2.36921	2.06218	1.78751
	227	2.36921	2.06218	1.44389
	228	0.336357	-0.550703	-0.542367
	229	1.11684	0.617719	0.977771
	230	-1.69649	-1.8919	-1.96686
	231	-2.71292	-2.88042	-2.94841
	232	-2.71292	-2.88042	-2.94841
	233	-2.71292	-2.88042	-2.94841
	234	-2.71292	-2.88042	-2.94841
	235	-2.71292	-2.88042	-2.94841
	236	-2.36677	-2.88042	-2.94841
	237	-2.71292	-2.74216	-2.94841
	238	-2.47697	-2.72767	-2.94841
	239	1.11684	1.07366	1.55873
	240	0.336357	0.0851411	-0.00377339
	241	0.336357	0.0851411	-0.00377339
	242	0.336357	0.0851411	-0.00377339
	243	2.36921	1.77116	1.95932
	244	1.35278	1.2204	1.95932
	245	0.682501	0.985003	1.95932
	246	2.02306	1.75899	1.95932
	247	1.78712	1.46517	0.977771
	248	1.78712	1.77116	1.95932
	249	-1.69649	-1.8919	-1.96686
	250	-1.69649	-1.8919	-1.96686
	251	1.35278	1.07366	0.977771
	252	2.69334	3.0507	2.94086
	253	2.17082	1.67635	1.42072
	254	-1.69649	-1.8919	-1.96686
	255	-1.69649	-1.8919	-1.96686
	256	-0.680067	-0.90338	-0.985318
	257	-1.1144	-1.60088	-1.23355
	258	-1.69649	1.62442	-0.00377339
	259	-1.69649	1.039	-1.96686
	260	1.35278	1.23208	-1.96686
	261	0.336357	1.55059	0.977771
	262	0.336357	0.92091	0.977771
	263	-0.00978622	-0.36479	-0.446725
	264	-0.988657	0.0851411	0.977771
	265	-1.69649	0.908737	-1.19975
	266	-1.69649	0.743812	0.134465
	267	-0.680067	0.908737	0.0723918
	268	1.11684	1.61792	0.205297
	269	-0.444122	0.743812	-0.680606
	270	-0.680067	1.07366	-1.04739
	271	-1.93244	1.77718	-0.237654
	272	-1.93244	1.07366	-0.336991
	273	-0.135533	1.07366	0.673059
	274	-0.680067	-1.38681	-1.15713
	275	1.11684	1.07366	0.977771
	276	2.13326	1.8356	1.34456
	277	1.93487	1.61792	1.49665
	278	1.35278	1.07366	0.977771
	279	1.35278	1.07366	0.977771
	280	1.35278	1.07366	0.977771
	281	1.35278	1.38533	1.32165
	282	2.36921	1.23292	1.1922
	283	2.36921	2.06218	1.95932
	284	2.36921	1.52394	0.729537
	285	1.11684	0.00529802	0.549173
	286	0.336357	0.0113102	0.382464
	287	1.35278	1.07366	0.977771
	288	1.35278	1.07366	0.977771
	289	-2.71292	-2.88042	-2.94841
	290	0.336357	0.0851411	-0.00377339
	291	0.682501	-1.22386	0.977771
	292	-0.245731	-0.358287	0.977771
	293	0.336357	-0.29145	-0.985318
	294	0.100412	-0.026467	0.977771
	295	-1.1144	0.629401	0.977771
	296	-1.02621	-0.340935	0.977771
	297	0.42455	1.07366	0.977771
	298	-0.680067	0.0851411	0.977771
	299	1.00664	-0.0615987	0.977771
	300	-0.00978622	-0.35912	0.977771
	301	-0.444122	-0.550212	-0.00377339
	302	0.42455	0.629401	-0.318884
	303	-0.680067	0.926922	-0.27172
	304	1.35278	0.541084	0.977771
	305	0.918446	0.694327	0.977771
	306	1.35278	1.07366	0.805964
	307	1.35278	0.780182	0.977771
	308	1.11684	-0.288182	0.977771
	309	0.660495	-1.28922	0.977771
	310	0.770694	0.425303	0.610985
	311	-0.680067	-2.34217	-2.7766
	312	0.572303	-0.35912	0.244461
	313	1.11684	0.700339	0.825415
	314	1.35278	1.07366	0.611247
	315	0.100412	-0.676797	0.210656
	316	-1.26216	-0.212038	0.32039
	317	-0.00978622	0.770471	0.977771
	318	0.01222	0.313695	-0.485888
	319	0.188605	0.198145	0.977771
	320	-2.71292	-2.32399	0.634156
	321	-0.680067	-1.63265	0.283624
	322	-1.1144	0.103326	0.111817
	323	-0.591875	-0.627338	0.630698
	324	0.48411	-0.767917	0.515108
	325	0.336357	-0.450214	0.783054
	326	1.35278	0.470146	0.977771
	327	1.35278	1.07366	0.763342
	328	1.35278	0.541084	0.977771
	329	1.35278	-0.226524	0.515108
	330	0.336357	0.776141	0.977771
	331	0.336357	-0.208339	0.396817
	332	0.336357	0.311724	-0.0996511
	333	1.35278	0.223408	0.577181
	334	1.35278	1.07366	0.977771
	335	-0.680067	0.914407	-0.00377339
	336	1.00664	0.767667	-0.00377339
	337	1.35278	0.767667	-0.00377339
	338	-0.790266	0.491134	-0.00377339
	339	-0.680067	1.06799	0.977771
	340	-0.680067	1.23292	-0.155868
	341	-0.208177	1.53611	0.977771
	342	-1.46055	2.06218	-1.16568
	343	1.35278	0.779751	-0.00377339
	344	-1.69649	0.402818	-0.00377339
	345	0.572303	0.908737	-1.20554
	346	-1.69649	0.060944	0.577181
	347	-2.00508	0.315914	0.805964
	348	-0.444122	0.182738	0.977771
	349	0.336357	0.541084	1.14958
	350	-0.135533	0.761997	1.14958
	351	1.35278	-1.06263	0.783054
	352	-1.69649	0.761997	1.03399
	353	0.572303	0.223408	0.515108
	354	-1.69649	1.05267	1.46334
	355	-0.00978622	-0.36479	-0.446725
	356	-1.69649	-1.8919	-1.96686
	357	1.69893	1.07366	0.977771
	358	-1.78468	0.620496	0.53482
	359	1.11684	-0.214009	0.977771
	360	0.336357	-0.29145	-0.985318
	361	1.11684	-0.514765	-0.401166
	362	-0.680067	0.761997	0.977771
	363	0.42455	0.629401	-0.318884
	364	-0.680067	0.926922	-0.27172
	365	-0.680067	-0.90338	-0.985318
	366	-0.680067	-0.90338	-0.985318
	367	-0.680067	-0.90338	-0.985318
	368	-0.680067	-0.90338	-0.985318
	369	0.682501	0.92091	0.405374
	370	0.446556	1.07366	1.95932
	371	1.35278	0.621418	-0.770888
	372	1.35278	0.743812	0.977771
	373	1.11684	-0.288182	0.977771
	374	0.572303	-0.35912	0.244461
	375	1.11684	0.700339	0.825415
	376	0.918446	-0.765113	0.53482
	377	-0.333924	0.325867	0.977771
	378	-0.680067	-0.530057	0.171493
	379	-2.36677	-1.34764	-0.390011
	380	1.35278	0.346856	0.763342
	381	0.01222	0.313695	-0.485888
	382	-0.680067	-0.43813	0.2021
	383	-0.680067	-1.63265	0.283624
	384	0.336357	0.0851411	-0.00377339
	385	0.682501	-1.22386	0.977771
	386	-0.245731	-0.358287	0.977771
	387	0.336357	-0.29145	-0.985318
	388	0.100412	-0.026467	0.977771
	389	-1.1144	0.629401	0.977771
	390	-1.02621	-0.340935	0.977771
	391	0.42455	1.07366	0.977771
	392	-0.680067	0.0851411	0.977771
	393	1.00664	-0.0615987	0.977771
	394	-0.00978622	-0.35912	0.977771
	395	-1.69649	0.060944	0.577181
	396	-2.00508	0.315914	0.805964
	397	-0.444122	0.182738	0.977771
	398	0.336357	0.541084	1.14958
	399	-0.135533	0.761997	1.14958
	400	1.35278	-1.06263	0.783054
	401	-1.69649	0.761997	1.03399
	402	0.572303	0.223408	0.515108
	403	-1.69649	1.05267	1.46334
	404	-0.00978622	-0.36479	-0.446725
	405	-0.00978622	-0.36479	-0.446725
	406	2.36921	2.06218	1.95932
	407	-2.71292	-2.88042	-2.94841
	408	-2.71292	-2.88042	-2.94841
	409	-2.71292	-2.88042	-2.94841
	410	-2.71292	-2.88042	-2.94841
	411	-0.680067	-0.90338	-0.985318
	412	1.00664	0.768158	0.977771
	413	-0.680067	-1.05012	1.17249
	414	0.42455	1.07366	-0.985318
	415	0.918446	0.311724	0.977771
	416	1.35278	0.0851411	-0.00377339
	417	-0.680067	0.761997	0.977771
	418	-0.680067	-0.90338	-0.985318
	419	-0.680067	-0.90338	-0.985318
	420	-0.680067	-0.90338	-0.985318
	421	0.336357	-0.408579	0.977771
	422	1.35278	-0.385778	0.977771
	423	1.35278	0.252869	-0.522393
	424	1.35278	-0.90338	-0.00377339
	425	0.918446	0.602743	-0.27442
	426	1.35278	0.461673	0.825415
	427	1.35278	0.0911533	0.825415
	428	1.35278	0.743812	0.977771
	429	0.572303	0.370147	0.00712118
	430	-0.680067	-0.676797	-0.790601
	431	-0.680067	0.164984	0.591534
	432	0.188605	-0.346947	-0.0549523
	433	-0.00978622	0.137493	0.419727
	434	-0.245731	-0.438963	0.0691946
[truncated: 4,396 more rows]
[truncated: 10 more columns]
