# Supplementary material for: A Multi- Mediation Analysis on the Impact of Social Media and Internet Addiction on University and High School Students’ Mental Health Through Social Capital and Mindfulness
Source: Int J Environ Res Public Health. 2025 Jan 2;22(1):57. doi: 10.3390/ijerph22010057 (PMC11764769; doi:10.3390/ijerph22010057)
Supplement: Supplementary file 1 [file ijerph-22-00057-s001.zip › UNIVERSITY STUDENTS DATA/S1A -Confirmatory Factor Analysis of Social Media Addiction Scale for University students.xlsx]

## Sheet: Navigation
	SmartPLS report
	Please cite the use of SmartPLS: Ringle, C. M., Wende, S., and Becker, J.-M. 2024. "SmartPLS 4." Bönningstedt: SmartPLS, https://www.smartpls.com.
		complete
	Final results
	Factor loadings	show
	Factors	show
	Indicator error terms	show
	Indicator data	show
	Quality criteria
	Model fit	show
	Construct reliability and validity	show
	Discriminant validity	show
	Residual covariance matrix	show
	Algorithm
	Setting	show
	Execution log	show
	Model and data
	Beta	show
	Lambda	show
	Theta	show
	Psi	show
	Iteration statistics	show

## Sheet: complete
	SmartPLS report
	Please cite the use of SmartPLS: Ringle, C. M., Wende, S., and Becker, J.-M. 2024. "SmartPLS 4." Bönningstedt: SmartPLS, https://www.smartpls.com.
	back to navigation
	Final results
	Factor loadings
	List (unstandardized)
		Parameter estimates	Standard errors	T values	P values
	SMAS1 <- SMAS	1	n/a	n/a	n/a
	SMAS2 <- SMAS	1.0273	0.0257721	39.8609	5.68434e-14
	SMAS3 <- SMAS	1.08463	0.0252869	42.893	5.68434e-14
	SMAS4 <- SMAS	1.22828	0.0267594	45.9007	5.68434e-14
	SMAS5 <- SMAS	1.19044	0.0275	43.2886	5.68434e-14
	SMAS6 <- SMAS	1.19511	0.027223	43.9008	5.68434e-14
	List (standardized)
		Outer loadings (standardized)
	SMAS1 <- SMAS	0.853049
	SMAS2 <- SMAS	0.862664
	SMAS3 <- SMAS	0.899874
	SMAS4 <- SMAS	0.944247
	SMAS5 <- SMAS	0.916236
	SMAS6 <- SMAS	0.920154
	Matrix (unstandardized)
		SMAS
	SMAS1	1
	SMAS2	1.0273
	SMAS3	1.08463
	SMAS4	1.22828
	SMAS5	1.19044
	SMAS6	1.19511
	Matrix (standardized)
		SMAS
	SMAS1	0.853049
	SMAS2	0.862664
	SMAS3	0.899874
	SMAS4	0.944247
	SMAS5	0.916236
	SMAS6	0.920154
	Factors
	Estimated parameter (overview)
		Parameter estimates	Standard errors	T values	P values
	SMAS	1.36507	0.0760221	17.9562	5.68434e-14
	Covariances
		SMAS
	SMAS	1.36507
	Correlations
		SMAS
	SMAS	1
	Thurstone scores
	Case index	SMAS
	0	-0.98959
	1	1.89612
	2	1.89612
	3	1.89612
	4	1.89612
	5	1.39621
	6	1.89612
	7	1.53989
	8	-0.501729
	9	1.89612
	10	1.89612
	11	1.89612
	12	1.27756
	13	1.65914
	14	1.89612
	15	1.89612
	16	-1.09694
	17	-1.09694
	18	-1.09694
	19	1.52216
	20	1.4249
	21	1.14793
	22	1.05296
	23	0.957982
	24	0.803003
	25	0.957982
	26	1.04761
	27	0.803601
	28	0.831102
	29	-0.391499
	30	0.773977
	31	1.05296
	32	-1.29727
	33	-0.63336
	34	-1.12029
	35	0.209799
	36	-0.383406
	37	0.05482
	38	0.304774
	39	-1.18182
	40	-0.261413
	41	-1.0096
	42	-0.722987
	43	-0.261413
	44	-0.543734
	45	-0.261413
	46	-1.47652
	47	-0.338662
	48	-0.338662
	49	-0.486011
	50	-0.486011
	51	-0.63336
	52	1.05296
	53	0.766348
	54	1.05296
	55	0.209799
	56	-0.762983
	57	0.209799
	58	-1.13159
	59	-0.801778
	60	-0.486011
	61	-1.18182
	62	1.05296
	63	1.05296
	64	1.05296
	65	1.05296
	66	1.05296
	67	0.921327
	68	1.05296
	69	-0.840712
	70	-1.07159
	71	-1.47652
	72	-1.47652
	73	-0.63336
	74	1.05296
	75	0.696728
	76	-1.47652
	77	-1.47652
	78	-1.47652
	79	-1.47652
	80	0.371053
	81	0.426767
	82	0.95095
	83	0.57547
	84	0.110534
	85	0.803601
	86	0.947417
	87	1.07905
	88	1.26365
	89	1.26365
	90	1.553
	91	1.76449
	92	1.61988
	93	1.00039
	94	1.43392
	95	1.64857
	96	0.955047
	97	0.473463
	98	1.65895
	99	1.31662
	100	-1.47652
	101	0.209799
	102	-1.47652
	103	0.209799
	104	2.13844
	105	0.420491
	106	1.05296
	107	0.0624493
	108	1.05296
	109	1.89612
	110	-0.501729
	111	1.89612
	112	1.89612
	113	-1.09694
	114	1.18258
	115	1.20365
	116	1.52751
	117	0.963331
	118	0.155417
	119	-0.63336
	120	0.209799
	121	-0.224758
	122	-0.603737
	123	-0.443409
	124	-0.852609
	125	-1.47652
	126	0.209799
	127	0.209799
	128	-0.63336
	129	-0.63336
	130	0.209799
	131	-0.84131
	132	-1.25192
	133	-0.338662
	134	0.209799
	135	0.68101
	136	-0.718239
	137	0.186451
	138	-0.809874
	139	-1.16564
	140	0.209799
	141	-0.751086
	142	-1.47652
	143	-1.47652
	144	-1.07159
	145	-0.98196
	146	0.209799
	147	1.05296
	148	0.526032
	149	0.154084
	150	0.736724
	151	0.209799
	152	0.68101
	153	-1.47652
	154	1.05296
	155	-1.95107
	156	-1.17419
	157	-0.313786
	158	-0.63336
	159	-0.957223
	160	-0.804988
	161	-0.63336
	162	-0.486011
	163	0.299425
	164	0.425841
	165	-1.47652
	166	-1.47652
	167	-1.47652
	168	-1.47652
	169	-1.47652
	170	-1.47652
	171	1.26365
	172	0.552122
	173	1.89612
	174	1.36919
	175	1.71151
	176	0.209799
	177	0.579007
	178	1.05296
	179	0.868355
	180	0.868355
	181	1.57988
	182	1.18459
	183	1.48692
	184	1.10867
	185	1.4249
	186	0.639469
	187	1.62189
	188	1.18733
	189	1.4249
	190	1.14793
	191	0.488779
	192	-0.63336
	193	1.05296
	194	1.05296
	195	1.05296
	196	0.643757
	197	-1.47652
	198	0.641749
	199	1.05296
	200	1.05296
	201	0.713377
	202	0.713377
	203	1.05296
	204	1.05296
	205	-0.313786
	206	-0.443409
	207	-0.443409
	208	1.05296
	209	-0.280472
	210	-0.63336
	211	-1.47652
	212	-0.63336
	213	-0.788339
	214	-0.412103
	215	-0.63336
	216	1.05296
	217	1.05296
	218	-1.47652
	219	-1.47652
	220	0.673381
	221	-1.47652
	222	-1.47652
	223	-1.47652
	224	-0.0325265
	225	0.209799
	226	-0.935688
	227	-1.47652
	228	-1.47652
	229	-0.241407
	230	-0.319407
	231	-1.47652
	232	-1.47652
	233	-0.63336
	234	-1.47652
	235	-1.47652
	236	-1.47652
	237	-1.47652
	238	-1.47652
	239	-1.47652
	240	-1.47652
	241	-0.63336
	242	-1.47652
	243	-1.20764
	244	-1.47652
	245	-1.62387
	246	-0.338662
	247	-0.338662
	248	0.0624493
	249	1.05296
	250	0.68101
	251	-1.12456
	252	1.05296
	253	1.05296
	254	1.05296
	255	0.479739
	256	-0.331033
	257	-0.738705
	258	-0.395783
	259	-0.751684
	260	-0.870938
	261	-0.728336
	262	-0.290439
	263	-1.38154
	264	-1.47652
	265	-1.47652
	266	-1.47652
	267	0.209799
	268	-1.47652
	269	1.05296
	270	0.454403
	271	1.05296
	272	-0.897684
	273	-0.317127
	274	0.209799
	275	-1.47652
	276	-1.47652
	277	-1.47652
	278	-1.47652
	279	-1.47652
	280	-1.47652
	281	1.39528
	282	0.697659
	283	-0.206433
	284	-1.47652
	285	1.89612
	286	1.89612
	287	1.89612
	288	1.89612
	289	2.73928
	290	2.73928
	291	2.73928
	292	1.30031
	293	1.05296
	294	1.89612
	295	0.795374
	296	-1.20764
	297	0.209799
	298	-1.19754
	299	0.209799
	300	-1.20764
	301	0.362768
	302	-1.47652
	303	-1.20764
	304	0.186451
	305	-0.501729
	306	0.120172
	307	-1.47652
	308	1.89612
	309	1.89612
	310	-1.38154
	311	-0.63336
	312	-0.63336
	313	1.71151
	314	1.05296
	315	1.64616
	316	1.18519
	317	1.89612
	318	1.89612
	319	1.51453
	320	0.658995
	321	1.89612
	322	1.89612
	323	-1.09694
	324	-1.09694
	325	1.20794
	326	1.56417
	327	0.683753
	328	1.89612
	329	1.39528
	330	0.986679
	331	0.778729
	332	1.14258
	333	1.05296
	334	0.838732
	335	0.594127
	336	1.27956
	337	0.868355
	338	0.920729
	339	1.89612
	340	0.549379
	341	0.897979
	342	0.766348
	343	0.68101
	344	0.921327
	345	-1.47652
	346	-1.47652
	347	0.209799
	348	-1.28657
	349	-0.561461
	350	-0.931867
	351	-1.28657
	352	-1.47652
	353	-1.47652
	354	-0.952935
	355	-0.883315
	356	-0.109776
	357	0.0624493
	358	-0.952935
	359	-0.317127
	360	0.661004
	361	-0.543734
	362	-1.32917
	363	-0.0210966
	364	-1.05019
	365	-0.883315
	366	-1.10256
	367	-0.518378
	368	-1.16029
	369	-1.32154
	370	-0.840712
	371	-0.336382
	372	-0.542673
	373	-0.78071
	374	-0.486011
	375	0.209799
	376	1.05296
	377	1.05296
	378	0.209799
	379	-1.32917
	380	-0.804988
	381	-0.650009
	382	-0.458375
	383	1.05296
	384	-0.63336
	385	0.696728
	386	-1.47652
	387	-1.47652
	388	-1.47652
	389	-1.47652
	390	-1.47652
	391	-1.47652
	392	-1.47652
	393	0.419138
	394	0.620812
	395	0.838732
	396	1.58751
	397	1.36959
	398	1.03905
	399	0.946085
	400	1.36291
	401	0.986081
	402	1.57988
	403	0.815786
	404	1.52417
	405	0.842265
	406	0.722819
	407	1.03905
	408	1.44692
	409	1.90375
	410	0.591188
	411	1.95946
	412	0.156827
	413	1.35529
	414	-0.366757
	415	-1.47652
	416	2.13844
	417	2.13844
	418	1.05296
	419	0.0728219
	420	1.05296
	421	1.05296
	422	1.05296
	423	1.05296
	424	-1.10028
	425	-1.38154
	426	-1.47652
	427	1.89612
	428	1.89612
	429	1.89612
	430	1.89612
	431	1.89612
	432	1.89612
	433	1.89612
	434	1.89612
	435	1.89612
	436	1.89612
	437	1.89612
	438	1.05296
	439	-0.797358
	440	-0.63336
	441	1.52691
	442	0.209799
	443	-0.22416
	444	1.89612
	445	1.89612
	446	1.89612
	447	1.89612
	448	1.89612
	449	1.65914
	450	-1.09694
	451	1.66951
	452	1.52751
	453	1.52751
	454	-0.423402
	455	0.987605
	456	-0.299129
	457	-0.353782
	458	-1.47652
	459	0.209799
	460	-1.47652
	461	-0.63336
	462	-0.824994
	463	-1.0096
	464	-1.47652
	465	-0.972941
	466	-0.261413
	467	-0.261413
	468	0.0781676
	469	0.209799
	470	0.209799
	471	-1.03447
	472	0.209799
	473	0.209799
	474	-0.166437
	475	-0.78071
	476	0.209799
	477	0.235889
	478	0.803003
	479	-0.63336
	480	1.05296
	481	-1.47652
	482	-1.47652
	483	-1.10457
	484	-1.47652
	485	-0.63336
	486	-0.63336
	487	-0.63336
	488	-0.63336
	489	-0.0390776
	490	-0.596108
	491	-0.294378
	492	-0.63336
	493	-0.930338
	494	-0.739307
	495	-1.47652
	496	-1.18182
	497	-1.18182
	498	-1.32917
	499	-0.277131
	500	-1.04959
	501	-0.650009
	502	-0.735966
	503	-0.311507
	504	-0.515635
	505	-1.47652
	506	-0.166437
	507	-0.722987
	508	0.0624493
	509	-0.486011
	510	-0.338662
	511	-0.338662
	512	0.209799
	513	-0.63336
	514	-0.486011
	515	0.488779
	516	-0.0277747
	517	-1.47652
	518	-1.47652
	519	-1.47652
	520	-1.47652
	521	-1.47652
	522	-1.47652
	523	-1.47652
	524	-1.47652
	525	-1.47652
	526	-1.47652
	527	-1.47652
	528	-1.47652
	529	-1.47652
	530	-1.47652
	531	-1.47652
	532	-1.47652
	533	-1.47652
	534	-1.47652
	535	-1.47652
	536	-1.47652
	537	-1.47652
	538	-1.47652
	539	-1.47652
	540	-1.47652
	541	-1.47652
	542	-1.47652
	543	-1.47652
	544	1.67285
	545	0.288458
	546	0.420491
	547	1.36919
	548	1.43253
	549	1.09202
	550	-1.13694
	551	1.71151
	552	1.29053
	553	1.1589
	554	1.51453
	555	1.52751
	556	0.618401
	557	0.957982
	558	-0.0697795
	559	1.2403
	560	1.14533
	561	1.33528
	562	1.89612
	563	1.89612
	564	1.89612
	565	-0.9033
	566	0.661004
	567	-1.20764
	568	0.209799
	569	-0.952935
	570	-1.38689
	571	0.905608
	572	0.209799
	573	0.921327
	574	0.623751
	575	0.789696
	576	0.647098
	577	0.373137
	578	1.05296
	579	0.420491
	580	0.0728219
	581	1.05296
	582	1.05296
	583	-1.47652
	584	0.897979
	585	1.05296
	586	1.05296
	587	-0.63336
	588	-1.6315
	589	-1.47652
	590	-0.63336
	591	0.209799
	592	-2.00345
	593	-1.47652
	594	-0.63336
	595	-0.63336
	596	-0.313786
	597	-0.472106
	598	-0.261413
	599	0.209799
	600	1.05296
	601	1.05296
	602	-0.538385
	603	0.114823
	604	-1.47652
	605	-1.47652
	606	-1.02732
	607	-1.47652
	608	-0.63336
	609	-0.63336
	610	-0.63336
	611	-1.47652
	612	0.209799
	613	-1.47652
	614	-0.63336
	615	0.209799
	616	-0.416392
	617	-0.346751
	618	-1.03447
	619	-0.486011
	620	0.294677
	621	0.118164
	622	-0.247508
	623	0.789696
	624	-0.491361
	625	-1.29192
	626	-1.19754
	627	-1.47652
	628	-1.47652
	629	-1.47652
	630	-1.47652
	631	-1.47652
	632	-1.47652
	633	-1.47652
	634	-1.47652
	635	-1.47652
	636	-1.47652
	637	-1.47652
	638	-1.47652
	639	-1.47652
	640	-1.47652
	641	-1.47652
	642	-1.47652
	643	-1.47652
	644	-1.47652
	645	0.947417
	646	1.287
	647	1.60597
	648	2.13643
	649	1.57988
	650	-1.38154
	651	-0.501132
	652	-0.486011
	653	1.89612
	654	1.05296
	655	1.05296
	656	1.29528
	657	1.05296
	658	1.05296
	659	0.643757
	660	0.641749
	661	0.462496
	662	1.05296
	663	1.05296
	664	0.209799
	665	1.05296
	666	1.05296
	667	-0.412103
	668	0.897979
	669	-1.15695
	670	-1.47652
	671	-0.198804
	672	0.0624493
	673	-1.47652
	674	-1.14457
	675	-1.47652
	676	-0.346751
	677	-0.722991
	678	1.05296
	679	-1.23191
	680	-1.38689
	681	-1.23191
	682	-1.23191
	683	-1.23191
	684	-1.23191
	685	1.89612
	686	1.89612
	687	1.05296
	688	-1.47652
	689	-0.63336
	690	1.89612
	691	1.89612
	692	1.64616
	693	0.803003
	694	1.63285
	695	1.63285
	696	1.89612
	697	-0.63336
	698	1.89612
	699	1.89612
	700	1.89612
	701	1.13295
	702	1.89612
	703	1.65914
	704	1.89612
	705	1.89612
	706	-1.09694
	707	1.43194
	708	1.29528
	709	1.36718
	710	1.65914
	711	0.868355
	712	0.957982
	713	1.14258
	714	1.14793
	715	1.05296
	716	0.868355
	717	0.868355
	718	0.963331
	719	0.868355
	720	0.778729
	721	0.957982
	722	1.36919
	723	0.638407
	724	0.868355
	725	1.89612
	726	0.61139
	727	0.549379
	728	0.921327
	729	1.05296
	730	1.05296
	731	0.462496
	732	1.05296
	733	-0.299401
	734	-0.00518265
	735	-0.35805
	736	-0.34341
	737	-1.47652
	738	-0.63336
	739	0.209799
	740	0.209799
	741	-1.47652
	742	-1.47652
	743	-0.923311
	744	-1.32154
	745	-0.486011
	746	-1.32917
	747	-0.837371
	748	0.209799
	749	-0.722987
	750	-0.412103
	751	-1.47652
	752	-0.486011
	753	0.309063
	754	1.05296
	755	-1.20764
	756	-1.55043
	757	1.05296
	758	0.209799
	759	-0.486011
	760	-1.29727
	761	1.05296
	762	-1.49224
	763	-1.47652
	764	-1.47652
	765	-1.47652
	766	-0.575637
	767	-1.47652
	768	-1.47652
	769	-0.687742
	770	-0.698713
	771	-1.47652
	772	-1.32154
	773	-0.536105
	774	-1.47652
	775	-1.02866
	776	-1.02866
	777	-0.518378
	778	-0.383406
	779	-0.508005
	780	-0.632763
	781	-1.47652
	782	0.209799
	783	0.209799
	784	-0.63336
	785	-0.191793
	786	-0.764991
	787	-0.0325265
	788	-1.29192
	789	-0.837371
	790	-1.32917
	791	-0.63336
	792	0.758259
	793	1.05296
	794	1.05296
	795	1.05296
	796	1.05296
	797	0.713377
	798	-1.29727
	799	-0.859967
	800	-0.889264
	801	-1.20764
	802	-0.383406
	803	0.120172
	804	-1.47652
	805	-0.279411
	806	-1.47652
	807	0.452124
	808	-1.47652
	809	-1.47652
	810	-1.47652
	811	-1.47652
	812	-1.47652
	813	-1.47652
	814	-1.47652
	815	-1.47652
	816	-1.47652
	817	0.574117
	818	0.544493
	819	-0.0210966
	820	0.110534
	821	0.110534
	822	0.64509
	823	0.722819
	824	0.498221
	825	0.823416
	826	0.915051
	827	1.31803
	828	1.21068
	829	1.18773
	830	1.26993
	831	0.786163
	832	1.44825
	833	1.43253
	834	1.44825
	835	1.1024
	836	1.47434
	837	1.07905
	838	0.0332853
	839	0.790626
	840	0.658995
	841	1.1163
	842	0.249795
	843	0.683753
	844	-0.198069
	845	0.722819
	846	-0.0147997
	847	0.0198468
	848	-0.912341
	849	-1.47652
	850	-1.12029
	851	1.05296
	852	0.155417
	853	1.05296
	854	-1.47652
	855	0.209799
	856	-0.478382
	857	1.05296
	858	1.89612
	859	1.89612
	860	-1.47652
	861	1.89612
	862	1.89612
	863	1.89612
	864	1.89612
	865	1.89612
	866	1.89612
	867	1.52691
	868	1.52691
	869	1.89612
	870	1.89612
	871	-0.788339
	872	1.89612
	873	1.89612
	874	1.89612
	875	-0.63336
	876	-0.63336
	877	1.52751
	878	1.52751
	879	1.52751
	880	1.14533
	881	1.76449
	882	1.62189
	883	1.01095
	884	0.76803
	885	1.05296
	886	-0.722987
	887	-1.04196
	888	-1.47652
	889	-0.195134
	890	-0.184435
	891	-0.409033
	892	-0.892334
	893	-0.63336
	894	-0.36201
	895	-1.47652
	896	-1.47652
	897	-1.15695
	898	-1.47652
	899	0.209799
	900	-0.486011
	901	-1.04959
	902	-0.190383
	903	-0.36201
	904	-1.38154
	905	0.209799
	906	-0.573358
	907	0.209799
	908	0.789696
	909	0.552122
	910	0.209799
	911	1.05296
	912	1.05296
	913	0.364777
	914	1.05296
	915	-0.63336
	916	-1.47652
	917	0.75063
	918	-1.47652
	919	0.209799
	920	-0.29011
	921	-1.47652
	922	-1.32917
	923	-0.598387
	924	-0.443409
	925	-1.47652
	926	-1.47652
	927	-0.63336
	928	-1.47652
	929	-0.63336
	930	-0.63336
	931	-0.694891
	932	-0.965312
	933	-0.764991
	934	-0.91997
	935	-0.976611
	936	-1.09694
	937	-0.952935
	938	-0.693363
	939	-1.29192
	940	-0.937697
	941	-1.10791
	942	-0.837371
	943	-0.78071
	944	0.758259
	945	-0.63336
	946	0.209799
	947	0.209799
	948	-0.338662
	949	-0.486011
	950	0.242165
	951	-1.08163
	952	-1.47652
	953	-1.47652
	954	-1.47652
	955	-1.47652
	956	-1.47652
	957	-1.47652
	958	-1.47652
	959	-1.47652
	960	-1.47652
	961	-1.47652
	962	-1.47652
	963	-1.47652
	964	-1.47652
	965	-1.47652
	966	-1.47652
	967	-1.47652
	968	-1.47652
	969	1.02608
	970	0.900722
	971	1.57988
	972	1.89612
	973	0.631184
	974	1.26365
	975	1.02608
	976	1.88221
	977	0.945604
	978	-0.733359
	979	-1.47652
	980	1.89612
	981	1.89612
	982	1.76449
	983	-1.09694
	984	0.287528
	985	0.861324
	986	0.868355
	987	0.683753
	988	0.966074
	989	1.62189
	990	0.801479
	991	1.64616
	992	1.56189
	993	1.18733
	994	1.33194
	995	1.39194
	996	1.2403
	997	1.37193
	998	1.0157
	999	1.05296
	1000	0.488779
	1001	1.89612
	1002	1.89612
	1003	0.618999
	1004	-1.16029
	1005	0.209799
	1006	0.209799
	1007	0.209799
	1008	0.68101
	1009	0.897979
	1010	1.05296
	1011	0.425841
	1012	1.05296
	1013	1.05296
	1014	-1.20764
	1015	1.05296
	1016	0.209799
	1017	0.713377
	1018	1.05296
	1019	-0.412103
	1020	-0.35438
	1021	0.897979
	1022	0.808353
	1023	-0.331033
	1024	-0.63336
	1025	0.329533
	1026	-1.47652
	1027	-1.47652
	1028	-0.63336
	1029	-1.66112
	1030	-0.501729
	1031	1.05296
	1032	-1.01158
	1033	-1.47652
	1034	-1.47652
	1035	1.05296
	1036	0.957982
	1037	0.209799
	1038	0.114823
	1039	-1.47652
	1040	-1.47652
	1041	-1.47652
	1042	0.209799
	1043	-0.63336
	1044	-0.63336
	1045	-0.63336
	1046	-0.63336
	1047	-0.63336
	1048	-0.63336
	1049	-0.29378
	1050	-0.162149
	1051	-0.91997
	1052	-0.0768109
	1053	-1.47652
	1054	1.05296
	1055	-0.486011
	1056	-0.486011
	1057	1.05296
	1058	0.905608
	1059	1.05296
	1060	1.05296
	1061	-0.277131
	1062	-0.336382
	1063	-0.937697
	1064	0.581746
	1065	-1.32917
	1066	-0.385415
	1067	-1.25192
	1068	-1.47652
	1069	-1.34489
	1070	-0.158808
	1071	-0.527414
	1072	-0.0401559
	1073	-0.383406
	1074	-0.828933
	1075	-1.47652
	1076	-0.63336
	1077	-0.689075
	1078	-1.16029
	1079	-1.38689
	1080	-0.788339
	1081	-0.453026
	1082	0.359427
	1083	0.209799
	1084	-0.188431
	1085	-0.63336
	1086	-1.47652
	1087	-1.47652
	1088	0.209799
	1089	1.05296
	1090	-1.25192
	1091	-1.47652
	1092	-0.207031
	1093	-1.03447
	1094	-0.957223
	1095	-0.694891
	1096	-0.338662
	1097	-0.539913
	1098	-0.437905
	1099	-0.577646
	1100	1.05296
	1101	-1.38689
	1102	0.209799
	1103	-1.20764
	1104	-1.47652
	1105	-1.47652
	1106	-1.47652
	1107	-1.47652
	1108	-1.47652
	1109	-1.47652
	1110	-1.47652
	1111	-1.47652
	1112	-1.47652
	1113	-1.47652
	1114	-1.47652
	1115	-1.47652
	1116	-1.47652
	1117	-1.47652
	1118	-1.47652
	1119	0.722819
	1120	1.33955
	1121	0.907421
	1122	0.760072
	1123	1.36919
	1124	0.171135
	1125	0.815384
	1126	-0.0147997
	1127	2.13844
	1128	1.89612
	1129	1.89612
	1130	1.80649
	1131	1.89612
	1132	1.89612
	1133	1.89612
	1134	1.76449
	1135	2.73928
	1136	0.636128
	1137	-0.0367939
	1138	1.05296
	1139	1.05296
	1140	1.12534
	1141	1.05296
	1142	1.05296
	1143	-1.47652
	1144	-1.29727
	1145	1.05296
	1146	0.713377
	1147	0.713377
	1148	0.713377
	1149	-0.35438
	1150	-0.219408
	1151	-1.47652
	1152	-1.10732
	1153	-0.00382927
	1154	-1.47652
	1155	0.558398
	1156	0.209799
	1157	-0.84224
	1158	1.05296
	1159	-1.25526
	Bartlett scores
	Case index	SMAS
	0	-1.02393
	1	1.96192
	2	1.96192
	3	1.96192
	4	1.96192
	5	1.44466
	6	1.96192
	7	1.59333
	8	-0.519141
	9	1.96192
	10	1.96192
	11	1.96192
	12	1.32189
	13	1.71672
	14	1.96192
	15	1.96192
	16	-1.13501
	17	-1.13501
	18	-1.13501
	19	1.57498
	20	1.47435
	21	1.18777
	22	1.0895
	23	0.991226
	24	0.830869
	25	0.991226
	26	1.08396
	27	0.831488
	28	0.859944
	29	-0.405085
	30	0.800836
	31	1.0895
	32	-1.34229
	33	-0.65534
	34	-1.15917
	35	0.217079
	36	-0.396711
	37	0.0567224
	38	0.315351
	39	-1.22283
	40	-0.270485
	41	-1.04463
	42	-0.748076
	43	-0.270485
	44	-0.562603
	45	-0.270485
	46	-1.52776
	47	-0.350415
	48	-0.350415
	49	-0.502877
	50	-0.502877
	51	-0.65534
	52	1.0895
	53	0.792942
	54	1.0895
	55	0.217079
	56	-0.78946
	57	0.217079
	58	-1.17086
	59	-0.829601
	60	-0.502877
	61	-1.22283
	62	1.0895
	63	1.0895
	64	1.0895
	65	1.0895
	66	1.0895
	67	0.953299
	68	1.0895
	69	-0.869887
	70	-1.10877
	71	-1.52776
	72	-1.52776
	73	-0.65534
	74	1.0895
	75	0.720907
	76	-1.52776
	77	-1.52776
	78	-1.52776
	79	-1.52776
	80	0.38393
	81	0.441577
	82	0.983951
	83	0.59544
	84	0.11437
	85	0.831488
	86	0.980295
	87	1.11649
	88	1.3075
	89	1.3075
	90	1.6069
	91	1.82572
	92	1.67609
	93	1.0351
	94	1.48369
	95	1.70578
	96	0.988189
	97	0.489893
	98	1.71652
	99	1.36231
	100	-1.52776
	101	0.217079
	102	-1.52776
	103	0.217079
	104	2.21265
	105	0.435084
	106	1.0895
	107	0.0646165
	108	1.0895
	109	1.96192
	110	-0.519141
	111	1.96192
	112	1.96192
	113	-1.13501
	114	1.22362
	115	1.24542
	116	1.58052
	117	0.996761
	118	0.16081
	119	-0.65534
	120	0.217079
	121	-0.232558
	122	-0.624688
	123	-0.458796
	124	-0.882197
	125	-1.52776
	126	0.217079
	127	0.217079
	128	-0.65534
	129	-0.65534
	130	0.217079
	131	-0.870506
	132	-1.29537
	133	-0.350415
	134	0.217079
	135	0.704643
	136	-0.743164
	137	0.192921
	138	-0.837978
	139	-1.20609
	140	0.217079
	141	-0.777151
	142	-1.52776
	143	-1.52776
	144	-1.10877
	145	-1.01604
	146	0.217079
	147	1.0895
	148	0.544286
	149	0.159431
	150	0.762291
	151	0.217079
	152	0.704643
	153	-1.52776
	154	1.0895
	155	-2.01878
	156	-1.21494
	157	-0.324676
	158	-0.65534
	159	-0.990441
	160	-0.832923
	161	-0.65534
	162	-0.502877
	163	0.309816
	164	0.440619
	165	-1.52776
	166	-1.52776
	167	-1.52776
	168	-1.52776
	169	-1.52776
	170	-1.52776
	171	1.3075
	172	0.571282
	173	1.96192
	174	1.41671
	175	1.77091
	176	0.217079
	177	0.5991
	178	1.0895
	179	0.89849
	180	0.89849
	181	1.63471
	182	1.2257
	183	1.53852
	184	1.14715
	185	1.47435
	186	0.66166
	187	1.67817
	188	1.22854
	189	1.47435
	190	1.18777
	191	0.505741
	192	-0.65534
	193	1.0895
	194	1.0895
	195	1.0895
	196	0.666097
	197	-1.52776
	198	0.664019
	199	1.0895
	200	1.0895
	201	0.738133
	202	0.738133
	203	1.0895
	204	1.0895
	205	-0.324676
	206	-0.458796
	207	-0.458796
	208	1.0895
	209	-0.290205
	210	-0.65534
	211	-1.52776
	212	-0.65534
	213	-0.815696
	214	-0.426404
	215	-0.65534
	216	1.0895
	217	1.0895
	218	-1.52776
	219	-1.52776
	220	0.696749
	221	-1.52776
	222	-1.52776
	223	-1.52776
	224	-0.0336553
	225	0.217079
	226	-0.968159
	227	-1.52776
	228	-1.52776
	229	-0.249784
	230	-0.330491
	231	-1.52776
	232	-1.52776
	233	-0.65534
	234	-1.52776
	235	-1.52776
	236	-1.52776
	237	-1.52776
	238	-1.52776
	239	-1.52776
	240	-1.52776
	241	-0.65534
	242	-1.52776
	243	-1.24955
	244	-1.52776
	245	-1.68022
	246	-0.350415
	247	-0.350415
	248	0.0646165
	249	1.0895
	250	0.704643
	251	-1.16358
	252	1.0895
	253	1.0895
	254	1.0895
	255	0.496387
	256	-0.34252
	257	-0.76434
	258	-0.409518
	259	-0.777769
	260	-0.901162
	261	-0.753612
	262	-0.300518
	263	-1.42949
	264	-1.52776
	265	-1.52776
	266	-1.52776
	267	0.217079
	268	-1.52776
	269	1.0895
	270	0.470172
	271	1.0895
	272	-0.928836
	273	-0.328133
	274	0.217079
	275	-1.52776
	276	-1.52776
	277	-1.52776
	278	-1.52776
	279	-1.52776
	280	-1.52776
	281	1.4437
	282	0.721869
	283	-0.213597
	284	-1.52776
	285	1.96192
	286	1.96192
	287	1.96192
	288	1.96192
	289	2.83434
	290	2.83434
	291	2.83434
	292	1.34543
	293	1.0895
	294	1.96192
	295	0.822975
	296	-1.24955
	297	0.217079
	298	-1.2391
	299	0.217079
	300	-1.24955
	301	0.375357
	302	-1.52776
	303	-1.24955
	304	0.192921
	305	-0.519141
	306	0.124343
	307	-1.52776
	308	1.96192
	309	1.96192
	310	-1.42949
	311	-0.65534
	312	-0.65534
	313	1.77091
	314	1.0895
	315	1.70329
	316	1.22632
	317	1.96192
	318	1.96192
	319	1.56709
	320	0.681864
	321	1.96192
	322	1.96192
	323	-1.13501
	324	-1.13501
	325	1.24985
	326	1.61845
	327	0.707481
	328	1.96192
	329	1.4437
	330	1.02092
	331	0.805753
	332	1.18223
	333	1.0895
	334	0.867838
	335	0.614745
	336	1.32397
	337	0.89849
	338	0.95268
	339	1.96192
	340	0.568444
	341	0.929141
	342	0.792942
	343	0.704643
	344	0.953299
	345	-1.52776
	346	-1.52776
	347	0.217079
	348	-1.33121
	349	-0.580945
	350	-0.964205
	351	-1.33121
	352	-1.52776
	353	-1.52776
	354	-0.986004
	355	-0.913968
	356	-0.113585
	357	0.0646165
	358	-0.986004
	359	-0.328133
	360	0.683942
	361	-0.562603
	362	-1.3753
	363	-0.0218287
	364	-1.08663
	365	-0.913968
	366	-1.14083
	367	-0.536367
	368	-1.20055
	369	-1.3674
	370	-0.869887
	371	-0.348056
	372	-0.561505
	373	-0.807802
	374	-0.502877
	375	0.217079
	376	1.0895
	377	1.0895
	378	0.217079
	379	-1.3753
	380	-0.832923
	381	-0.672566
	382	-0.474282
	383	1.0895
	384	-0.65534
	385	0.720907
	386	-1.52776
	387	-1.52776
	388	-1.52776
	389	-1.52776
	390	-1.52776
	391	-1.52776
	392	-1.52776
	393	0.433683
	394	0.642356
	395	0.867838
	396	1.6426
	397	1.41712
	398	1.07511
	399	0.978917
	400	1.41021
	401	1.0203
	402	1.63471
	403	0.844096
	404	1.57706
	405	0.871493
	406	0.747903
	407	1.07511
	408	1.49713
	409	1.96981
	410	0.611704
	411	2.02746
	412	0.16227
	413	1.40232
	414	-0.379485
	415	-1.52776
	416	2.21265
	417	2.21265
	418	1.0895
	419	0.075349
	420	1.0895
	421	1.0895
	422	1.0895
	423	1.0895
	424	-1.13847
	425	-1.42949
	426	-1.52776
	427	1.96192
	428	1.96192
	429	1.96192
	430	1.96192
	431	1.96192
	432	1.96192
	433	1.96192
	434	1.96192
	435	1.96192
	436	1.96192
	437	1.96192
	438	1.0895
	439	-0.825029
	440	-0.65534
	441	1.5799
	442	0.217079
	443	-0.231939
	444	1.96192
	445	1.96192
	446	1.96192
	447	1.96192
	448	1.96192
	449	1.71672
	450	-1.13501
	451	1.72745
	452	1.58052
	453	1.58052
	454	-0.438095
	455	1.02188
	456	-0.30951
	457	-0.36606
	458	-1.52776
	459	0.217079
	460	-1.52776
	461	-0.65534
	462	-0.853623
	463	-1.04463
	464	-1.52776
	465	-1.0067
	466	-0.270485
	467	-0.270485
	468	0.0808802
	469	0.217079
	470	0.217079
	471	-1.07037
	472	0.217079
	473	0.217079
	474	-0.172213
	475	-0.807802
	476	0.217079
	477	0.244075
	478	0.830869
	479	-0.65534
	480	1.0895
	481	-1.52776
	482	-1.52776
	483	-1.1429
	484	-1.52776
	485	-0.65534
	486	-0.65534
	487	-0.65534
	488	-0.65534
	489	-0.0404337
	490	-0.616794
	491	-0.304593
	492	-0.65534
	493	-0.962624
	494	-0.764963
	495	-1.52776
	496	-1.22283
	497	-1.22283
	498	-1.3753
	499	-0.286748
	500	-1.08602
	501	-0.672566
	502	-0.761506
	503	-0.322317
	504	-0.533529
	505	-1.52776
	506	-0.172213
	507	-0.748076
	508	0.0646165
	509	-0.502877
	510	-0.350415
	511	-0.350415
	512	0.217079
	513	-0.65534
	514	-0.502877
	515	0.505741
	516	-0.0287386
	517	-1.52776
	518	-1.52776
	519	-1.52776
	520	-1.52776
	521	-1.52776
	522	-1.52776
	523	-1.52776
	524	-1.52776
	525	-1.52776
	526	-1.52776
	527	-1.52776
	528	-1.52776
	529	-1.52776
	530	-1.52776
	531	-1.52776
	532	-1.52776
	533	-1.52776
	534	-1.52776
	535	-1.52776
	536	-1.52776
	537	-1.52776
	538	-1.52776
	539	-1.52776
	540	-1.52776
	541	-1.52776
	542	-1.52776
	543	-1.52776
	544	1.7309
	545	0.298469
	546	0.435084
	547	1.41671
	548	1.48225
	549	1.12992
	550	-1.17639
	551	1.77091
	552	1.33532
	553	1.19912
	554	1.56709
	555	1.58052
	556	0.639861
	557	0.991226
	558	-0.072201
	559	1.28334
	560	1.18507
	561	1.38162
	562	1.96192
	563	1.96192
	564	1.96192
	565	-0.934647
	566	0.683942
	567	-1.24955
	568	0.217079
	569	-0.986004
	570	-1.43502
	571	0.937035
	572	0.217079
	573	0.953299
	574	0.645396
	575	0.8171
	576	0.669554
	577	0.386086
	578	1.0895
	579	0.435084
	580	0.075349
	581	1.0895
	582	1.0895
	583	-1.52776
	584	0.929141
	585	1.0895
	586	1.0895
	587	-0.65534
	588	-1.68812
	589	-1.52776
	590	-0.65534
	591	0.217079
	592	-2.07297
	593	-1.52776
	594	-0.65534
	595	-0.65534
	596	-0.324676
	597	-0.488489
	598	-0.270485
	599	0.217079
	600	1.0895
	601	1.0895
	602	-0.557068
	603	0.118807
	604	-1.52776
	605	-1.52776
	606	-1.06297
	607	-1.52776
	608	-0.65534
	609	-0.65534
	610	-0.65534
	611	-1.52776
	612	0.217079
	613	-1.52776
	614	-0.65534
	615	0.217079
	616	-0.430841
	617	-0.358784
	618	-1.07037
	619	-0.502877
	620	0.304903
	621	0.122264
	622	-0.256097
	623	0.8171
	624	-0.508412
	625	-1.33675
	626	-1.2391
	627	-1.52776
	628	-1.52776
	629	-1.52776
	630	-1.52776
	631	-1.52776
	632	-1.52776
	633	-1.52776
	634	-1.52776
	635	-1.52776
	636	-1.52776
	637	-1.52776
	638	-1.52776
	639	-1.52776
	640	-1.52776
	641	-1.52776
	642	-1.52776
	643	-1.52776
	644	-1.52776
	645	0.980295
	646	1.33166
	647	1.66171
	648	2.21057
	649	1.63471
	650	-1.42949
	651	-0.518522
	652	-0.502877
	653	1.96192
	654	1.0895
	655	1.0895
	656	1.34023
	657	1.0895
	658	1.0895
	659	0.666097
	660	0.664019
	661	0.478546
	662	1.0895
	663	1.0895
	664	0.217079
	665	1.0895
	666	1.0895
	667	-0.426404
	668	0.929141
	669	-1.19709
	670	-1.52776
	671	-0.205703
	672	0.0646165
	673	-1.52776
	674	-1.18429
	675	-1.52776
	676	-0.358784
	677	-0.74808
	678	1.0895
	679	-1.27467
	680	-1.43502
	681	-1.27467
	682	-1.27467
	683	-1.27467
	684	-1.27467
	685	1.96192
	686	1.96192
	687	1.0895
	688	-1.52776
	689	-0.65534
	690	1.96192
	691	1.96192
	692	1.70329
	693	0.830869
	694	1.68952
	695	1.68952
	696	1.96192
	697	-0.65534
	698	1.96192
	699	1.96192
	700	1.96192
	701	1.17226
	702	1.96192
	703	1.71672
	704	1.96192
	705	1.96192
	706	-1.13501
	707	1.48163
	708	1.34023
	709	1.41463
	710	1.71672
	711	0.89849
	712	0.991226
	713	1.18223
	714	1.18777
	715	1.0895
	716	0.89849
	717	0.89849
	718	0.996761
	719	0.89849
	720	0.805753
	721	0.991226
	722	1.41671
	723	0.660562
	724	0.89849
	725	1.96192
	726	0.632607
	727	0.568444
	728	0.953299
	729	1.0895
	730	1.0895
	731	0.478546
	732	1.0895
	733	-0.309791
	734	-0.0053625
	735	-0.370475
	736	-0.355327
	737	-1.52776
	738	-0.65534
	739	0.217079
	740	0.217079
	741	-1.52776
	742	-1.52776
	743	-0.955352
	744	-1.3674
	745	-0.502877
	746	-1.3753
	747	-0.86643
	748	0.217079
	749	-0.748076
	750	-0.426404
	751	-1.52776
	752	-0.502877
	753	0.319788
	754	1.0895
	755	-1.24955
	756	-1.60423
	757	1.0895
	758	0.217079
	759	-0.502877
	760	-1.34229
	761	1.0895
	762	-1.54402
	763	-1.52776
	764	-1.52776
	765	-1.52776
	766	-0.595614
	767	-1.52776
	768	-1.52776
	769	-0.711609
	770	-0.72296
	771	-1.52776
	772	-1.3674
	773	-0.554709
	774	-1.52776
	775	-1.06435
	776	-1.06435
	777	-0.536367
	778	-0.396711
	779	-0.525635
	780	-0.654721
	781	-1.52776
	782	0.217079
	783	0.217079
	784	-0.65534
	785	-0.198449
	786	-0.791539
	787	-0.0336553
	788	-1.33675
[truncated: 2,921 more rows]
[truncated: 2 more columns]
