# Supplementary material for: A Multi- Mediation Analysis on the Impact of Social Media and Internet Addiction on University and High School Students’ Mental Health Through Social Capital and Mindfulness
Source: Int J Environ Res Public Health. 2025 Jan 2;22(1):57. doi: 10.3390/ijerph22010057 (PMC11764769; doi:10.3390/ijerph22010057)
Supplement: Supplementary file 1 [file ijerph-22-00057-s001.zip › UNIVERSITY STUDENTS DATA/S1B-Confirmatory Factor Analysis of Interenet Addiction Scale for University students.xlsx]

## Sheet: Navigation
	SmartPLS report
	Please cite the use of SmartPLS: Ringle, C. M., Wende, S., and Becker, J.-M. 2024. "SmartPLS 4." Bönningstedt: SmartPLS, https://www.smartpls.com.
		complete
	Final results
	Factor loadings
	Factors
	Indicator error terms
	Indicator data
	Quality criteria
	Model fit
	Construct reliability and validity
	Discriminant validity
	Residual covariance matrix
	Algorithm
	Setting
	Execution log
	Model and data
	Beta
	Lambda
	Theta
	Psi
	Iteration statistics

## Sheet: complete
	SmartPLS report
	Please cite the use of SmartPLS: Ringle, C. M., Wende, S., and Becker, J.-M. 2024. "SmartPLS 4." Bönningstedt: SmartPLS, https://www.smartpls.com.
	Final results
	Factor loadings
	List (unstandardized)
		Parameter estimates	Standard errors	T values	P values
	AD1 <- AD	1	n/a	n/a	n/a
	AD2 <- AD	1.09697	0.0360808	30.4032	5.68434e-14
	AD3 <- AD	1.12833	0.0358644	31.461	5.68434e-14
	AD4 <- AD	1.12272	0.0355746	31.5596	5.68434e-14
	IC1 <- IC	1	n/a	n/a	n/a
	IC2 <- IC	1.03949	0.0239885	43.3327	5.68434e-14
	IC3 <- IC	0.958244	0.0246168	38.9264	5.68434e-14
	IC4 <- IC	1.0269	0.025503	40.2659	5.68434e-14
	IC5 <- IC	0.933609	0.0255509	36.5392	5.68434e-14
	ICD1 <- ICD	1	n/a	n/a	n/a
	ICD2 <- ICD	0.947209	0.0236223	40.0982	5.68434e-14
	ICD3 <- ICD	0.91186	0.0252469	36.1177	5.68434e-14
	ICD4 <- ICD	0.882088	0.0235426	37.4677	5.68434e-14
	IO1 <- IO	1	n/a	n/a	n/a
	IO2 <- IO	1.12062	0.0256329	43.718	5.68434e-14
	IO3 <- IO	1.14029	0.0264616	43.0921	5.68434e-14
	IO4 <- IO	0.981289	0.0271163	36.1881	5.68434e-14
	List (standardized)
		Outer loadings (standardized)
	AD1 <- AD	0.772299
	AD2 <- AD	0.843151
	AD3 <- AD	0.866774
	AD4 <- AD	0.869599
	IC1 <- IC	0.868556
	IC2 <- IC	0.902725
	IC3 <- IC	0.852851
	IC4 <- IC	0.867134
	IC5 <- IC	0.825933
	ICD1 <- ICD	0.883839
	ICD2 <- ICD	0.869128
	ICD3 <- ICD	0.816398
	ICD4 <- ICD	0.836616
	IO1 <- IO	0.865914
	IO2 <- IO	0.917936
	IO3 <- IO	0.906019
	IO4 <- IO	0.820673
	Matrix (unstandardized)
		AD	IC	ICD	IO
	AD1	1
	AD2	1.09697
	AD3	1.12833
	AD4	1.12272
	IC1		1
	IC2		1.03949
	IC3		0.958244
	IC4		1.0269
	IC5		0.933609
	ICD1			1
	ICD2			0.947209
	ICD3			0.91186
	ICD4			0.882088
	IO1				1
	IO2				1.12062
	IO3				1.14029
	IO4				0.981289
	Matrix (standardized)
		AD	IC	ICD	IO
	AD1	0.772299
	AD2	0.843151
	AD3	0.866774
	AD4	0.869599
	IC1		0.868556
	IC2		0.902725
	IC3		0.852851
	IC4		0.867134
	IC5		0.825933
	ICD1			0.883839
	ICD2			0.869128
	ICD3			0.816398
	ICD4			0.836616
	IO1				0.865914
	IO2				0.917936
	IO3				0.906019
	IO4				0.820673
	Factors
	Estimated parameter (overview)
		Parameter estimates	Standard errors	T values	P values
	AD	0.795541	0.0524807	15.1587	5.68434e-14
	IC	0.974858	0.0529057	18.4263	5.68434e-14
	ICD	1.18927	0.0633869	18.762	5.68434e-14
	IO	1.12098	0.0613489	18.2722	5.68434e-14
	IC <-> AD	0.51714	0.0353687	14.6214	5.68434e-14
	ICD <-> AD	0.482827	0.0369836	13.0551	5.68434e-14
	ICD <-> IC	0.740524	0.043315	17.0963	5.68434e-14
	IO <-> AD	0.374772	0.0338112	11.0843	5.68434e-14
	IO <-> IC	0.495382	0.037589	13.1789	5.68434e-14
	IO <-> ICD	0.592117	0.0424816	13.9382	5.68434e-14
	Covariances
		AD	IC	ICD	IO
	AD	0.795541	0.51714	0.482827	0.374772
	IC	0.51714	0.974858	0.740524	0.495382
	ICD	0.482827	0.740524	1.18927	0.592117
	IO	0.374772	0.495382	0.592117	1.12098
	Correlations
		AD	IC	ICD	IO
	AD	1	0.587227	0.496387	0.39686
	IC	0.587227	1	0.687748	0.473883
	ICD	0.496387	0.687748	1	0.512824
	IO	0.39686	0.473883	0.512824	1
	Thurstone scores
	Case index	AD	IC	ICD	IO
	0	-1.95981	-2.57611	-2.38323	-2.07019
	1	1.01129	1.00269	1.32157	1.14152
	2	1.01129	1.00269	1.32157	1.14152
	3	0.973955	0.576643	0.38905	1.10817
	4	0.997926	0.96069	0.592942	1.12024
	5	0.510944	0.803365	0.558841	0.854141
	6	0.981685	0.669512	0.565456	1.11468
	7	0.662112	0.767522	0.63213	0.640452
	8	-1.27677	0.82211	0.445925	-1.27254
	9	0.962551	0.3042	0.61269	1.11002
	10	0.986004	0.669502	0.849429	1.12271
	11	1.01129	1.00269	1.32157	1.14152
	12	0.35775	0.31777	0.35536	0.539629
	13	0.699194	0.12405	-0.723281	0.821457
	14	1.01129	1.00269	1.32157	1.14152
	15	1.01129	1.00269	1.32157	1.14152
	16	-2.23754	-2.59763	-2.55673	-2.03309
	17	-2.23754	-2.59763	-2.55673	-2.03309
	18	-2.23754	-2.59763	-2.55673	-2.03309
	19	0.565555	0.950251	0.840211	0.693971
	20	-0.127324	0.729347	0.416475	0.785655
	21	0.767802	0.978996	1.28281	0.290916
	22	0.0167158	0.944837	1.26441	0.279423
	23	-0.27115	0.492306	-0.451372	0.220214
	24	-0.349787	-0.609208	-1.5688	0.0425822
	25	-0.0180261	0.153526	0.43786	0.243369
	26	-0.28247	-0.511327	-0.0684968	0.215082
	27	0.836616	0.58487	0.953739	-0.278506
	28	-1.75822	0.0686601	-0.783262	0.428211
	29	0.481244	0.767523	-1.74653	-1.90029
	30	0.142273	0.0308366	0.523005	-0.180961
	31	-0.333205	-0.546866	-0.477581	-0.170218
	32	-0.205703	0.756495	-1.8747	0.174047
	33	-0.0934147	0.465632	1.2491	1.11572
	34	0.142159	-0.114994	0.645864	0.247226
	35	0.560969	0.798351	0.914462	0.876025
	36	-0.326645	-0.788555	0.477844	0.888793
	37	-0.538088	-1.10352	-0.775173	-0.608859
	38	-0.829692	-0.905541	-1.35576	0.700588
	39	-0.826512	-0.765838	-0.599929	-1.08415
	40	0.39716	-0.366545	0.257785	0.235949
	41	0.261421	-0.0190662	-1.07607	-0.333298
	42	0.802113	0.0146276	-0.558872	1.0704
	43	0.823013	0.828551	-1.436	0.341027
	44	0.842044	0.911288	0.162305	-0.315105
	45	0.930476	0.328386	-1.02494	0.454584
	46	0.886829	-0.0380667	-1.52038	-0.729516
	47	0.895794	0.0254062	0.31497	-2.28665
	48	0.382564	0.935344	1.06186	-0.831277
	49	0.722944	0.183845	0.263414	-1.44226
	50	0.313783	0.0350486	0.895359	-2.0959
	51	0.162432	0.608686	0.841658	-1.31882
	52	-0.243684	-0.0610776	-0.861865	0.0724662
	53	-0.0440731	-0.0522184	0.0562963	1.07484
	54	0.333926	0.92227	0.432002	1.10589
	55	-0.168664	-0.0539685	0.379934	-0.819095
	56	0.511032	-0.47887	0.0378562	-0.0263005
	57	-0.0942259	0.932325	1.24229	-0.223454
	58	-0.181914	0.366596	0.228737	-2.05409
	59	-0.300777	-0.95382	0.296228	-2.31914
	60	0.692556	0.599156	-0.394439	-1.32668
	61	-0.636348	0.383704	0.270431	-0.740028
	62	0.373258	0.0506332	-0.0614935	-0.0771731
	63	0.417911	0.372553	0.666319	1.10502
	64	0.969616	0.255531	1.25104	1.12726
	65	0.329484	0.552091	0.247251	-2.28817
	66	-0.653138	-0.0294709	-0.904806	0.91182
	67	-0.742254	-0.972533	-0.700253	-2.04315
	68	-1.58988	-1.93621	-1.77613	-1.56481
	69	0.0591857	-0.921758	-0.603042	-1.24849
	70	0.0994655	-0.0834081	-1.31524	-0.855634
	71	0.910571	0.044226	0.44546	-1.43673
	72	0.185739	0.894264	0.352809	-0.233811
	73	0.598184	-0.0434347	0.199487	-0.339388
	74	0.954747	0.538831	0.535278	-0.281025
	75	0.651124	0.94753	1.21196	-1.4669
	76	1.01129	1.00269	1.32157	1.14152
	77	-0.710373	-1.08129	-1.02689	1.01909
	78	-0.722825	-0.956579	-0.743566	-0.662701
	79	0.986004	0.669502	0.849429	1.12271
	80	0.193339	0.729444	0.219903	1.09497
	81	0.881245	0.994051	1.31131	0.956871
	82	-1.41914	0.49587	0.76045	-1.45322
	83	0.304795	0.948057	1.07254	0.390016
	84	0.988112	0.78474	0.576333	1.11688
	85	0.945814	0.0721258	0.341425	1.09855
	86	0.412734	0.965445	1.28086	0.459831
	87	0.989778	0.717861	0.924783	1.12563
	88	-2.23754	-2.59763	-2.55673	-2.03309
	89	-2.23754	-2.59763	-2.55673	-2.03309
	90	0.566221	0.944356	0.68123	0.934042
	91	-0.385327	0.602537	-0.275872	0.516052
	92	0.615897	0.542489	0.814125	0.687555
	93	0.615897	0.542489	0.814125	0.687555
	94	0.615897	0.542489	0.814125	0.687555
	95	0.767802	0.978996	1.28281	0.290916
	96	-0.606119	0.832157	-0.235192	0.226941
	97	0.272639	0.141105	-0.032566	0.234022
	98	-0.565348	-0.5276	-1.03853	0.183688
	99	-0.0180261	0.153526	0.43786	0.243369
	100	-0.52772	-0.0482694	-0.277182	0.213069
	101	-0.279385	0.609506	0.557323	0.785615
	102	-1.99462	0.743465	-0.802022	0.562915
	103	0.767743	0.97815	1.10737	1.00378
	104	-1.02353	-1.15495	-0.0737888	0.729944
	105	0.152457	0.0314143	0.309959	0.77563
	106	0.11608	-0.384886	0.236456	-0.14141
	107	-0.145504	0.931985	1.07297	0.679034
	108	-1.07523	-0.935073	-0.103919	-0.594863
	109	1.01129	1.00269	1.32157	1.14152
	110	-1.58205	-1.91754	-1.49445	-1.37409
	111	0.792129	-0.361965	0.130237	1.08369
	112	0.746636	-1.0767	-0.307127	1.0596
	113	-2.23754	-2.59763	-2.55673	-2.03309
	114	-0.385327	0.602537	-0.275872	0.516052
	115	-0.528599	0.925302	1.26474	0.624522
	116	0.615897	0.542489	0.814125	0.687555
	117	-0.528994	0.146607	0.0334052	0.224813
	118	0.410989	0.840011	-0.951106	0.511903
	119	-1.00983	-0.749433	-0.715213	-0.898969
	120	0.119286	0.201831	0.734848	-0.0364134
	121	-0.398764	-0.160721	0.260862	0.228192
	122	0.144233	0.0230539	0.289	0.239407
	123	0.0798655	-0.885898	-0.187606	-0.344064
	124	-1.21228	0.174687	0.817924	0.773146
	125	-0.453456	-0.330858	0.981516	0.597956
	126	-1.25831	0.573206	0.678021	0.774822
	127	0.0240603	-1.0247	0.176035	0.508942
	128	0.206117	0.799521	1.2676	0.625109
	129	0.970131	0.479486	0.885768	0.68221
	130	0.724917	0.763098	0.490628	-0.581034
	131	0.811738	0.987241	1.30012	0.710872
	132	-0.769264	-1.31383	0.247517	0.740003
	133	0.157681	0.436896	-0.688479	0.637389
	134	0.776037	0.182593	0.221833	-2.28846
	135	0.536053	0.455198	0.346384	0.497842
	136	0.606128	0.952494	0.941888	0.278692
	137	0.520666	0.274421	0.978284	-0.577848
	138	0.953914	0.111158	0.734488	1.11029
	139	0.84888	0.609753	0.389605	1.10697
	140	0.783539	0.694713	0.384604	0.796882
	141	0.959005	0.599493	0.382268	-0.0479905
	142	-0.348539	0.425608	0.694281	1.09598
	143	0.996335	0.987481	1.28345	0.166291
	144	0.946695	0.862922	-0.65457	-0.85312
	145	0.896372	0.0177298	0.11439	-2.00161
	146	-0.821154	-0.906835	-0.0340491	0.438684
	147	-0.474883	-0.637875	-1.56518	0.276813
	148	-0.0263681	-0.276273	0.805527	-2.29043
	149	-0.0106846	-0.446397	0.871671	-2.29102
	150	-0.449151	-0.681681	-1.45655	0.461945
	151	-0.526235	-0.426182	0.865068	0.573155
	152	0.198741	-0.389835	-0.214577	-1.09937
	153	-1.41596	0.69594	0.78754	0.960037
	154	-1.03833	-2.71039	-2.59322	-2.43793
	155	0.51812	-1.08494	-0.98447	-0.782167
	156	-0.293955	0.340415	0.933571	0.384315
	157	-1.65011	-0.642203	-0.444102	-0.235246
	158	-1.35387	-0.62873	-0.436846	-0.230713
	159	0.0734942	-0.919621	0.152802	-1.03335
	160	0.666289	-0.00316192	0.0695012	-1.36607
	161	-0.394975	0.257235	-1.34284	-1.4395
	162	-0.47481	-0.315633	0.229222	-0.194908
	163	0.839692	-0.788282	-1.1832	-1.55863
	164	0.960561	0.665832	0.304468	-0.111311
	165	0.151848	0.842104	-0.166424	-1.91385
	166	0.490789	0.594604	-0.100171	-2.29501
	167	1.01129	1.00269	1.32157	1.14152
	168	0.144233	0.0230539	0.289	0.239407
	169	0.510944	0.803365	0.558841	0.854141
	170	0.737834	0.943419	0.572427	0.750948
	171	0.615897	0.542489	0.814125	0.687555
	172	-0.0644217	0.866566	0.364899	-1.6025
	173	0.430552	0.937933	0.850498	0.145507
	174	0.129469	0.900911	0.375359	0.383321
	175	-1.04072	-0.546288	-0.430572	0.193838
	176	-0.611697	0.797149	-0.966672	0.741189
	177	-0.268435	0.894734	0.713436	-0.230004
	178	0.000259187	0.893126	0.367233	0.253222
	179	-0.739679	-1.50824	-0.654441	0.176684
	180	-0.605786	-0.461234	0.0972156	0.216019
	181	-0.0513414	0.912939	0.607508	0.922896
	182	-0.173204	0.011338	0.288297	0.417204
	183	-0.17208	0.00270482	0.0521591	0.783027
	184	-0.959174	-0.0218635	0.275658	0.575966
	185	-0.268553	-1.47844	-0.980693	0.70994
	186	-1.06781	-1.06682	-0.29113	0.123469
	187	-0.521011	-0.910616	-0.46977	1.04002
	188	-1.46721	-0.904595	0.398869	0.923365
	189	-0.23699	-0.925432	-0.881388	0.721822
	190	0.0209537	-0.834003	0.647116	0.234319
	191	-0.721482	-1.11141	-0.492736	-0.231045
	192	-2.45694	-2.91584	-2.8087	-2.46692
	193	0.54653	0.913633	0.36934	-0.0295808
	194	-0.822332	0.876034	0.613491	0.655862
	195	0.563758	0.938648	0.596629	0.869346
	196	0.172871	0.855977	-0.296223	-0.318546
	197	-0.0543635	0.608425	-2.3314	0.308565
	198	-1.16524	0.900049	1.25877	0.863275
	199	-0.0732622	-0.679429	0.495189	0.948972
	200	0.254833	0.928872	0.60953	1.10987
	201	-0.00320646	0.854622	-0.496838	1.07409
	202	0.356994	0.193429	0.760195	0.537733
	203	0.899695	0.114486	-0.637642	-1.33821
	204	-1.07523	-0.935073	-0.103919	-0.594863
	205	-0.419745	-2.07351	-0.819552	-0.0882542
	206	-0.6578	-0.956749	-1.41441	-0.207423
	207	-0.929851	-0.595521	-0.583267	-0.60097
	208	-0.144982	0.307151	0.218015	-0.654078
	209	-2.25903	-0.992609	0.520266	0.73197
	210	-1.68286	-0.604834	0.91787	0.221813
	211	-0.965083	0.461806	0.575632	0.11094
	212	-1.80963	-0.86552	0.628559	-2.32941
	213	-0.158269	-0.555013	0.195975	-1.58463
	214	0.976912	0.967735	1.23395	-1.10016
	215	0.383245	-0.943253	0.913558	0.780508
	216	0.121803	-0.379068	0.251041	0.231735
	217	0.415859	0.0238558	0.0923823	0.237682
	218	0.422703	0.172023	0.296932	-0.0645325
	219	-0.523813	-0.046529	0.257379	-0.0822229
	220	0.0750728	-0.731562	-0.529688	-0.397474
	221	-0.78894	-0.176388	-0.509333	-0.772788
	222	0.240608	-0.333861	-1.03576	-0.647752
	223	-0.46676	0.0641109	-0.98135	0.195926
	224	0.260662	-0.0166344	-0.999677	-0.47867
	225	-0.507298	0.344633	-0.221227	0.0931209
	226	0.561598	-0.836493	0.212502	0.101655
	227	-0.47749	-1.23833	-1.62383	-1.69697
	228	0.524841	0.374442	0.486724	0.383698
	229	0.117514	0.468597	0.867907	0.680978
	230	0.271477	0.0288409	0.292116	0.241354
	231	0.739828	0.0501414	0.303588	0.248521
	232	0.0331553	0.0621114	1.02165	0.441436
	233	-0.596028	0.466155	1.2281	0.81737
	234	0.843148	-1.41078	-0.112679	-0.0292021
	235	-1.89971	0.1271	0.278298	-0.485895
	236	0.234384	-0.348837	-0.140473	-0.49501
	237	0.889477	-0.591855	0.0675523	-0.0764357
	238	0.757753	-0.564336	-0.143154	-0.30877
	239	0.20118	0.636132	1.06878	1.11742
	240	0.220736	0.964823	1.29724	1.0013
	241	0.18454	0.755155	0.664219	-0.110612
	242	0.199158	0.920457	0.693859	0.265576
	243	0.668078	0.690099	1.26908	0.692059
	244	0.998638	0.839382	1.29693	0.893479
	245	-0.231815	-0.153559	-1.31134	-0.923427
	246	0.676579	0.0116954	-2.26894	-1.40826
	247	0.69784	0.353021	-1.99144	-1.5032
	248	0.92145	0.060929	0.61116	-0.896281
	249	0.952617	0.687106	0.522233	-0.996902
	250	0.402543	0.214163	0.338887	0.965193
	251	0.675745	0.0385688	0.145281	0.262598
	252	0.0270365	0.856495	0.269517	-2.28699
	253	0.686025	0.0715109	0.721362	0.259825
	254	0.708222	0.913315	0.496958	-1.17988
	255	0.721406	0.479664	0.815439	1.1151
	256	0.528387	-0.279303	0.622399	-0.177661
	257	0.294945	0.819679	-1.20667	0.448343
	258	0.596768	0.901426	-0.0978811	0.911943
	259	0.929843	0.786532	-2.14629	-0.178585
	260	0.515158	-0.0438598	-1.07816	-0.233147
	261	0.936295	0.38533	-0.661465	0.264306
	262	0.130271	0.899145	0.470342	-0.180303
	263	0.709883	-0.651271	0.0669838	1.07624
	264	0.915306	0.503464	-0.990727	-1.3531
	265	1.00056	0.973143	0.838656	0.999407
	266	0.963794	0.954399	1.20051	-1.95554
	267	0.907965	0.0238715	0.00596025	-1.07685
	268	0.297412	0.908497	0.909775	-1.97368
	269	-0.00109578	-0.196625	0.489188	-0.446924
	270	-0.851017	-0.419779	-1.19987	-2.36039
	271	-0.300343	0.289652	0.212823	0.363217
	272	0.0726681	-0.238181	-2.29387	-1.13748
	273	0.274896	-0.0274886	0.76036	0.207488
	274	-1.82774	-1.94703	-1.78196	-1.56845
	275	0.959668	0.563829	-0.504458	1.08271
	276	-1.49952	-0.779105	-0.742743	-0.670697
	277	-0.00580924	-0.367825	-0.610905	1.05172
	278	-1.44	-0.638115	1.11889	1.07606
	279	-1.09615	-1.42982	0.159987	1.04155
	280	-1.2845	-0.926797	0.203088	1.04802
	281	-0.262043	0.0074866	0.269444	-0.0312344
	282	-0.349787	-0.609208	-1.5688	0.0425822
	283	-0.874653	0.337353	-0.75279	0.445556
	284	-0.0513414	0.912939	0.607508	0.922896
	285	-1.03177	-0.986717	-1.38402	0.878129
	286	-0.789212	-1.10026	-0.457403	0.723299
	287	0.0209537	-0.834003	0.647116	0.234319
	288	-0.721482	-1.11141	-0.492736	-0.231045
	289	1.01129	1.00269	1.32157	1.14152
	290	1.01129	1.00269	1.32157	1.14152
	291	1.01129	1.00269	1.32157	1.14152
	292	1.01129	1.00269	1.32157	1.14152
	293	0.137238	0.0238721	0.465029	-0.453955
	294	0.0921666	-0.117116	-1.97656	-0.544856
	295	0.139739	0.0264147	0.471403	-0.290877
	296	0.113556	-0.0510431	-0.838277	-0.476727
	297	0.172871	0.855977	-0.296223	-0.318546
	298	0.254833	0.928872	0.60953	1.10987
	299	-0.00320646	0.854622	-0.496838	1.07409
	300	-0.277011	0.657823	-1.20424	-0.0430041
	301	-0.0816487	0.0345404	0.717501	0.0198863
	302	0.236174	-0.828562	0.427497	0.89458
	303	-0.661796	-0.519677	0.444262	0.759449
	304	-0.525739	-0.535163	-0.957579	-0.240635
	305	-0.6578	-0.956749	-1.41441	-0.207423
	306	-0.0667568	-0.872004	-0.836653	-0.600405
	307	-2.25903	-0.992609	0.520266	0.73197
	308	1.01129	1.00269	1.32157	1.14152
	309	1.01129	1.00269	1.32157	1.14152
	310	-2.00313	-2.48453	-2.75928	-2.45247
	311	-1.58988	-1.93621	-1.77613	-1.56481
	312	-1.65163	-2.85505	-2.55291	-1.60184
	313	0.0716546	0.777629	0.389521	1.09879
	314	0.20971	0.953614	1.26914	0.282376
	315	0.767743	0.97815	1.10737	1.00378
	316	0.304795	0.948057	1.07254	0.390016
	317	0.988112	0.78474	0.576333	1.11688
	318	0.945814	0.0721258	0.341425	1.09855
	319	0.599385	0.425124	0.523319	0.793992
	320	-0.262043	0.0074866	0.269444	-0.0312344
	321	1.01129	1.00269	1.32157	1.14152
	322	1.01129	1.00269	1.32157	1.14152
	323	-2.23754	-2.59763	-2.55673	-2.03309
	324	-2.23754	-2.59763	-2.55673	-2.03309
	325	0.129469	0.900911	0.375359	0.383321
	326	0.202487	0.91129	0.395494	0.858254
	327	-1.19121	0.838074	0.32284	0.23455
	328	1.01129	1.00269	1.32157	1.14152
	329	-0.568691	0.928108	1.27579	0.934684
	330	-0.148869	0.936494	1.25825	0.222357
	331	-0.842291	0.803844	-0.550181	0.21438
	332	0.430777	0.795015	1.25883	0.282677
	333	0.272639	0.141105	-0.032566	0.234022
	334	-1.46022	-0.272324	-0.860478	0.30819
	335	-2.03414	-0.673395	-0.93797	0.163805
	336	0.430178	0.903848	0.181565	0.436573
	337	-0.510179	0.455017	-0.922092	0.203105
	338	-0.874653	0.337353	-0.75279	0.445556
	339	1.01129	1.00269	1.32157	1.14152
	340	0.12508	-0.013694	-0.182196	-0.492453
	341	0.145998	0.0327771	0.487353	0.117195
	342	0.111151	-0.0707641	-1.26679	-0.116522
	343	0.139739	0.0264147	0.471403	-0.290877
	344	0.141431	0.0202054	0.281859	0.0567101
	345	-1.07515	-1.0543	0.178891	-0.953623
	346	-0.877075	-0.477193	-0.511321	-0.0336486
	347	-0.315695	-0.915397	-0.952147	-0.189055
	348	-0.335772	-0.864601	-0.497683	-0.594523
	349	-0.80736	-0.710877	-0.193826	-0.880928
	350	-1.26366	-0.664546	-1.19692	-0.196876
	351	-0.794442	-1.24651	-0.454232	0.247834
	352	0.00149373	-0.996606	0.124367	-0.640208
	353	0.434689	0.662175	0.901529	0.933974
	354	0.370584	0.633519	1.09975	0.938193
	355	0.129728	0.475781	1.25457	1.11913
	356	0.269899	0.1584	-0.868751	-0.634954
	357	0.409049	0.12316	-0.593107	0.0919633
	358	0.186061	0.0855225	-0.986877	-0.349796
	359	0.785194	-0.169996	-0.787771	0.81624
	360	0.378033	0.345085	-0.135798	-0.273028
	361	0.355525	0.571235	-0.833784	-2.02705
	362	0.226265	0.588553	0.323391	-0.285024
	363	0.170768	0.223933	0.54208	1.09578
	364	0.649144	0.258908	-0.825296	-1.47264
	365	-0.335181	-0.821874	-0.402392	-0.292657
	366	0.260205	0.968527	1.30317	1.13002
	367	0.906039	-0.273011	-0.0997851	0.0520458
	368	-0.0185587	-0.389775	-0.380697	-0.0244188
	369	-1.29309	0.13591	0.277235	0.403275
	370	0.627905	-0.759846	-0.687986	-0.375082
	371	0.921666	0.191538	0.272593	-1.02813
	372	0.368291	0.0834979	0.758189	-1.43488
	373	0.913327	-0.0112992	-0.172573	-0.364527
	374	0.448487	-0.358961	-1.29567	-0.353471
	375	0.404566	-0.0688269	-1.12536	-1.60569
	376	0.0888116	-0.452021	0.54697	-2.17088
	377	0.903131	-0.0496023	-0.141408	-0.981572
	378	-1.91694	-1.97221	-2.15589	-1.58057
	379	-1.58988	-1.93621	-1.77613	-1.56481
	380	-1.58988	-1.93621	-1.77613	-1.56481
	381	-0.70471	-0.921315	-0.285492	0.0142934
	382	0.0434669	-0.971791	-1.47564	-1.25437
	383	0.991697	0.976195	1.11095	0.0605865
	384	-0.0296607	-0.0178215	0.0258097	-1.20664
	385	0.145721	0.592576	-0.0434542	-1.51469
	386	0.84884	-0.81892	-0.472358	-1.53904
	387	-1.58988	-1.93621	-1.77613	-1.56481
	388	-1.58988	-1.93621	-1.77613	-1.56481
	389	0.240404	-2.7427	-2.61146	0.961851
	390	1.01129	1.00269	1.32157	1.14152
	391	-1.27677	0.82211	0.445925	-1.27254
	392	0.962551	0.3042	0.61269	1.11002
	393	0.992429	0.664522	1.28964	1.13506
	394	1.01129	1.00269	1.32157	1.14152
	395	0.956344	0.260909	0.359245	1.10215
	396	0.909739	-0.386453	-0.391907	1.0703
	397	1.01129	1.00269	1.32157	1.14152
	398	1.01129	1.00269	1.32157	1.14152
	399	-2.23754	-2.59763	-2.55673	-2.03309
	400	-1.58988	-1.93621	-1.77613	-1.56481
	401	-0.528599	0.925302	1.26474	0.624522
	402	0.615897	0.542489	0.814125	0.687555
	403	-0.59565	0.889996	0.945379	-0.502865
	404	0.430777	0.795015	1.25883	0.282677
	405	0.0167158	0.944837	1.26441	0.279423
	406	0.633203	0.972875	1.27951	0.288857
	407	0.000259187	0.893126	0.367233	0.253222
	408	0.767802	0.978996	1.28281	0.290916
	409	0.529949	0.968179	1.27698	0.287277
	410	-0.676683	-0.293866	-0.851401	0.191048
	411	-0.122621	-0.62637	0.175937	0.222359
	412	0.836616	0.58487	0.953739	-0.278506
	413	-0.620652	0.687228	0.075304	-0.0575994
	414	-0.510179	0.455017	-0.922092	0.203105
	415	-0.173204	0.011338	0.288297	0.417204
	416	-0.405334	0.00633833	0.297055	0.78671
	417	-0.959174	-0.0218635	0.275658	0.575966
	418	0.103604	-0.857039	-0.0115745	1.06239
	419	0.346594	0.0511288	0.556599	0.560532
	420	0.371601	0.461629	0.36134	0.969267
	421	0.564319	0.00465686	-0.389256	0.35389
	422	0.567885	-0.00757673	-0.76788	1.06093
	423	0.920009	-0.279575	0.292138	0.664273
	424	-2.19667	-2.58179	-2.28551	-2.13303
	425	-2.00313	-2.48453	-2.75928	-2.45247
	426	-2.45694	-2.91584	-2.8087	-2.46692
	427	1.01129	1.00269	1.32157	1.14152
	428	1.01129	1.00269	1.32157	1.14152
	429	1.01129	1.00269	1.32157	1.14152
	430	1.01129	1.00269	1.32157	1.14152
	431	1.01129	1.00269	1.32157	1.14152
	432	1.01129	1.00269	1.32157	1.14152
	433	1.01129	1.00269	1.32157	1.14152
	434	1.01129	1.00269	1.32157	1.14152
	435	1.01129	1.00269	1.32157	1.14152
	436	1.01129	1.00269	1.32157	1.14152
	437	1.01129	1.00269	1.32157	1.14152
	438	0.144233	0.0230539	0.289	0.239407
	439	-0.770329	-1.05898	-2.1874	-2.14107
	440	-1.58988	-1.93621	-1.77613	-1.56481
	441	-0.696844	-0.930165	-0.677348	1.03144
	442	-0.722825	-0.956579	-0.743566	-0.662701
	443	-0.831681	-2.62152	-1.44404	-1.26491
	444	0.625848	-0.870009	-0.644949	1.05168
	445	0.402941	-2.17218	-2.30568	0.981619
	446	0.240404	-2.7427	-2.61146	0.961851
	447	1.01129	1.00269	1.32157	1.14152
	448	1.01129	1.00269	1.32157	1.14152
	449	0.584314	0.052036	0.323086	0.848079
	450	-2.23754	-2.59763	-2.55673	-2.03309
	451	0.566221	0.944356	0.68123	0.934042
	452	0.615897	0.542489	0.814125	0.687555
	453	0.615897	0.542489	0.814125	0.687555
	454	-0.0644217	0.866566	0.364899	-1.6025
	455	0.430552	0.937933	0.850498	0.145507
	456	0.464472	0.0376183	0.296844	0.244308
	457	-0.684753	-0.862412	0.70941	0.160057
	458	-0.593621	0.51439	1.23192	0.798677
	459	0.0490145	0.209033	1.21645	0.802397
	460	0.148093	0.166714	0.0295161	0.234432
	461	0.795738	0.670094	1.27458	0.821627
	462	-1.64217	-0.924194	0.650074	0.489352
	463	0.538393	0.448901	1.22872	0.277911
	464	0.566781	0.818761	1.28381	0.821031
	465	-0.113792	-0.128833	-0.638068	-0.211289
	466	0.149147	0.796876	-1.21193	-0.818675
	467	0.783532	0.005513	-0.367227	-0.433727
	468	0.146617	0.830214	-0.340432	-2.05823
	469	0.790273	0.00681624	-0.485743	0.171945
	470	0.878347	-0.100059	-1.08279	-1.56409
	471	0.847577	0.46621	0.816739	1.11668
	472	0.195892	-0.815984	-2.43267	0.996412
	473	0.9983	0.989479	1.28846	0.294443
	474	0.679458	0.815468	-1.25365	-1.00233
	475	-0.498462	0.816174	-0.327401	-0.99272
	476	-0.448988	-0.903832	-0.162334	-0.0406224
	477	-0.607997	-0.934576	-0.0670552	-2.3333
	478	-0.13477	-0.628946	0.383975	-0.862384
	479	0.453494	-0.703331	-0.374958	0.365244
	480	0.648148	-0.436671	0.287603	-1.74311
	481	0.296053	0.847857	-0.542463	-0.288995
	482	-0.549086	-2.68814	-2.58123	-2.43045
	483	-0.88368	-1.90409	-1.75883	-1.554
	484	0.455831	-0.147578	0.0253317	0.10572
	485	0.193009	-0.914927	-0.721133	-0.648687
	486	0.0784827	0.0200636	0.287389	0.238401
	487	0.210698	-0.735799	-0.421964	-0.392633
	488	1.01129	1.00269	1.32157	1.14152
	489	1.01129	1.00269	1.32157	1.14152
	490	-0.469359	-1.5288	-1.7018	-1.17594
	491	-0.0178678	-1.35609	0.125473	-0.634781
	492	0.441576	0.381692	0.281627	-1.00424
	493	0.700561	0.3702	0.30072	-0.601146
	494	-0.307716	-0.301508	0.166335	-2.0023
	495	-0.451731	-0.420813	0.179122	-1.28801
	496	-0.674302	-0.375201	0.210172	-0.452057
	497	0.640535	-0.607374	0.194141	-0.999828
	498	0.238409	-1.31871	0.105171	-1.40646
	499	0.570883	0.375748	0.344462	0.624981
	500	0.684898	0.531013	-0.605158	-1.38766
	501	-0.418395	0.369462	0.488032	-2.29468
	502	0.636836	-0.509012	0.0185354	-1.46117
	503	-1.00088	-0.510486	0.334044	-1.11029
	504	-0.0864058	-0.837268	0.156823	-1.04546
	505	0.684846	0.305997	0.26311	-1.44089
	506	0.117906	0.104168	-0.184066	-1.46447
	507	0.356104	0.0074573	0.228608	-1.4511
	508	0.392675	0.179568	0.577229	0.136736
	509	0.128691	0.13148	0.243099	-1.25047
	510	0.686619	0.0396113	0.281206	-0.296697
	511	0.167028	0.769648	0.766969	-1.53506
	512	0.263874	0.287698	-0.316595	-0.136598
	513	0.297711	0.0609287	0.423203	-0.824882
	514	-1.11252	0.618748	-1.20721	-0.21814
	515	-0.168015	-0.623128	-1.09854	-1.69563
	516	0.139875	0.568	-0.513911	-1.3382
	517	-0.651968	0.103678	0.243997	-0.745371
	518	1.01129	1.00269	1.32157	1.14152
	519	1.01129	1.00269	1.32157	1.14152
	520	1.01129	1.00269	1.32157	1.14152
	521	1.01129	1.00269	1.32157	1.14152
	522	1.01129	1.00269	1.32157	1.14152
	523	1.01129	1.00269	1.32157	1.14152
	524	1.01129	1.00269	1.32157	1.14152
	525	1.01129	1.00269	1.32157	1.14152
	526	1.01129	1.00269	1.32157	1.14152
	527	1.01129	1.00269	1.32157	1.14152
	528	0.144233	0.0230539	0.289	0.239407
	529	-2.00313	-2.48453	-2.75928	-2.45247
	530	-1.58988	-1.93621	-1.77613	-1.56481
	531	-0.831681	-2.62152	-1.44404	-1.26491
	532	0.625848	-0.870009	-0.644949	1.05168
	533	0.402941	-2.17218	-2.30568	0.981619
	534	1.01129	1.00269	1.32157	1.14152
	535	0.728342	-1.32725	-0.614752	1.0468
	536	0.584314	0.052036	0.323086	0.848079
	537	0.746636	-1.0767	-0.307127	1.0596
	538	0.942768	-0.0768925	0.673567	1.10549
	539	0.0558618	0.761573	0.349271	0.069018
	540	0.973955	0.576643	0.38905	1.10817
	541	0.20971	0.953614	1.26914	0.282376
	542	0.767743	0.97815	1.10737	1.00378
	543	0.662112	0.767522	0.63213	0.640452
	544	-1.02851	0.821646	-0.212231	0.756938
	545	0.102017	0.899076	0.433798	0.0741831
	546	0.565555	0.950251	0.840211	0.693971
	547	0.202487	0.91129	0.395494	0.858254
	548	-0.842291	0.803844	-0.550181	0.21438
	549	-0.804787	0.80555	-0.549263	0.214953
	550	-1.96665	-2.58965	-2.56137	-2.3201
	551	0.193339	0.729444	0.219903	1.09497
	552	0.412734	0.965445	1.28086	0.459831
	553	0.252737	0.731163	0.107649	0.23862
	554	0.608014	0.483071	0.883552	0.805122
	555	0.615897	0.542489	0.814125	0.687555
	556	-0.980672	0.513373	0.330845	0.104665
	557	-0.153384	-0.95537	-0.18899	0.206545
	558	-1.79488	0.103806	0.619106	-0.622785
	559	-0.279385	0.609506	0.557323	0.785615
	560	-1.13935	-1.32148	0.157615	0.732217
	561	-0.789212	-1.10026	-0.457403	0.723299
	562	1.01129	1.00269	1.32157	1.14152
	563	1.01129	1.00269	1.32157	1.14152
	564	1.01129	1.00269	1.32157	1.14152
	565	0.143529	0.0321138	0.526207	-0.0990459
	566	0.152457	0.0314143	0.309959	0.77563
	567	0.155972	0.0612022	0.317591	0.904312
	568	0.371601	0.461629	0.36134	0.969267
	569	0.564319	0.00465686	-0.389256	0.35389
	570	0.567885	-0.00757673	-0.76788	1.06093
	571	0.58252	0.103184	0.749584	0.0659667
	572	0.113556	-0.0510431	-0.838277	-0.476727
	573	0.391539	0.0514105	0.512773	0.622131
	574	-0.713327	-0.973974	-1.38074	0.766188
	575	0.308385	-0.90505	-0.706274	-0.336145
	576	-0.0779447	-0.0774246	-1.30673	0.18999
	577	-0.177089	-1.48119	-0.475751	0.853283
	578	0.114713	-0.420535	-0.382808	0.558448
	579	0.206218	0.923012	0.598856	0.864193
	580	0.961675	0.890213	-0.321508	-0.237258
	581	-0.537514	0.889187	0.580638	0.852812
	582	0.110879	0.862102	-0.314839	0.460168
	583	0.981446	0.785798	0.592193	0.61673
	584	0.236174	-0.828562	0.427497	0.89458
	585	-0.525739	-0.535163	-0.957579	-0.240635
	586	-1.15837	-1.21324	-0.36452	-1.02641
	587	-0.068276	-0.98356	0.408057	-0.633017
	588	-0.0946758	0.621933	1.25684	0.935949
	589	0.261421	-0.0190662	-1.07607	-0.333298
	590	-0.0271109	-0.339125	-0.648818	-0.0235264
	591	0.40923	0.777246	0.730231	0.558052
	592	-0.258804	0.2811	1.22854	1.10995
	593	-0.398764	-0.160721	0.260862	0.228192
	594	0.222701	0.966821	1.30225	1.12945
	595	-0.494479	0.534564	0.450704	-0.43986
	596	0.77886	0.498675	0.884106	0.691098
	597	0.329721	0.401347	-0.178253	-1.23168
	598	0.146771	0.789411	-1.34145	-0.822458
	599	0.944914	0.759456	0.921798	-2.25745
	600	0.133561	0.144147	-0.419884	-0.243622
	601	0.298447	-0.123324	-1.83877	-2.35769
	602	0.310849	0.849756	-0.826108	1.06915
	603	-0.195917	-0.326768	-1.02744	0.308939
	604	-0.393999	0.141861	-0.93981	0.672511
	605	0.0446205	-0.635278	1.10846	0.00608635
	606	-0.647713	0.815351	-0.161028	-1.28092
	607	0.129466	0.784308	-1.0802	-2.32455
	608	0.756803	0.991112	1.31533	1.13762
	609	0.471827	0.0379528	0.297024	0.24442
	610	0.621558	0.615354	0.769418	0.858641
	611	0.724812	0.62005	0.771947	0.860221
	612	0.33331	0.971852	1.30496	1.13114
	613	0.240043	0.40209	1.06465	0.640993
	614	-0.214563	-0.171587	-0.0185246	-0.0218658
	615	-0.257653	-0.757099	-0.433436	-0.3998
	616	0.932823	0.0589188	0.308316	0.251474
	617	-0.135561	-0.247275	-0.159482	0.199118
	618	0.569746	-0.337344	-0.704591	-0.277411
	619	-0.985362	0.733654	1.24922	0.925101
	620	-0.630146	0.35841	-0.22466	0.331404
	621	-0.570349	-0.593193	-0.692949	-0.288645
	622	-0.522287	-0.76933	-0.990507	-0.543693
	623	0.921379	0.609211	-0.205805	-2.1638
	624	-1.58988	-1.93621	-1.77613	-1.56481
	625	-0.668724	0.242493	-0.696855	-1.48762
	626	-0.615032	0.810106	-0.575492	0.0345139
	627	0.110956	-0.00284789	0.398044	-2.16772
	628	0.551228	-0.132041	0.24638	-0.732267
	629	0.42776	0.803725	0.831105	-0.0395905
	630	0.444098	0.925928	0.410896	1.10689
	631	0.979885	0.904	-0.390629	1.09151
	632	0.174273	0.530087	-0.321318	1.0764
	633	0.961218	0.591619	-0.501835	1.08324
	634	1.0024	0.843202	1.30651	1.13847
	635	0.999232	0.964793	0.664119	1.12232
	636	1.01129	1.00269	1.32157	1.14152
	637	-2.26534	-0.553592	0.574664	-1.48662
	638	-2.29963	-0.868437	-0.789328	-1.27438
	639	-2.21541	-0.0760249	1.10356	-0.318787
	640	-1.34547	-0.0569782	-0.706212	-1.56418
	641	-1.53694	-1.13356	-0.822101	-1.89731
	642	-1.48468	-0.588558	0.382695	-1.5439
	643	-0.0205076	-0.631339	-0.63578	1.04669
	644	1.01129	1.00269	1.32157	1.14152
	645	0.599385	0.425124	0.523319	0.793992
	646	1.01129	1.00269	1.32157	1.14152
	647	1.01129	1.00269	1.32157	1.14152
	648	-2.23754	-2.59763	-2.55673	-2.03309
	649	-0.568691	0.928108	1.27579	0.934684
	650	0.430178	0.903848	0.181565	0.436573
	651	-1.79488	0.103806	0.619106	-0.622785
	652	-0.17208	0.00270482	0.0521591	0.783027
	653	-1.06781	-1.06682	-0.29113	0.123469
	654	0.481244	0.767523	-1.74653	-1.90029
	655	0.12508	-0.013694	-0.182196	-0.492453
	656	0.141431	0.0202054	0.281859	0.0567101
	657	-0.043436	0.0369669	0.720227	0.0666971
	658	0.900869	-0.0183229	-0.867362	-0.492661
	659	0.391539	0.0514105	0.512773	0.622131
	660	-0.713327	-0.973974	-1.38074	0.766188
	661	0.308385	-0.90505	-0.706274	-0.336145
	662	0.315802	-0.0757325	-0.613546	0.0869798
	663	-0.177089	-1.48119	-0.475751	0.853283
	664	0.114713	-0.420535	-0.382808	0.558448
	665	0.773499	0.861128	-0.930193	0.828226
	666	0.206218	0.923012	0.598856	0.864193
	667	0.410989	0.840011	-0.951106	0.511903
	668	-0.28161	0.750322	-1.88363	-0.00976867
	669	-0.537514	0.889187	0.580638	0.852812
	670	-0.822332	0.876034	0.613491	0.655862
	671	0.110879	0.862102	-0.314839	0.460168
	672	0.981446	0.785798	0.592193	0.61673
	673	-1.16524	0.900049	1.25877	0.863275
	674	-0.205703	0.756495	-1.8747	0.174047
	675	-0.0732622	-0.679429	0.495189	0.948972
	676	0.750381	0.943223	0.64074	0.388766
	677	0.356994	0.193429	0.760195	0.537733
	678	-1.43801	-0.959569	-0.294355	-0.959165
	679	-2.20451	-2.60046	-2.56719	-2.32374
	680	-2.20647	-2.60246	-2.5722	-2.4519
	681	-2.20451	-2.60046	-2.56719	-2.32374
	682	-2.20451	-2.60046	-2.56719	-2.32374
	683	-2.20451	-2.60046	-2.56719	-2.32374
	684	-2.20451	-2.60046	-2.56719	-2.32374
	685	1.01129	1.00269	1.32157	1.14152
	686	1.01129	1.00269	1.32157	1.14152
	687	0.144233	0.0230539	0.289	0.239407
	688	-2.45694	-2.91584	-2.8087	-2.46692
	689	-1.58988	-1.93621	-1.77613	-1.56481
	690	0.942768	-0.0768925	0.673567	1.10549
	691	0.997926	0.96069	0.592942	1.12024
	692	0.757928	0.802199	1.09076	1.00043
	693	-0.0508186	0.767108	0.517251	0.126793
	694	0.737834	0.943419	0.572427	0.750948
	695	0.751199	0.985415	1.30105	0.772227
	696	0.985365	0.667496	0.814624	1.12169
	697	-1.41914	0.49587	0.76045	-1.45322
	698	0.939474	-0.0872411	0.494021	1.10024
	699	0.945814	0.0721258	0.341425	1.09855
	700	0.989778	0.717861	0.924783	1.12563
	701	0.221447	0.372638	0.0822982	0.46518
	702	0.956344	0.260909	0.359245	1.10215
	703	0.668622	-0.656797	0.0564893	0.830676
	704	0.909739	-0.386453	-0.391907	1.0703
	705	1.01129	1.00269	1.32157	1.14152
	706	-2.23754	-2.59763	-2.55673	-2.03309
	707	-1.15999	0.792437	-0.693654	1.05152
	708	0.574835	0.962317	1.0843	0.527017
	709	0.0933433	0.516815	0.796365	0.551438
	710	0.123832	0.919265	0.596838	0.862932
	711	-0.804787	0.80555	-0.549263	0.214953
	712	-0.671712	0.903953	1.07907	0.264014
	713	0.633203	0.972875	1.27951	0.288857
	714	0.767802	0.978996	1.28281	0.290916
	715	0.529949	0.968179	1.27698	0.287277
	716	-0.606119	0.832157	-0.235192	0.226941
	717	-0.676683	-0.293866	-0.851401	0.191048
	718	-0.122621	-0.62637	0.175937	0.222359
	719	-0.565348	-0.5276	-1.03853	0.183688
	720	-1.04072	-0.546288	-0.430572	0.193838
	721	-0.286622	0.195632	-0.408588	0.216554
	722	0.987608	0.818393	1.02982	0.466776
	723	-0.620652	0.687228	0.075304	-0.0575994
	724	-0.52772	-0.0482694	-0.277182	0.213069
	725	1.01129	1.00269	1.32157	1.14152
	726	0.137238	0.0238721	0.465029	-0.453955
	727	0.0921666	-0.117116	-1.97656	-0.544856
	728	-0.043436	0.0369669	0.720227	0.0666971
	729	-0.343992	-0.893661	-0.0648127	-0.0362683
	730	-0.289412	-0.0245903	-0.34492	0.804704
	731	-0.611697	0.797149	-0.966672	0.741189
	732	-2.45694	-2.91584	-2.8087	-2.46692
	733	0.144233	0.0230539	0.289	0.239407
	734	-0.329154	-0.0140704	0.00298933	0.224223
	735	0.179961	0.728601	0.117172	0.246131
	736	-0.423324	0.360643	0.591095	0.489887
	737	0.204137	0.918622	0.537932	0.796633
	738	0.430327	0.767466	0.529589	0.607025
	739	0.542531	0.453275	0.797078	0.490954
	740	-1.15459	-0.55401	0.686945	-0.032429
	741	-1.13912	-0.632658	-1.0744	-0.618235
	742	-0.734072	0.294617	0.454467	-0.655832
	743	-0.131105	-0.903461	-0.320937	-0.940862
	744	-1.13143	-1.09224	-0.445121	-0.972501
	745	-0.0821071	-0.606706	-0.77274	-1.61155
	746	-0.513999	0.129422	0.273988	-0.0788659
	747	0.0750728	-0.731562	-0.529688	-0.397474
	748	0.240608	-0.333861	-1.03576	-0.647752
	749	0.405889	0.848542	-0.784861	0.462167
	750	0.537219	0.135814	-0.64169	-1.30815
	751	-0.217238	0.337914	-1.53782	-1.54605
	752	0.501586	0.235769	-1.68564	1.03808
	753	0.115409	0.0722815	0.372572	-2.11273
	754	0.132689	0.0667231	0.0730145	-0.530096
	755	0.353973	-0.31746	-0.0717922	0.506358
	756	0.147967	0.834454	-0.266867	-2.05608
	757	0.38199	0.0510498	0.716962	-0.280236
	758	0.427804	-0.0986009	-2.05953	0.121116
	759	0.781345	0.0503321	0.777321	-1.9841
	760	-0.192943	-0.134156	-1.51249	0.290096
	761	-0.741246	-0.924863	-0.520323	-2.34771
	762	0.45418	0.105471	-0.926365	-2.14393
	763	-0.146017	-2.24522	-2.51407	-1.94283
	764	-1.28901	-0.298325	-0.445876	-0.0590694
	765	-1.90612	-2.05612	-1.91229	-1.92788
	766	-1.84535	-2.70322	-2.52242	-2.3191
	767	0.430887	-1.38516	-1.33483	-1.10472
	768	-0.1384	0.772173	1.26996	0.938062
	769	0.630907	-0.741115	-0.584545	-0.869366
	770	-0.687682	0.361059	0.555226	0.593576
	771	0.370142	-1.05288	-1.12823	-0.776461
	772	-0.782159	0.159245	0.565044	0.481015
	773	0.366048	-1.52659	-1.5069	-1.51236
	774	-1.64245	-2.44042	-2.2916	-2.30569
	775	0.945814	0.0721258	0.341425	1.09855
	776	-0.208146	0.947227	1.2917	1.12286
	777	0.746836	-0.693383	-0.232996	-0.495875
	778	-0.522552	0.428963	0.80852	0.786453
	779	0.791832	-0.283936	0.499493	0.365611
	780	-0.109584	-0.216817	0.424771	-0.171506
	781	-0.512059	0.0660064	0.443252	0.126918
	782	0.362013	-0.90724	-0.716994	-0.646101
	783	-0.3114	0.942531	1.28917	1.12128
	784	-0.468337	-0.945005	-0.737332	-0.658806
	785	-0.393762	0.938785	1.28715	1.12002
	786	0.210626	0.134428	0.0736102	-0.430864
	787	0.207134	0.548247	0.0768264	-2.29471
	788	-0.162185	0.421675	0.778986	-1.43638
	789	0.547646	0.35287	0.786945	-1.42737
	790	0.185156	0.393933	0.261191	-1.44651
	791	0.137545	0.329661	-0.0394068	-1.08404
	792	0.489232	0.501792	-1.3118	-0.755614
	793	0.598534	0.472729	1.19577	-0.695513
	794	0.927681	0.338134	0.520307	-1.42979
	795	0.533791	0.385788	-0.0850066	-1.62262
	796	0.943751	0.585983	-0.408707	-0.249457
	797	0.375295	-0.885616	-0.131599	-1.59102
	798	-1.58988	-1.93621	-1.77613	-1.56481
	799	-1.58988	-1.93621	-1.77613	-1.56481
	800	-1.58988	-1.93621	-1.77613	-1.56481
	801	0.893678	-0.00885793	-0.475536	-1.46363
	802	0.0942779	-0.237105	-0.890975	-1.08253
	803	0.930999	0.0552178	0.25852	0.187795
	804	0.975385	0.939131	0.568671	-0.390194
	805	0.975631	0.939381	0.569298	-0.374135
	806	0.171642	0.897208	0.739262	-1.67002
	807	0.150977	0.504809	0.899656	-1.79991
	808	0.0688767	0.0554864	1.21414	1.11057
	809	1.01129	1.00269	1.32157	1.14152
	810	1.01129	1.00269	1.32157	1.14152
	811	1.01129	1.00269	1.32157	1.14152
	812	0.494893	-2.73113	-2.60523	0.965745
	813	0.240404	-2.7427	-2.61146	0.961851
	814	-1.9447	-2.3398	-2.55018	-1.72572
	815	1.01129	1.00269	1.32157	1.14152
	816	0.751199	0.985415	1.30105	0.772227
	817	0.985365	0.667496	0.814624	1.12169
	818	0.992429	0.664522	1.28964	1.13506
	819	-0.268435	0.894734	0.713436	-0.230004
	820	0.939474	-0.0872411	0.494021	1.10024
	821	0.945814	0.0721258	0.341425	1.09855
	822	0.252737	0.731163	0.107649	0.23862
	823	0.221447	0.372638	0.0822982	0.46518
	824	0.668622	-0.656797	0.0564893	0.830676
	825	1.01129	1.00269	1.32157	1.14152
	826	-2.23754	-2.59763	-2.55673	-2.03309
	827	-2.23754	-2.59763	-2.55673	-2.03309
	828	-2.23754	-2.59763	-2.55673	-2.03309
	829	-2.23754	-2.59763	-2.55673	-2.03309
	830	-2.23754	-2.59763	-2.55673	-2.03309
	831	-1.58988	-1.93621	-1.77613	-1.56481
	832	0.615897	0.542489	0.814125	0.687555
	833	-0.671712	0.903953	1.07907	0.264014
	834	0.759305	0.962428	1.0673	-0.0258719
	835	-0.528994	0.146607	0.0334052	0.224813
	836	-0.27115	0.492306	-0.451372	0.220214
	837	-0.59284	-1.28076	-0.155097	0.196292
	838	-1.46022	-0.272324	-0.860478	0.30819
	839	-0.980672	0.513373	0.330845	0.104665
	840	-0.153384	-0.95537	-0.18899	0.206545
	841	-2.03414	-0.673395	-0.93797	0.163805
	842	-1.49237	-0.945221	-0.453517	0.180669
	843	-0.286622	0.195632	-0.408588	0.216554
	844	-0.28247	-0.511327	-0.0684968	0.215082
	845	0.987608	0.818393	1.02982	0.466776
	846	-1.53988	-0.25835	0.248659	0.745846
	847	-0.340762	0.901784	0.594942	1.10076
	848	0.0236755	0.920493	0.670052	0.980272
	849	-1.06666	0.811945	-0.394155	0.933566
	850	-0.169447	0.0151578	0.297873	0.662197
	851	0.143529	0.0321138	0.526207	-0.0990459
	852	0.155972	0.0612022	0.317591	0.904312
	853	-0.162225	-0.542896	-2.24387	0.155247
	854	0.166696	0.33609	0.331556	0.591052
	855	-0.399657	0.771948	-1.26564	-0.645788
	856	-0.979211	0.0291689	1.17449	0.667449
	857	-1.48736	-0.709757	-0.475146	-0.351571
	858	1.04547	1.49535	1.80876	1.16337
	859	1.01129	1.00269	1.32157	1.14152
	860	-2.45694	-2.91584	-2.8087	-2.46692
	861	1.01129	1.00269	1.32157	1.14152
	862	1.01129	1.00269	1.32157	1.14152
	863	1.01129	1.00269	1.32157	1.14152
	864	1.01129	1.00269	1.32157	1.14152
	865	1.01129	1.00269	1.32157	1.14152
	866	1.01129	1.00269	1.32157	1.14152
	867	-0.710373	-1.08129	-1.02689	1.01909
	868	-0.704189	-1.06186	-0.68978	1.02893
	869	0.494893	-2.73113	-2.60523	0.965745
	870	0.240404	-2.7427	-2.61146	0.961851
	871	-1.9447	-2.3398	-2.55018	-1.72572
	872	1.01129	1.00269	1.32157	1.14152
	873	0.649157	-0.520123	-0.362563	1.06541
	874	0.728342	-1.32725	-0.614752	1.0468
	875	-1.58988	-1.93621	-1.77613	-1.56481
	876	-1.58988	-1.93621	-1.77613	-1.56481
	877	0.615897	0.542489	0.814125	0.687555
	878	0.615897	0.542489	0.814125	0.687555
	879	0.615897	0.542489	0.814125	0.687555
	880	-1.02851	0.821646	-0.212231	0.756938
	881	0.992033	0.948127	0.417244	0.932617
	882	-0.161132	0.868565	-0.128954	1.08243
	883	0.102017	0.899076	0.433798	0.0741831
	884	0.315802	-0.0757325	-0.613546	0.0869798
	885	-0.28161	0.750322	-1.88363	-0.00976867
	886	0.385367	0.677241	1.26215	0.687733
	887	0.923927	-0.100565	0.293261	0.248431
	888	-0.722761	0.596105	0.62468	0.963543
	889	-0.0634908	0.581202	0.832016	0.795878
	890	-1.25894	0.526833	0.802735	0.777585
	891	-1.23655	0.767186	1.24929	0.976597
	892	-1.28288	0.160288	0.804282	0.480779
	893	0.549104	0.792861	1.0449	-0.0942762
	894	0.995964	0.836663	1.29012	0.719091
	895	-0.796002	0.761411	1.26246	1.11095
	896	0.74371	0.488461	0.844497	0.933951
	897	0.7898	0.682343	1.06426	0.571226
	898	0.17822	0.833006	-0.977152	0.880392
	899	0.357469	0.77504	-1.5018	-1.96852
	900	0.939476	0.0899597	0.918807	-0.0411911
	901	0.28265	0.32392	0.306227	-0.118302
	902	0.583869	0.467102	1.23061	0.259292
	903	0.103207	0.25116	0.57947	0.805533
	904	0.881197	-0.999641	0.696178	0.245062
	905	0.931857	-0.234721	0.743929	0.860225
	906	0.977434	0.922153	0.107859	0.313891
	907	0.876978	-0.799816	0.869347	-1.01979
	908	-0.336131	-0.445958	-0.089792	-1.18597
	909	-0.470027	-0.116248	-1.25694	-1.73121
	910	-0.172785	0.364492	-0.604431	-0.502516
	911	-1.53253	0.180646	-2.32272	-2.10118
	912	0.646425	-0.618916	-0.321126	-0.50987
	913	-1.68333	-2.54995	-2.3823	-2.25606
	914	-0.89411	-1.76363	-1.57836	-1.54689
	915	-2.02731	-0.783831	-0.453133	-0.623821
	916	-0.218417	-2.81404	-2.75387	-2.43266
	917	-1.457	0.386367	0.510337	0.702232
	918	-0.160038	-2.52951	-2.39097	-2.41722
	919	0.710987	0.491447	0.536005	0.618079
	920	0.436564	0.976548	1.30749	1.13272
	921	0.0218245	0.767811	0.795322	0.86471
	922	-0.494521	0.0637091	0.278654	0.603438
	923	0.884047	0.996899	1.31845	1.13957
	924	0.202976	0.769569	0.827195	0.984809
	925	0.861448	0.73527	1.03344	0.836387
	926	0.637553	0.800885	1.04111	0.997341
	927	0.69497	0.0481013	0.30249	0.247835
	928	0.00665312	0.637835	1.09278	0.933006
	929	0.92535	-0.117752	-0.158672	0.89885
	930	1.01129	1.00269	1.32157	1.14152
	931	1.01129	1.00269	1.32157	1.14152
	932	1.01129	1.00269	1.32157	1.14152
	933	0.46513	0.32511	0.302926	-0.30599
	934	0.346156	0.413748	0.297604	-0.605479
	935	-0.575187	0.359353	0.242567	-1.45814
	936	-0.440156	-0.232391	0.199677	-1.21083
	937	-0.544832	0.749591	0.374421	1.08935
	938	0.720811	0.903385	0.326373	-1.24684
	939	0.689991	0.249907	0.279327	-0.870224
	940	0.496742	-0.628257	-0.13241	-2.31498
	941	-0.570101	0.14416	-0.201809	0.217606
	942	-0.750243	-0.258412	-0.25662	-0.490953
	943	0.29211	-1.10337	0.380707	-1.89214
	944	0.380472	0.164386	0.478277	-0.575954
	945	0.118251	-0.00336021	0.222782	-1.45474
	946	0.713871	-0.000524453	-0.356101	-0.717517
	947	0.421435	0.106073	-1.51361	-0.660048
	948	0.3937	0.591258	-0.560206	-0.179483
	949	0.632749	-0.71823	-0.677498	-0.199951
	950	0.212002	0.41967	-0.249695	-1.23504
	951	0.628632	0.674711	0.651014	-1.42501
	952	-1.55148	-1.88646	-1.41655	0.619031
	953	1.01129	1.00269	1.32157	1.14152
	954	1.01129	1.00269	1.32157	1.14152
	955	1.01129	1.00269	1.32157	1.14152
	956	1.01129	1.00269	1.32157	1.14152
	957	-0.770329	-1.05898	-2.1874	-2.14107
	958	-2.45694	-2.91584	-2.8087	-2.46692
	959	-0.704189	-1.06186	-0.68978	1.02893
	960	-0.696844	-0.930165	-0.677348	1.03144
	961	0.649157	-0.520123	-0.362563	1.06541
	962	0.792129	-0.361965	0.130237	1.08369
	963	-1.65163	-2.85505	-2.55291	-1.60184
	964	0.997926	0.96069	0.592942	1.12024
	965	0.997926	0.96069	0.592942	1.12024
	966	0.757928	0.802199	1.09076	1.00043
	967	-0.0508186	0.767108	0.517251	0.126793
	968	0.981685	0.669512	0.565456	1.11468
	969	0.992033	0.948127	0.417244	0.932617
	970	-0.161132	0.868565	-0.128954	1.08243
	971	-1.15999	0.792437	-0.693654	1.05152
	972	-1.19121	0.838074	0.32284	0.23455
	973	1.01129	1.00269	1.32157	1.14152
	974	0.574835	0.962317	1.0843	0.527017
	975	-0.127324	0.729347	0.416475	0.785655
	976	0.0933433	0.516815	0.796365	0.551438
	977	0.123832	0.919265	0.596838	0.862932
	978	-0.289412	-0.0245903	-0.34492	0.804704
	979	0.647117	0.979878	1.29641	0.716659
	980	0.992429	0.664522	1.28964	1.13506
	981	0.992429	0.664522	1.28964	1.13506
	982	0.881245	0.994051	1.31131	0.956871
	983	-2.23754	-2.59763	-2.55673	-2.03309
	984	-0.59565	0.889996	0.945379	-0.502865
	985	0.759305	0.962428	1.0673	-0.0258719
	986	-0.59284	-1.28076	-0.155097	0.196292
	987	-1.49237	-0.945221	-0.453517	0.180669
	988	-1.53988	-0.25835	0.248659	0.745846
	989	-0.340762	0.901784	0.594942	1.10076
	990	-1.99462	0.743465	-0.802022	0.562915
	991	0.767743	0.97815	1.10737	1.00378
	992	0.0236755	0.920493	0.670052	0.980272
	993	-1.06666	0.811945	-0.394155	0.933566
	994	-0.169447	0.0151578	0.297873	0.662197
	995	-0.405334	0.00633833	0.297055	0.78671
	996	-1.02353	-1.15495	-0.0737888	0.729944
	997	-1.03177	-0.986717	-1.38402	0.878129
	998	-1.03366	-1.08581	-0.721157	0.421952
	999	0.0666962	-0.9454	-1.34859	0.177238
	1000	-1.08091	-1.44923	-1.92211	-0.28142
	1001	1.01129	1.00269	1.32157	1.14152
	1002	1.01129	1.00269	1.32157	1.14152
	1003	0.139439	0.0261088	0.470636	-0.310496
	1004	0.103604	-0.857039	-0.0115745	1.06239
	1005	0.346594	0.0511288	0.556599	0.560532
	1006	-0.162225	-0.542896	-2.24387	0.155247
	1007	0.920009	-0.279575	0.292138	0.664273
	1008	0.11608	-0.384886	0.236456	-0.14141
	1009	0.166696	0.33609	0.331556	0.591052
	1010	0.158816	0.381052	0.742545	-0.587821
	1011	-0.523411	-1.51471	-1.23213	-0.682369
	1012	0.773499	0.861128	-0.930193	0.828226
	1013	-0.145504	0.931985	1.07297	0.679034
	1014	-0.399657	0.771948	-1.26564	-0.645788
	1015	0.647117	0.979878	1.29641	0.716659
	1016	-0.979211	0.0291689	1.17449	0.667449
	1017	0.750381	0.943223	0.64074	0.388766
	1018	0.541629	-0.696146	0.249983	0.767968
	1019	-0.277011	0.657823	-1.20424	-0.0430041
	1020	-0.0816487	0.0345404	0.717501	0.0198863
	1021	-1.48736	-0.709757	-0.475146	-0.351571
	1022	-0.661796	-0.519677	0.444262	0.759449
	1023	-0.0667568	-0.872004	-0.836653	-0.600405
	1024	-1.09923	-0.205797	-0.625244	-0.416544
	1025	-1.43801	-0.959569	-0.294355	-0.959165
	1026	-1.01671	-0.647935	-1.09619	-0.190358
	1027	-0.160265	-0.743135	-0.717301	-1.07783
	1028	-0.849368	-1.2096	0.237929	0.267062
	1029	-0.368771	0.453109	1.24236	1.1115
	1030	0.310822	0.602951	0.511824	0.60229
	1031	-0.0487616	0.0142765	0.284272	0.236454
	1032	0.367148	-0.681522	-0.306043	-0.0955796
	1033	0.392713	-0.122326	-0.623152	-0.0953632
	1034	0.345813	-0.856949	-0.592131	-0.642036
	1035	0.409049	0.12316	-0.593107	0.0919633
	1036	0.268423	0.0892683	-0.98486	-0.348536
	1037	0.056497	0.739351	0.277954	0.804071
	1038	0.288272	-0.0695448	1.19777	0.866592
	1039	-0.459955	0.771301	0.760024	0.791323
	1040	-0.475785	-1.34864	0.0979976	-0.513848
	1041	0.121241	-0.170518	-0.0232254	-0.327678
	1042	0.194494	0.917072	0.715149	-0.0791832
	1043	0.184295	0.603433	1.02653	0.0760297
	1044	0.481675	0.804319	1.081	0.879687
	1045	0.578175	0.959141	0.932132	0.941476
	1046	0.973862	0.682039	1.04622	-0.00828111
	1047	0.418523	0.625638	1.23554	0.0854957
	1048	0.0983476	0.781844	1.27291	0.868095
	1049	-0.112824	0.0232786	-0.36208	-0.500227
	1050	0.330911	-0.156883	-0.183843	-2.18339
	1051	0.0939152	0.0504407	-0.962473	-2.15082
	1052	0.847502	0.931338	0.530749	-0.393157
	1053	0.760097	-0.0467207	-1.12151	-1.11163
	1054	0.093078	0.278755	-1.83322	-2.17168
	1055	0.157191	0.657054	-1.12416	0.209879
	1056	0.723662	0.378126	0.93622	-0.17544
	1057	0.123293	-0.0228462	-0.3661	-0.389415
	1058	0.191504	0.649325	0.638959	-1.85885
	1059	0.533238	0.90012	0.335464	-0.896272
	1060	0.404882	0.354389	0.356795	1.09588
	1061	0.6487	0.600149	0.366235	0.610599
	1062	0.945814	0.0721258	0.341425	1.09855
	1063	0.507669	0.890282	0.31229	-1.47899
	1064	0.0480402	0.174596	-0.0618345	-2.17871
	1065	0.283997	0.55388	0.354083	-0.966835
	1066	0.883453	-0.0962149	-2.38322	0.17287
	1067	0.947391	0.0889944	0.718652	0.744585
	1068	0.905278	-0.0559904	0.455483	-1.43809
	1069	0.924718	0.827436	-1.03193	-1.89273
	1070	0.522743	-0.423767	0.259775	0.364807
	1071	-0.38441	0.401452	1.12673	-1.84876
	1072	-0.358897	0.894243	1.16811	-1.97578
	1073	0.305006	0.891941	0.335594	-0.752028
	1074	0.812592	0.808609	-1.69108	-0.0587378
	1075	0.834677	0.841766	-1.37309	1.06096
	1076	0.769009	0.164167	-1.77177	-0.598791
	1077	0.884047	0.996899	1.31845	1.13957
	1078	0.884047	0.996899	1.31845	1.13957
	1079	0.222701	0.966821	1.30225	1.12945
	1080	0.57508	0.0426487	0.299553	0.246
	1081	0.805578	0.0531317	0.305199	0.249527
	1082	0.415696	0.975599	1.30698	1.1324
	1083	0.376647	0.469859	0.830546	0.800212
	1084	0.884047	0.996899	1.31845	1.13957
	1085	0.884047	0.996899	1.31845	1.13957
	1086	0.222701	0.966821	1.30225	1.12945
	1087	-0.0237922	0.770807	1.02491	0.987221
	1088	-1.16273	0.265491	0.859966	0.721975
	1089	0.199719	-1.52411	-1.32485	-1.33841
	1090	0.227529	0.305617	0.487478	0.731485
	1091	0.703235	0.327252	0.49913	0.738764
	1092	0.433025	-0.425414	-0.105987	0.21403
	1093	0.485891	0.228467	0.799375	0.5063
	1094	-0.403511	0.513756	1.22962	0.638421
	1095	0.977256	0.633038	0.795284	0.693469
	1096	0.0696581	-1.86074	-1.73548	-1.53941
	1097	0.193009	-0.914927	-0.721133	-0.648687
	1098	-0.529729	-0.185823	0.24905	0.0432332
	1099	-0.928436	-1.14416	-0.772043	-0.851708
	1100	-1.58988	-1.93621	-1.77613	-1.56481
	1101	-1.59811	-1.94457	-1.79709	-2.10103
	1102	-1.82038	-1.94669	-1.78178	-1.56834
	1103	-0.277398	-1.24861	0.193124	-1.54276
	1104	0.917839	0.0516152	0.463984	-0.962804
	1105	0.928632	0.432621	0.245252	-1.43601
	1106	0.946452	0.0741319	0.37623	1.09956
	1107	0.957329	0.648987	-0.51485	0.594497
	1108	0.989676	0.845781	1.01106	0.528906
	1109	0.216518	0.947391	0.965135	1.1196
	1110	0.168405	0.851436	-0.307606	-0.609776
	1111	0.436407	0.901762	-0.00838388	1.09464
	1112	0.970251	0.873725	-0.91589	1.07617
	1113	0.202514	0.903389	0.201707	1.09731
	1114	0.134101	0.0916371	-0.174571	-0.261886
	1115	-1.46306	-0.330073	-0.191686	-0.383504
	1116	-1.49036	-0.865812	0.999463	-1.53102
	1117	-1.23369	-0.817907	0.214273	1.05074
	1118	-0.994367	-1.15441	0.187736	1.04806
	1119	0.35775	0.31777	0.35536	0.539629
	1120	0.608014	0.483071	0.883552	0.805122
	1121	0.699194	0.12405	-0.723281	0.821457
	1122	0.615897	0.542489	0.814125	0.687555
	1123	-0.148869	0.936494	1.25825	0.222357
	1124	-0.739679	-1.50824	-0.654441	0.176684
	1125	-0.605786	-0.461234	0.0972156	0.216019
	1126	-1.75822	0.0686601	-0.783262	0.428211
	1127	-0.268553	-1.47844	-0.980693	0.70994
	1128	-0.521011	-0.910616	-0.46977	1.04002
	1129	-1.46721	-0.904595	0.398869	0.923365
	1130	-1.03366	-1.08581	-0.721157	0.421952
	1131	-1.13935	-1.32148	0.157615	0.732217
	1132	-0.23699	-0.925432	-0.881388	0.721822
	1133	0.0666962	-0.9454	-1.34859	0.177238
	1134	-1.08091	-1.44923	-1.92211	-0.28142
	1135	1.01129	1.00269	1.32157	1.14152
	1136	1.01129	1.00269	1.32157	1.14152
	1137	1.01129	1.00269	1.32157	1.14152
	1138	0.145998	0.0327771	0.487353	0.117195
	1139	0.111151	-0.0707641	-1.26679	-0.116522
	1140	0.142273	0.0308366	0.523005	-0.180961
	1141	0.139439	0.0261088	0.470636	-0.310496
	1142	0.58252	0.103184	0.749584	0.0659667
	1143	0.158816	0.381052	0.742545	-0.587821
	1144	-0.0779447	-0.0774246	-1.30673	0.18999
	1145	-0.523411	-1.51471	-1.23213	-0.682369
	1146	-0.333205	-0.546866	-0.477581	-0.170218
	1147	-0.343992	-0.893661	-0.0648127	-0.0362683
	1148	0.54653	0.913633	0.36934	-0.0295808
	1149	0.961675	0.890213	-0.321508	-0.237258
	1150	0.563758	0.938648	0.596629	0.869346
	1151	-0.0543635	0.608425	-2.3314	0.308565
	1152	0.541629	-0.696146	0.249983	0.767968
	1153	0.899695	0.114486	-0.637642	-1.33821
	1154	-0.419745	-2.07351	-0.819552	-0.0882542
	1155	-1.15837	-1.21324	-0.36452	-1.02641
	1156	-0.929851	-0.595521	-0.583267	-0.60097
	1157	-0.144982	0.307151	0.218015	-0.654078
	1158	-1.00983	-0.749433	-0.715213	-0.898969
	1159	-1.09923	-0.205797	-0.625244	-0.416544
	Bartlett scores
	Case index	AD	IC	ICD	IO
	0	-2.03405	-2.67559	-2.41704	-2.1208
	1	1.06732	0.99842	1.38934	1.17742
	2	1.06732	0.99842	1.38934	1.17742
	3	1.06732	0.571868	0.327724	1.17742
	4	1.06732	0.99842	0.527174	1.17742
	5	0.518049	0.848354	0.527174	0.897053
	6	1.06732	0.666622	0.527174	1.17742
	7	0.697557	0.797924	0.624399	0.658997
	8	-1.51737	0.99842	0.527174	-1.40253
	9	1.06732	0.244951	0.624399	1.17742
	10	1.06732	0.647858	0.865033	1.17742
	11	1.06732	0.99842	1.38934	1.17742
	12	0.37962	0.316059	0.355905	0.569392
	13	0.801175	0.142153	-0.92834	0.909425
	14	1.06732	0.99842	1.38934	1.17742
	15	1.06732	0.99842	1.38934	1.17742
	16	-2.35198	-2.67559	-2.61649	-2.07023
	17	-2.35198	-2.67559	-2.61649	-2.07023
	18	-2.35198	-2.67559	-2.61649	-2.07023
	19	0.569844	0.99842	0.85203	0.709575
	20	-0.212978	0.805751	0.383765	0.837386
	21	0.801175	0.99842	1.38934	0.250819
	22	-0.0660567	0.99842	1.38934	0.250819
	23	-0.34069	0.605254	-0.595482	0.250819
	24	-0.34069	-0.58104	-1.79551	0.110636
	25	-0.0419344	0.145315	0.494314	0.250819
	26	-0.297387	-0.571823	-0.0281385	0.250819
	27	0.920395	0.571868	1.06448	-0.357209
	28	-2.03405	0.212088	-0.918484	0.518814
	29	0.569844	0.99842	-2.09218	-2.04877
	30	0.156782	-0.00303108	0.624399	-0.217025
	31	-0.34069	-0.57793	-0.493256	-0.157359
	32	-0.25628	0.99842	-2.31981	0.238447
	33	-0.176785	0.442285	1.38934	1.17742
	34	0.156782	-0.184764	0.767809	0.250819
	35	0.569844	0.816688	0.949255	0.909425
	36	-0.351406	-0.933323	0.624399	0.97757
	37	-0.530914	-1.18133	-0.762071	-0.616115
	38	-0.892181	-0.920666	-1.52701	0.837386
	39	-0.881465	-0.783308	-0.562621	-1.14363
	40	0.474718	-0.46125	0.327724	0.250819
	41	0.327797	0.0395724	-1.2712	-0.335748
	42	0.920395	-0.00303108	-0.73389	1.17742
	43	0.920395	0.99842	-1.83669	0.391003
	44	0.920395	0.99842	0.0870901	-0.37867
	45	1.06732	0.390135	-1.29938	0.509725
	46	1.06732	0.0208087	-1.79551	-0.765387
	47	1.06732	-0.00303108	0.45313	-2.52898
	48	0.37962	0.99842	1.18989	-0.965237
	49	0.844477	0.178702	0.340727	-1.60238
	50	0.37962	-0.00303108	1.1487	-2.32913
	51	0.156782	0.655685	0.990439	-1.48366
	52	-0.264773	-0.00303108	-1.01756	0.110636
	53	-0.0660567	-0.0771071	0.0260487	1.17742
	54	0.303703	0.99842	0.355905	1.17742
	55	-0.185277	-0.0661702	0.498993	-0.905571
	56	0.621639	-0.57793	0.0870901	-0.0295478
	57	-0.185277	0.99842	1.38934	-0.297542
	58	-0.204485	0.445447	0.327724	-2.26099
	59	-0.25628	-1.06585	0.568358	-2.52898
	60	0.792682	0.698288	-0.493256	-1.4622
	61	-0.753752	0.466125	0.327724	-0.815965
	62	0.431415	0.0444545	-0.084179	-0.0892144
	63	0.431415	0.347532	0.693764	1.17742
	64	1.06732	0.147035	1.38934	1.17742
	65	0.37962	0.634955	0.327724	-2.52898
	66	-0.753752	0.0444545	-1.09993	1.03724
	67	-0.753752	-1.00448	-0.618662	-2.18895
	68	-1.66429	-2.00593	-1.79551	-1.60238
	69	0.156782	-1.00448	-0.562621	-1.33439
	70	0.156782	-0.00303108	-1.52201	-0.897093
	71	1.06732	-0.00303108	0.568358	-1.60238
	72	0.156782	0.99842	0.327724	-0.28517
	73	0.697557	-0.0880441	0.243503	-0.386326
	74	1.06732	0.540201	0.568358	-0.34812
	75	0.697557	0.99842	1.38934	-1.67053
	76	1.06732	0.99842	1.38934	1.17742
	77	-0.753752	-1.15455	-1.13279	1.17742
	78	-0.753752	-1.00448	-0.73389	-0.675781
	79	1.06732	0.647858	0.865033	1.17742
	80	0.156782	0.797924	0.128274	1.17742
	81	0.920395	0.99842	1.38934	0.97757
	82	-1.66429	0.613081	0.949255	-1.60238
	83	0.268892	0.99842	1.1487	0.373436
	84	1.06732	0.797924	0.527174	1.17742
	85	1.06732	-0.00303108	0.327724	1.17742
	86	0.388112	0.99842	1.38934	0.441581
	87	1.06732	0.698288	0.949255	1.17742
	88	-2.35198	-2.67559	-2.61649	-2.07023
	89	-2.35198	-2.67559	-2.61649	-2.07023
	90	0.569844	0.99842	0.65258	0.97757
	91	-0.487611	0.721934	-0.409035	0.569392
	92	0.654254	0.529264	0.865033	0.709575
	93	0.654254	0.529264	0.865033	0.709575
	94	0.654254	0.529264	0.865033	0.709575
	95	0.801175	0.99842	1.38934	0.250819
	96	-0.753752	0.99842	-0.367851	0.250819
	97	0.303703	0.147035	-0.0711759	0.250819
	98	-0.606832	-0.512877	-1.17397	0.250819
	99	-0.0419344	0.145315	0.494314	0.250819
	100	-0.606832	-0.013968	-0.321987	0.250819
	101	-0.383993	0.666622	0.568358	0.837386
	102	-2.35198	0.99842	-1.01571	0.658997
	103	0.792682	0.99842	1.1487	1.03724
	104	-1.12351	-1.28097	0.0310496	0.837386
	105	0.156782	-0.00303108	0.327724	0.837386
	106	0.156782	-0.46125	0.327724	-0.157359
	107	-0.25628	0.99842	1.1487	0.697203
	108	-1.17531	-1.00448	0.0310496	-0.616115
	109	1.06732	0.99842	1.38934	1.17742
	110	-1.66429	-2.00593	-1.47065	-1.40253
	111	0.920395	-0.480014	0.128274	1.17742
	112	0.920395	-1.27003	-0.31181	1.17742
	113	-2.35198	-2.67559	-2.61649	-2.07023
	114	-0.487611	0.721934	-0.409035	0.569392
	115	-0.701957	0.99842	1.38934	0.637536
	116	0.654254	0.529264	0.865033	0.709575
	117	-0.62604	0.189639	0.0260487	0.250819
	118	0.431415	0.99842	-1.2582	0.569392
	119	-1.09581	-0.750446	-0.705709	-0.934687
	120	0.113479	0.178702	0.85203	-0.0677532
	121	-0.459911	-0.184764	0.327724	0.250819
	122	0.156782	-0.00303108	0.327724	0.250819
	123	0.156782	-1.00448	-0.11236	-0.357209
	124	-1.44145	0.197465	0.949255	0.837386
	125	-0.530914	-0.429584	1.18989	0.637536
	126	-1.51737	0.666622	0.739628	0.837386
	127	0.0808642	-1.19715	0.299543	0.569392
	128	0.156782	0.816688	1.38934	0.629058
	129	1.06732	0.434459	0.949255	0.697203
	130	0.792682	0.816688	0.50917	-0.675781
	131	0.844477	0.99842	1.38934	0.709575
	132	-0.824756	-1.49728	0.424949	0.837386
	133	0.156782	0.529264	-0.90048	0.709575
	134	0.920395	0.189639	0.327724	-2.52898
	135	0.578336	0.466125	0.327724	0.518814
	136	0.621639	0.99842	0.990439	0.250819
	137	0.578336	0.233962	1.1487	-0.675781
	138	1.06732	0.0157327	0.790989	1.17742
	139	0.920395	0.616191	0.327724	1.17742
	140	0.844477	0.721934	0.327724	0.837386
	141	1.06732	0.616191	0.368908	-0.0892144
	142	-0.459911	0.445447	0.739628	1.17742
	143	1.06732	0.99842	1.38934	0.110636
	144	1.06732	0.99842	-0.859296	-0.943776
	145	1.06732	-0.00303108	0.202319	-2.21041
	146	-0.900673	-1.00448	0.0592306	0.509725
	147	-0.487611	-0.611316	-1.79551	0.369542
	148	0.00986081	-0.33483	1.09266	-2.52898
	149	0.0375613	-0.535326	1.18989	-2.52898
	150	-0.459911	-0.672684	-1.6701	0.569392
	151	-0.606832	-0.5275	1.06448	0.616686
	152	0.276002	-0.427864	-0.1684	-1.1942
	153	-1.7125	0.805751	0.85203	1.03724
	154	-0.94889	-2.85732	-2.65767	-2.52898
	155	0.697557	-1.19715	-1.03057	-0.815965
	156	-0.383993	0.339705	1.06448	0.391003
	157	-1.85942	-0.622253	-0.409035	-0.207937
	158	-1.51737	-0.622253	-0.409035	-0.207937
	159	0.156782	-1.05491	0.327724	-1.12217
	160	0.792682	-0.0217948	0.128274	-1.50888
	161	-0.427324	0.423522	-1.55487	-1.53424
	162	-0.530914	-0.350649	0.327724	-0.207937
	163	1.06732	-0.848362	-1.27305	-1.67053
	164	1.06732	0.698288	0.271684	-0.157359
	165	0.156782	0.99842	-0.209585	-2.10843
	166	0.569844	0.698288	-0.0943561	-2.52898
	167	1.06732	0.99842	1.38934	1.17742
	168	0.156782	-0.00303108	0.327724	0.250819
	169	0.518049	0.848354	0.527174	0.897053
	170	0.773474	0.99842	0.527174	0.77772
	171	0.654254	0.529264	0.865033	0.709575
	172	-0.10936	0.99842	0.411946	-1.78077
	173	0.422923	0.99842	0.893214	0.110636
	174	0.0808642	0.99842	0.327724	0.391003
	175	-1.16681	-0.549949	-0.436894	0.250819
	176	-0.753752	0.99842	-1.2582	0.837386
	177	-0.375501	0.99842	0.767809	-0.28517
	178	-0.0660567	0.99842	0.327724	0.250819
	179	-0.753752	-1.65537	-0.603805	0.250819
	180	-0.677835	-0.508736	0.171312	0.250819
	181	-0.141974	0.99842	0.583215	0.97757
	182	-0.212978	-0.00303108	0.327724	0.450669
	183	-0.212978	-0.00303108	0.0310496	0.858848
	184	-1.12351	-0.00303108	0.327724	0.637536
	185	-0.212978	-1.63153	-1.03057	0.837386
	186	-1.16681	-1.15455	-0.209585	0.17878
	187	-0.555036	-1.00448	-0.493256	1.17742
	188	-1.66429	-1.00448	0.568358	1.03724
	189	-0.212978	-1.00448	-0.974525	0.837386
	190	0.061656	-1.00448	0.85203	0.250819
	191	-0.753752	-1.20498	-0.437216	-0.207937
	192	-2.57482	-3.00739	-2.85712	-2.52898
	193	0.569844	0.99842	0.327724	-0.0677532
	194	-1.02839	0.99842	0.624399	0.697203
	195	0.569844	0.99842	0.555355	0.909425
	196	0.156782	0.99842	-0.437216	-0.357209
	197	-0.0660567	0.848354	-2.85712	0.400091
	198	-1.44145	0.99842	1.38934	0.909425
	199	-0.0660567	-0.82275	0.624399	1.03724
	200	0.208577	0.99842	0.568358	1.17742
	201	-0.0660567	0.99842	-0.73389	1.17742
	202	0.37962	0.147035	0.85203	0.557019
	203	1.06732	0.147035	-0.73389	-1.4622
	204	-1.17531	-1.00448	0.0310496	-0.616115
	205	-0.34069	-2.30626	-0.73389	-0.0295478
	206	-0.674257	-0.971096	-1.55487	-0.157359
	207	-1.01989	-0.590587	-0.580625	-0.616115
	208	-0.180363	0.355552	0.258359	-0.726359
	209	-2.57482	-1.07073	0.749805	0.837386
	210	-1.93043	-0.672684	1.18989	0.250819
	211	-1.15832	0.540201	0.65258	0.110636
	212	-2.01484	-0.909729	0.990439	-2.52898
	213	-0.126344	-0.619143	0.368908	-1.73019
	214	1.06732	0.99842	1.38934	-1.27472
	215	0.474718	-1.17351	1.1487	0.837386
	216	0.156782	-0.46125	0.327724	0.250819
	217	0.474718	-0.00303108	0.0870901	0.250819
	218	0.474718	0.157972	0.327724	-0.0892144
	219	-0.606832	-0.0425245	0.327724	-0.0892144
	220	0.148289	-0.803986	-0.53444	-0.407787
	221	-0.881465	-0.118515	-0.53444	-0.815965
	222	0.327797	-0.319011	-1.17397	-0.675781
	223	-0.530914	0.157972	-1.17397	0.250819
	224	0.327797	0.0395724	-1.17397	-0.497393
	225	-0.606832	0.434459	-0.293806	0.110636
	226	0.697557	-1.00448	0.327724	0.110636
	227	-0.420186	-1.26831	-1.71128	-1.78077
	228	0.569844	0.366489	0.50917	0.391003
	229	0.0808642	0.466125	0.949255	0.709575
	230	0.303703	-0.00303108	0.327724	0.250819
	231	0.844477	-0.00303108	0.327724	0.250819
	232	0.00986081	-0.00303108	1.18989	0.450669
	233	-0.753752	0.473952	1.38934	0.858848
	234	1.06732	-1.65537	0.00286856	-0.0171753
	235	-2.20506	0.230852	0.383765	-0.514137
	236	0.303703	-0.396197	-0.11236	-0.535598
	237	1.06732	-0.727996	0.128274	-0.0892144
	238	0.920395	-0.672684	-0.11236	-0.335748
	239	0.156782	0.634955	1.1487	1.17742
	240	0.156782	0.99842	1.38934	1.03724
	241	0.156782	0.816688	0.70862	-0.157359
	242	0.156782	0.99842	0.70862	0.250819
	243	0.697557	0.666622	1.38934	0.697203
	244	1.06732	0.816688	1.38934	0.909425
	245	-0.22147	-0.0661702	-1.49883	-0.965237
	246	0.844477	0.147035	-2.65767	-1.48366
	247	0.844477	0.521437	-2.361	-1.60238
	248	1.06732	-0.00303108	0.739628	-1.01582
	249	1.06732	0.721934	0.568358	-1.13454
	250	0.431415	0.189639	0.327724	1.03724
	251	0.773474	-0.00303108	0.141277	0.27228
	252	0.00986081	0.99842	0.327724	-2.52898
	253	0.773474	-0.00303108	0.823849	0.250819
	254	0.773474	0.99842	0.527174	-1.33439
	255	0.773474	0.445447	0.85203	1.17742
	256	0.621639	-0.38526	0.767809	-0.217025
	257	0.303703	0.99842	-1.55487	0.509725
	258	0.621639	0.99842	-0.270626	0.97757
	259	1.06732	0.99842	-2.65767	-0.157359
	260	0.621639	-0.00303108	-1.28138	-0.229398
	261	1.06732	0.434459	-0.864297	0.289025
	262	0.0893565	0.99842	0.466133	-0.229398
	263	0.844477	-0.803986	0.0870901	1.17742
	264	1.06732	0.616191	-1.19715	-1.47457
	265	1.06732	0.99842	0.823849	1.03724
	266	1.06732	0.99842	1.38934	-2.21041
	267	1.06732	-0.00303108	0.0310496	-1.1942
	268	0.303703	0.99842	1.06448	-2.21041
	269	0.00986081	-0.251013	0.624399	-0.501287
	270	-0.900673	-0.327003	-1.2582	-2.52898
	271	-0.375501	0.328768	0.212496	0.391003
	272	0.156782	-0.111884	-2.65767	-1.17274
	273	0.303703	-0.0977849	0.893214	0.200241
	274	-1.93892	-2.00593	-1.79551	-1.60238
	275	1.06732	0.616191	-0.73389	1.17742
	276	-1.66429	-0.761383	-0.73389	-0.675781
	277	0.00986081	-0.397969	-0.73389	1.17742
	278	-1.66429	-0.748674	1.38934	1.17742
	279	-1.19943	-1.61277	0.327724	1.17742
	280	-1.44994	-1.02832	0.327724	1.17742
	281	-0.308076	0.00479572	0.327724	-0.0386364
	282	-0.34069	-0.58104	-1.79551	0.110636
	283	-1.02839	0.473952	-0.93334	0.518814
	284	-0.141974	0.99842	0.583215	0.97757
	285	-1.12351	-1.00448	-1.55487	1.03724
	286	-0.848878	-1.20498	-0.437216	0.837386
	287	0.061656	-1.00448	0.85203	0.250819
	288	-0.753752	-1.20498	-0.437216	-0.207937
	289	1.06732	0.99842	1.38934	1.17742
	290	1.06732	0.99842	1.38934	1.17742
	291	1.06732	0.99842	1.38934	1.17742
	292	1.06732	0.99842	1.38934	1.17742
	293	0.156782	-0.00303108	0.568358	-0.514137
	294	0.156782	-0.00303108	-2.31981	-0.535598
	295	0.156782	-0.00303108	0.568358	-0.335748
	296	0.156782	-0.00303108	-0.974525	-0.497393
	297	0.156782	0.99842	-0.437216	-0.357209
	298	0.208577	0.99842	0.568358	1.17742
	299	-0.0660567	0.99842	-0.73389	1.17742
	300	-0.34069	0.848354	-1.49883	-0.0171753
	301	-0.10936	-0.00303108	0.85203	0.00039129
	302	0.303703	-1.00448	0.555355	0.97757
	303	-0.753752	-0.60349	0.568358	0.837386
	304	-0.555036	-0.522618	-1.05875	-0.217025
	305	-0.674257	-0.971096	-1.55487	-0.157359
	306	0.00136851	-0.935289	-0.872299	-0.616115
	307	-2.57482	-1.07073	0.749805	0.837386
	308	1.06732	0.99842	1.38934	1.17742
	309	1.06732	0.99842	1.38934	1.17742
	310	-2.07735	-2.53823	-2.85712	-2.52898
	311	-1.66429	-2.00593	-1.79551	-1.60238
	312	-1.66429	-3.00739	-2.61649	-1.60238
	313	0.00986081	0.848354	0.327724	1.17742
	314	0.156782	0.99842	1.38934	0.250819
	315	0.792682	0.99842	1.1487	1.03724
	316	0.268892	0.99842	1.1487	0.373436
	317	1.06732	0.797924	0.527174	1.17742
	318	1.06732	-0.00303108	0.327724	1.17742
	319	0.645761	0.412585	0.527174	0.837386
	320	-0.308076	0.00479572	0.327724	-0.0386364
	321	1.06732	0.99842	1.38934	1.17742
	322	1.06732	0.99842	1.38934	1.17742
	323	-2.35198	-2.67559	-2.61649	-2.07023
	324	-2.35198	-2.67559	-2.61649	-2.07023
	325	0.0808642	0.99842	0.327724	0.391003
	326	0.156782	0.99842	0.327724	0.909425
	327	-1.44145	0.99842	0.30972	0.250819
	328	1.06732	0.99842	1.38934	1.17742
	329	-0.753752	0.99842	1.38934	0.97757
	330	-0.25628	0.99842	1.38934	0.191153
	331	-1.01989	0.99842	-0.73389	0.250819
	332	0.422923	0.805751	1.38934	0.250819
	333	0.303703	0.147035	-0.0711759	0.250819
	334	-1.66429	-0.187874	-0.974525	0.391003
	335	-2.30019	-0.612513	-1.00271	0.250819
	336	0.431415	0.99842	0.0870901	0.450669
	337	-0.606832	0.605254	-1.14579	0.250819
	338	-1.02839	0.473952	-0.93334	0.518814
	339	1.06732	0.99842	1.38934	1.17742
	340	0.156782	-0.00303108	-0.196582	-0.535598
	341	0.156782	-0.00303108	0.568358	0.110636
	342	0.156782	-0.00303108	-1.49883	-0.0892144
	343	0.156782	-0.00303108	0.568358	-0.335748
	344	0.156782	-0.00303108	0.327724	0.0509692
	345	-1.16681	-1.15455	0.397089	-1.01582
	346	-0.976563	-0.470273	-0.53444	0.00039129
	347	-0.288868	-0.971096	-1.01756	-0.157359
	348	-0.316568	-0.935289	-0.463222	-0.616115
	349	-0.872973	-0.750446	-0.0943561	-0.934687
	350	-1.39815	-0.619143	-1.31424	-0.14827
	351	-0.838162	-1.36598	-0.396032	0.318964
	352	0.0723719	-1.14361	0.28654	-0.688154
	353	0.431415	0.666622	0.949255	0.97757
	354	0.355498	0.624018	1.18989	0.97757
	355	0.0808642	0.442285	1.38934	1.17742
	356	0.327797	0.233962	-1.03057	-0.675781
	357	0.474718	0.157972	-0.73389	0.110636
	358	0.232699	0.157972	-1.17397	-0.357209
	359	0.920395	-0.195701	-0.974525	0.909425
	360	0.422923	0.390135	-0.196582	-0.306631
	361	0.422923	0.721934	-0.974525	-2.21041
	362	0.224207	0.647858	0.327724	-0.335748
	363	0.156782	0.197465	0.568358	1.17742
	364	0.773474	0.339705	-0.961522	-1.60238
	365	-0.32506	-0.896826	-0.367851	-0.289064
	366	0.200085	0.99842	1.38934	1.17742
	367	1.06732	-0.353594	-0.11236	0.0509692
	368	0.00986081	-0.421757	-0.409035	-0.00808672
	369	-1.51737	0.197465	0.327724	0.450669
	370	0.792682	-0.854416	-0.73389	-0.386326
	371	1.06732	0.170875	0.327724	-1.1521
	372	0.431415	0.0491192	0.949255	-1.60238
	373	1.06732	-0.0425245	-0.209585	-0.407787
	374	0.569844	-0.345767	-1.49883	-0.34812
	375	0.518049	-0.00303108	-1.2712	-1.72958
	376	0.156782	-0.5275	0.79599	-2.3888
	377	1.06732	-0.0790212	-0.140541	-1.08396
	378	-2.03405	-2.00593	-2.23559	-1.60238
	379	-1.66429	-2.00593	-1.79551	-1.60238
	380	-1.66429	-2.00593	-1.79551	-1.60238
	381	-0.753752	-1.00448	-0.222588	0.0509692
	382	0.156782	-1.00448	-1.59606	-1.31293
	383	1.06732	0.99842	1.18989	0.00039129
	384	-0.0142339	-0.00303108	0.0870901	-1.32202
	385	0.156782	0.698288	-0.0531719	-1.67053
	386	1.06732	-0.930407	-0.423891	-1.67053
	387	-1.66429	-2.00593	-1.79551	-1.60238
	388	-1.66429	-2.00593	-1.79551	-1.60238
	389	0.479632	-3.00739	-2.85712	1.17742
	390	1.06732	0.99842	1.38934	1.17742
	391	-1.51737	0.99842	0.527174	-1.40253
	392	1.06732	0.244951	0.624399	1.17742
	393	1.06732	0.613081	1.38934	1.17742
	394	1.06732	0.99842	1.38934	1.17742
	395	1.06732	0.212088	0.327724	1.17742
	396	1.06732	-0.480014	-0.493256	1.17742
	397	1.06732	0.99842	1.38934	1.17742
	398	1.06732	0.99842	1.38934	1.17742
	399	-2.35198	-2.67559	-2.61649	-2.07023
	400	-1.66429	-2.00593	-1.79551	-1.60238
	401	-0.701957	0.99842	1.38934	0.637536
	402	0.654254	0.529264	0.865033	0.709575
	403	-0.753752	0.99842	1.06448	-0.586176
	404	0.422923	0.805751	1.38934	0.250819
	405	-0.0660567	0.99842	1.38934	0.250819
	406	0.645761	0.99842	1.38934	0.250819
	407	-0.0660567	0.99842	0.327724	0.250819
	408	0.801175	0.99842	1.38934	0.250819
	409	0.526541	0.99842	1.38934	0.250819
	410	-0.753752	-0.251013	-0.974525	0.250819
	411	-0.10936	-0.727996	0.271684	0.250819
	412	0.920395	0.571868	1.06448	-0.357209
	413	-0.762245	0.816688	0.0310496	-0.0677532
	414	-0.606832	0.605254	-1.14579	0.250819
	415	-0.212978	-0.00303108	0.327724	0.450669
	416	-0.487611	-0.00303108	0.327724	0.858848
	417	-1.12351	-0.00303108	0.327724	0.637536
	418	0.156782	-1.00448	0.0310496	1.17742
	419	0.37962	-0.00303108	0.624399	0.590853
	420	0.37962	0.473952	0.327724	1.03724
	421	0.654254	-0.00303108	-0.493256	0.391003
	422	0.654254	-0.00303108	-0.974525	1.17742
	423	1.06732	-0.396197	0.327724	0.709575
	424	-2.30868	-2.67559	-2.29163	-2.18895
	425	-2.07735	-2.53823	-2.85712	-2.52898
	426	-2.57482	-3.00739	-2.85712	-2.52898
	427	1.06732	0.99842	1.38934	1.17742
	428	1.06732	0.99842	1.38934	1.17742
	429	1.06732	0.99842	1.38934	1.17742
	430	1.06732	0.99842	1.38934	1.17742
	431	1.06732	0.99842	1.38934	1.17742
	432	1.06732	0.99842	1.38934	1.17742
	433	1.06732	0.99842	1.38934	1.17742
	434	1.06732	0.99842	1.38934	1.17742
	435	1.06732	0.99842	1.38934	1.17742
	436	1.06732	0.99842	1.38934	1.17742
	437	1.06732	0.99842	1.38934	1.17742
	438	0.156782	-0.00303108	0.327724	0.250819
	439	-0.753752	-1.00448	-2.37585	-2.24862
	440	-1.66429	-2.00593	-1.79551	-1.60238
	441	-0.753752	-1.00448	-0.73389	1.17742
	442	-0.753752	-1.00448	-0.73389	-0.675781
	443	-0.753752	-2.85732	-1.35542	-1.28381
	444	0.773474	-1.00448	-0.73389	1.17742
	445	0.626553	-2.38034	-2.56045	1.17742
	446	0.479632	-3.00739	-2.85712	1.17742
	447	1.06732	0.99842	1.38934	1.17742
	448	1.06732	0.99842	1.38934	1.17742
	449	0.654254	-0.00303108	0.327724	0.909425
	450	-2.35198	-2.67559	-2.61649	-2.07023
	451	0.569844	0.99842	0.65258	0.97757
	452	0.654254	0.529264	0.865033	0.709575
	453	0.654254	0.529264	0.865033	0.709575
	454	-0.10936	0.99842	0.411946	-1.78077
	455	0.422923	0.99842	0.893214	0.110636
	456	0.526541	-0.00303108	0.327724	0.250819
	457	-0.753752	-1.00448	0.949255	0.17878
	458	-0.753752	0.529264	1.38934	0.837386
	459	0.00986081	0.147035	1.38934	0.837386
	460	0.156782	0.178702	0.00286856	0.250819
	461	0.844477	0.634955	1.38934	0.837386
	462	-1.863	-1.02813	0.893214	0.557019
	463	0.569844	0.404758	1.38934	0.250819
	464	0.569844	0.816688	1.38934	0.837386
	465	-0.10936	-0.0977849	-0.73389	-0.207937
	466	0.156782	0.99842	-1.49883	-0.875632
	467	0.920395	-0.00303108	-0.437216	-0.475931
	468	0.156782	0.99842	-0.409035	-2.26099
	469	0.920395	-0.00303108	-0.605659	0.191153
	470	1.06732	-0.0661702	-1.23002	-1.69199
	471	0.920395	0.423522	0.85203	1.17742
	472	0.303703	-0.803986	-2.85712	1.17742
	473	1.06732	0.99842	1.38934	0.250819
	474	0.773474	0.99842	-1.55487	-1.08396
	475	-0.606832	0.99842	-0.424213	-1.08396
	476	-0.459911	-1.00448	-0.0813529	-0.0171753
	477	-0.606832	-1.00448	0.141277	-2.52898
	478	-0.10936	-0.727996	0.568358	-0.943776
	479	0.569844	-0.811813	-0.396032	0.416836
	480	0.801175	-0.5275	0.45313	-1.92095
	481	0.303703	0.99842	-0.73389	-0.319004
	482	-0.383993	-2.85732	-2.65767	-2.52898
	483	-0.848878	-2.00593	-1.79551	-1.60238
	484	0.535033	-0.195701	0.0310496	0.110636
	485	0.303703	-1.00448	-0.73389	-0.675781
	486	0.0808642	-0.00303108	0.327724	0.250819
	487	0.303703	-0.82275	-0.409035	-0.407787
	488	1.06732	0.99842	1.38934	1.17742
	489	1.06732	0.99842	1.38934	1.17742
	490	-0.399623	-1.60494	-1.79551	-1.20268
	491	0.0723719	-1.55574	0.327724	-0.675781
	492	0.49884	0.412585	0.327724	-1.12217
	493	0.792682	0.379198	0.327724	-0.68487
	494	-0.308076	-0.31238	0.327724	-2.18895
	495	-0.479119	-0.453424	0.327724	-1.40253
	496	-0.753752	-0.404024	0.327724	-0.48502
	497	0.792682	-0.727996	0.327724	-1.1007
	498	0.37962	-1.51313	0.327724	-1.52515
	499	0.621639	0.371371	0.327724	0.658997
	500	0.792682	0.634955	-0.73389	-1.52125
	501	-0.479119	0.447361	0.65258	-2.52898
	502	0.792682	-0.596694	0.128274	-1.60238
	503	-1.11502	-0.541381	0.527174	-1.20268
	504	-0.0334421	-0.952332	0.327724	-1.13454
	505	0.792682	0.320941	0.327724	-1.60238
	506	0.156782	0.147035	-0.1684	-1.60238
	507	0.431415	-0.00303108	0.327724	-1.60238
	508	0.431415	0.147035	0.65258	0.123008
	509	0.156782	0.147035	0.327724	-1.38168
	510	0.792682	-0.00303108	0.327724	-0.344836
	511	0.156782	0.848354	0.893214	-1.7211
	512	0.29521	0.339705	-0.409035	-0.148881
	513	0.347005	0.0395724	0.527174	-0.922315
	514	-1.30302	0.848354	-1.47065	-0.195564
	515	-0.10936	-0.611316	-1.16065	-1.81071
	516	0.156782	0.698288	-0.618662	-1.4622
	517	-0.753752	0.147035	0.327724	-0.815965
	518	1.06732	0.99842	1.38934	1.17742
	519	1.06732	0.99842	1.38934	1.17742
	520	1.06732	0.99842	1.38934	1.17742
	521	1.06732	0.99842	1.38934	1.17742
	522	1.06732	0.99842	1.38934	1.17742
	523	1.06732	0.99842	1.38934	1.17742
	524	1.06732	0.99842	1.38934	1.17742
	525	1.06732	0.99842	1.38934	1.17742
	526	1.06732	0.99842	1.38934	1.17742
	527	1.06732	0.99842	1.38934	1.17742
	528	0.156782	-0.00303108	0.327724	0.250819
	529	-2.07735	-2.53823	-2.85712	-2.52898
	530	-1.66429	-2.00593	-1.79551	-1.60238
	531	-0.753752	-2.85732	-1.35542	-1.28381
	532	0.773474	-1.00448	-0.73389	1.17742
	533	0.626553	-2.38034	-2.56045	1.17742
	534	1.06732	0.99842	1.38934	1.17742
	535	0.920395	-1.53678	-0.649669	1.17742
	536	0.654254	-0.00303108	0.327724	0.909425
	537	0.920395	-1.27003	-0.31181	1.17742
	538	1.06732	-0.195701	0.739628	1.17742
	539	0.00986081	0.848354	0.327724	0.0509692
	540	1.06732	0.571868	0.327724	1.17742
	541	0.156782	0.99842	1.38934	0.250819
	542	0.792682	0.99842	1.1487	1.03724
	543	0.697557	0.797924	0.624399	0.658997
	544	-1.25122	0.99842	-0.352994	0.837386
	545	0.0531637	0.99842	0.411946	0.0509692
	546	0.569844	0.99842	0.85203	0.709575
	547	0.156782	0.99842	0.327724	0.909425
	548	-1.01989	0.99842	-0.73389	0.250819
	549	-0.976591	0.99842	-0.73389	0.250819
	550	-2.03405	-2.67559	-2.61649	-2.3888
	551	0.156782	0.797924	0.128274	1.17742
	552	0.388112	0.99842	1.38934	0.441581
	553	0.241192	0.816688	0.0310496	0.241731
	554	0.645761	0.455188	0.949255	0.837386
	555	0.654254	0.529264	0.865033	0.709575
	556	-1.17531	0.616191	0.355905	0.110636
	557	-0.117852	-1.08047	-0.125363	0.250819
	558	-2.08584	0.178702	0.79599	-0.675781
	559	-0.383993	0.666622	0.568358	0.837386
	560	-1.25122	-1.48147	0.327724	0.837386
	561	-0.848878	-1.20498	-0.437216	0.837386
	562	1.06732	0.99842	1.38934	1.17742
	563	1.06732	0.99842	1.38934	1.17742
	564	1.06732	0.99842	1.38934	1.17742
	565	0.156782	-0.00303108	0.624399	-0.12742
	566	0.156782	-0.00303108	0.327724	0.837386
	567	0.156782	0.0286355	0.327724	0.97757
	568	0.37962	0.473952	0.327724	1.03724
	569	0.654254	-0.00303108	-0.493256	0.391003
	570	0.654254	-0.00303108	-0.974525	1.17742
	571	0.654254	0.0395724	0.865033	0.0385967
	572	0.156782	-0.00303108	-0.974525	-0.497393
	573	0.431415	-0.00303108	0.568358	0.658997
	574	-0.753752	-1.00448	-1.55487	0.909425
	575	0.431415	-1.00448	-0.73389	-0.335748
	576	-0.0660567	-0.00303108	-1.55487	0.250819
	577	-0.117852	-1.67414	-0.437216	0.97757
	578	0.156782	-0.472187	-0.437216	0.629058
	579	0.156782	0.99842	0.568358	0.909425
	580	1.06732	0.99842	-0.493256	-0.279976
	581	-0.701957	0.99842	0.568358	0.909425
	582	0.0723719	0.99842	-0.493256	0.497353
	583	1.06732	0.805751	0.568358	0.629058
	584	0.303703	-1.00448	0.555355	0.97757
	585	-0.555036	-0.522618	-1.05875	-0.217025
	586	-1.24273	-1.29662	-0.227589	-1.07487
	587	-0.0142339	-1.14361	0.624399	-0.688154
	588	-0.185277	0.624018	1.38934	0.97757
	589	0.327797	0.0395724	-1.2712	-0.335748
	590	0.00136851	-0.345767	-0.73389	0.00039129
	591	0.403715	0.816688	0.749805	0.569392
	592	-0.35632	0.240069	1.38934	1.17742
	593	-0.459911	-0.184764	0.327724	0.250819
	594	0.156782	0.99842	1.38934	1.17742
	595	-0.606832	0.616191	0.50917	-0.497393
	596	0.844477	0.466125	0.949255	0.709575
	597	0.37962	0.473952	-0.209585	-1.35585
	598	0.156782	0.99842	-1.6521	-0.875632
	599	1.06732	0.797924	1.09266	-2.52898
	600	0.156782	0.189639	-0.508434	-0.258515
	601	0.422923	-0.00303108	-2.07918	-2.52898
	602	0.303703	0.99842	-1.13279	1.17742
	603	-0.193769	-0.303357	-1.19715	0.37863
	604	-0.459911	0.233962	-1.15597	0.769242
	605	0.0723719	-0.803986	1.38934	-0.0171753
	606	-0.777847	0.99842	-0.209585	-1.40253
	607	0.156782	0.99842	-1.27305	-2.52898
	608	0.773474	0.99842	1.38934	1.17742
	609	0.535033	-0.00303108	0.327724	0.250819
	610	0.654254	0.613081	0.79599	0.897053
	611	0.773474	0.613081	0.79599	0.897053
	612	0.284494	0.99842	1.38934	1.17742
	613	0.224207	0.371371	1.18989	0.658997
	614	-0.237072	-0.184764	0.00286856	-0.0171753
	615	-0.237072	-0.82275	-0.409035	-0.407787
	616	1.06732	-0.00303108	0.327724	0.250819
	617	-0.141974	-0.269777	-0.1684	0.229358
	618	0.697557	-0.366497	-0.803256	-0.28517
	619	-1.22352	0.797924	1.38934	0.97757
	620	-0.753752	0.453222	-0.307131	0.373436
	621	-0.606832	-0.60349	-0.73389	-0.276081
	622	-0.530914	-0.785222	-1.05875	-0.544076
	623	1.06732	0.698288	-0.237766	-2.3888
	624	-1.66429	-2.00593	-1.79551	-1.60238
	625	-0.753752	0.379198	-0.775075	-1.60238
	626	-0.753752	0.99842	-0.762071	0.0509692
	627	0.156782	-0.00303108	0.568358	-2.3888
	628	0.654254	-0.184764	0.327724	-0.815965
	629	0.431415	0.848354	0.893214	-0.0892144
	630	0.431415	0.99842	0.327724	1.17742
	631	1.06732	0.99842	-0.636666	1.17742
	632	0.156782	0.605254	-0.493256	1.17742
	633	1.06732	0.647858	-0.73389	1.17742
	634	1.06732	0.816688	1.38934	1.17742
	635	1.06732	0.99842	0.611396	1.17742
	636	1.06732	0.99842	1.38934	1.17742
	637	-2.57482	-0.53724	0.865033	-1.60238
	638	-2.57482	-0.811813	-0.73389	-1.32202
	639	-2.57482	-0.0425245	1.38934	-0.34812
	640	-1.51737	0.071045	-0.73389	-1.67053
	641	-1.66429	-1.14361	-0.73389	-2.01056
	642	-1.66429	-0.60349	0.624399	-1.67053
	643	0.00986081	-0.698243	-0.73389	1.17742
	644	1.06732	0.99842	1.38934	1.17742
	645	0.645761	0.412585	0.527174	0.837386
	646	1.06732	0.99842	1.38934	1.17742
	647	1.06732	0.99842	1.38934	1.17742
	648	-2.35198	-2.67559	-2.61649	-2.07023
	649	-0.753752	0.99842	1.38934	0.97757
	650	0.431415	0.99842	0.0870901	0.450669
	651	-2.08584	0.178702	0.79599	-0.675781
	652	-0.212978	-0.00303108	0.0310496	0.858848
	653	-1.16681	-1.15455	-0.209585	0.17878
	654	0.569844	0.99842	-2.09218	-2.04877
	655	0.156782	-0.00303108	-0.196582	-0.535598
	656	0.156782	-0.00303108	0.327724	0.0509692
	657	-0.0660567	-0.00303108	0.85203	0.0509692
	658	1.06732	-0.00303108	-1.03057	-0.526509
	659	0.431415	-0.00303108	0.568358	0.658997
	660	-0.753752	-1.00448	-1.55487	0.909425
	661	0.431415	-1.00448	-0.73389	-0.335748
	662	0.37962	-0.0643983	-0.73389	0.110636
	663	-0.117852	-1.67414	-0.437216	0.97757
	664	0.156782	-0.472187	-0.437216	0.629058
	665	0.844477	0.99842	-1.2582	0.909425
	666	0.156782	0.99842	0.568358	0.909425
	667	0.431415	0.99842	-1.2582	0.569392
	668	-0.34069	0.99842	-2.31981	0.0385967
	669	-0.701957	0.99842	0.568358	0.909425
	670	-1.02839	0.99842	0.624399	0.697203
	671	0.0723719	0.99842	-0.493256	0.497353
	672	1.06732	0.805751	0.568358	0.629058
	673	-1.44145	0.99842	1.38934	0.909425
	674	-0.25628	0.99842	-2.31981	0.238447
	675	-0.0660567	-0.82275	0.624399	1.03724
	676	0.792682	0.99842	0.624399	0.37863
	677	0.37962	0.147035	0.85203	0.557019
	678	-1.58479	-0.996656	-0.1684	-1.00344
	679	-2.30868	-2.67559	-2.61649	-2.3888
	680	-2.30868	-2.67559	-2.61649	-2.52898
	681	-2.30868	-2.67559	-2.61649	-2.3888
	682	-2.30868	-2.67559	-2.61649	-2.3888
	683	-2.30868	-2.67559	-2.61649	-2.3888
	684	-2.30868	-2.67559	-2.61649	-2.3888
	685	1.06732	0.99842	1.38934	1.17742
	686	1.06732	0.99842	1.38934	1.17742
	687	0.156782	-0.00303108	0.327724	0.250819
	688	-2.57482	-3.00739	-2.85712	-2.52898
	689	-1.66429	-2.00593	-1.79551	-1.60238
	690	1.06732	-0.195701	0.739628	1.17742
	691	1.06732	0.99842	0.527174	1.17742
	692	0.792682	0.797924	1.1487	1.03724
	693	-0.117852	0.848354	0.527174	0.110636
	694	0.773474	0.99842	0.527174	0.77772
	695	0.773474	0.99842	1.38934	0.77772
	696	1.06732	0.647858	0.823849	1.17742
	697	-1.66429	0.613081	0.949255	-1.60238
	698	1.06732	-0.195701	0.527174	1.17742
	699	1.06732	-0.00303108	0.327724	1.17742
	700	1.06732	0.698288	0.949255	1.17742
	701	0.224207	0.404758	0.0310496	0.497353
	702	1.06732	0.212088	0.327724	1.17742
	703	0.801175	-0.803986	0.0870901	0.909425
	704	1.06732	-0.480014	-0.493256	1.17742
	705	1.06732	0.99842	1.38934	1.17742
	706	-2.35198	-2.67559	-2.61649	-2.07023
	707	-1.39815	0.99842	-0.93334	1.17742
	708	0.578336	0.99842	1.1487	0.518814
	709	0.0531637	0.529264	0.865033	0.569392
	710	0.061656	0.99842	0.568358	0.909425
	711	-0.976591	0.99842	-0.73389	0.250819
	712	-0.85737	0.99842	1.18989	0.250819
	713	0.645761	0.99842	1.38934	0.250819
	714	0.801175	0.99842	1.38934	0.250819
	715	0.526541	0.99842	1.38934	0.250819
	716	-0.753752	0.99842	-0.367851	0.250819
	717	-0.753752	-0.251013	-0.974525	0.250819
	718	-0.10936	-0.727996	0.271684	0.250819
	719	-0.606832	-0.512877	-1.17397	0.250819
	720	-1.16681	-0.549949	-0.436894	0.250819
	721	-0.34069	0.262519	-0.51126	0.250819
	722	1.06732	0.816688	1.09266	0.450669
	723	-0.762245	0.816688	0.0310496	-0.0677532
	724	-0.606832	-0.013968	-0.321987	0.250819
	725	1.06732	0.99842	1.38934	1.17742
	726	0.156782	-0.00303108	0.568358	-0.514137
	727	0.156782	-0.00303108	-2.31981	-0.535598
	728	-0.0660567	-0.00303108	0.85203	0.0509692
	729	-0.34069	-1.00448	0.0310496	-0.0171753
	730	-0.34069	-0.00303108	-0.437216	0.897053
[truncated: 3,192 more rows]
[truncated: 13 more columns]
