# Supplementary material for: A Multi- Mediation Analysis on the Impact of Social Media and Internet Addiction on University and High School Students’ Mental Health Through Social Capital and Mindfulness
Source: Int J Environ Res Public Health. 2025 Jan 2;22(1):57. doi: 10.3390/ijerph22010057 (PMC11764769; doi:10.3390/ijerph22010057)
Supplement: Supplementary file 1 [file ijerph-22-00057-s001.zip › UNIVERSITY STUDENTS DATA/S1C-Confirmatory Factor Analysis of Personal Social Capital Scale for University students.xlsx]

## Sheet: Navigation
	SmartPLS report
	Please cite the use of SmartPLS: Ringle, C. M., Wende, S., and Becker, J.-M. 2024. "SmartPLS 4." Bönningstedt: SmartPLS, https://www.smartpls.com.
		complete
	Final results
	Factor loadings	show
	Factors	show
	Indicator error terms	show
	Indicator data	show
	Quality criteria
	Model fit	show
	Construct reliability and validity	show
	Discriminant validity	show
	Residual covariance matrix	show
	Algorithm
	Setting	show
	Execution log	show
	Model and data
	Beta	show
	Lambda	show
	Theta	show
	Psi	show
	Iteration statistics	show

## Sheet: complete
	SmartPLS report
	Please cite the use of SmartPLS: Ringle, C. M., Wende, S., and Becker, J.-M. 2024. "SmartPLS 4." Bönningstedt: SmartPLS, https://www.smartpls.com.
	back to navigation
	Final results
	Factor loadings
	List (unstandardized)
		Parameter estimates	Standard errors	T values	P values
	BOCA1 <- BOCA	1	n/a	n/a	n/a
	BOCA2 <- BOCA	1.02166	0.0231953	44.0458	5.68434e-14
	BOCA3 <- BOCA	1.05509	0.0224587	46.9793	5.68434e-14
	BOCA4 <- BOCA	0.998618	0.0241012	41.4345	5.68434e-14
	BRCA1 <- BRCA	1	n/a	n/a	n/a
	BRCA2 <- BRCA	1.03019	0.0241711	42.6208	5.68434e-14
	BRCA3 <- BRCA	1.05966	0.0263572	40.2036	5.68434e-14
	BRCA4 <- BRCA	0.975928	0.0261142	37.3716	5.68434e-14
	List (standardized)
		Outer loadings (standardized)
	BOCA1 <- BOCA	0.892514
	BOCA2 <- BOCA	0.88269
	BOCA3 <- BOCA	0.909292
	BOCA4 <- BOCA	0.860591
	BRCA1 <- BRCA	0.872742
	BRCA2 <- BRCA	0.884874
	BRCA3 <- BRCA	0.888782
	BRCA4 <- BRCA	0.858587
	Matrix (unstandardized)
		BOCA	BRCA
	BOCA1	1
	BOCA2	1.02166
	BOCA3	1.05509
	BOCA4	0.998618
	BRCA1		1
	BRCA2		1.03019
	BRCA3		1.05966
	BRCA4		0.975928
	Matrix (standardized)
		BOCA	BRCA
	BOCA1	0.892514
	BOCA2	0.88269
	BOCA3	0.909292
	BOCA4	0.860591
	BRCA1		0.872742
	BRCA2		0.884874
	BRCA3		0.888782
	BRCA4		0.858587
	Factors
	Estimated parameter (overview)
		Parameter estimates	Standard errors	T values	P values
	BOCA	1.45788	0.0756722	19.2657	5.68434e-14
	BRCA	1.6563	0.0901487	18.373	5.68434e-14
	BRCA <-> BOCA	1.12332	0.0634203	17.7123	5.68434e-14
	Covariances
		BOCA	BRCA
	BOCA	1.45788	1.12332
	BRCA	1.12332	1.6563
	Correlations
		BOCA	BRCA
	BOCA	1	0.722891
	BRCA	0.722891	1
	Thurstone scores
	Case index	BOCA	BRCA
	0	1.48573	2.1047
	1	-2.76957	-2.58189
	2	-2.7179	-1.95748
	3	0.733324	1.38435
	4	0.302475	0.946867
	5	1.26606	1.46276
	6	0.0625476	0.488654
	7	1.9187	2.14989
	8	0.961895	0.972053
	9	-0.894261	-0.689181
	10	0.981049	1.20353
	11	0.750961	1.17952
	12	-1.39916	-1.17505
	13	0.520873	1.15551
	14	-2.23921	-2.1142
	15	-2.23921	-2.1142
	16	-2.23921	-2.1142
	17	-2.23921	-2.1142
	18	1.51141	1.67123
	19	-1.58292	-1.38305
	20	-2.76957	-2.58189
	21	-1.56454	-1.17148
	22	-2.76957	-2.58189
	23	-2.76957	-2.58189
	24	0.379066	-0.55827
	25	-1.73202	-0.325594
	26	-0.496174	-0.647635
	27	-0.555118	-0.616116
	28	-0.193775	0.25027
	29	-0.241593	0.416261
	30	0.47705	1.15093
	31	0.788556	0.146115
	32	-0.863237	-0.31425
	33	0.304761	1.40308
	34	1.34022	0.356825
	35	0.316469	0.69802
	36	-0.825095	0.146712
	37	-0.125623	0.21673
	38	0.0549222	-0.775967
	39	-1.03696	-1.5734
	40	-1.21068	-1.75655
	41	-1.06226	-0.706714
	42	-0.272862	-0.808197
	43	-1.62903	-1.61436
	44	-0.894261	-0.689181
	45	-2.76957	-2.58189
	46	-2.76957	-2.58189
	47	0.981049	1.20353
	48	0.242638	0.234336
	49	0.3201	-1.59679
	50	0.528284	0.929781
	51	0.0589056	0.444641
	52	0.138244	0.659595
	53	-0.21505	-0.435431
	54	-0.10189	-1.49862
	55	-0.442603	-0.000219074
	56	0.575277	1.16118
	57	-0.388949	0.648209
	58	-0.506595	-0.0297036
	59	-0.203562	0.457901
	60	0.636742	-0.944726
	61	-0.553555	0.671682
	62	0.266702	0.943133
	63	0.282214	1.1306
	64	0.489849	0.780575
	65	0.403559	-0.577544
	66	-0.89451	-0.692188
	67	-0.859844	-0.273244
	68	1.69857	1.92024
	69	-0.0294145	-0.622731
	70	-0.0672244	-1.07967
	71	0.796051	-1.03221
	72	-0.0809979	-1.24613
	73	0.351208	-1.22085
	74	0.822654	-0.710708
	75	0.264791	-2.26522
	76	-2.0348	-1.65671
	77	0.964905	0.579846
	78	-0.159492	0.236001
	79	-0.752619	1.0226
	80	-2.6815	-1.51753
	81	-2.48629	0.841667
	82	-2.47095	-2.15821
	83	-1.81301	-1.40707
	84	-1.53164	-1.19185
	85	-1.38343	-1.40289
	86	-1.38856	-0.720943
	87	0.0433937	0.257175
	88	0.0433937	0.257175
	89	0.0433937	0.257175
	90	-0.346848	1.06495
	91	-0.752619	1.0226
	92	0.544253	0.786253
	93	0.762651	0.994892
	94	0.671021	-0.112474
	95	1.34409	0.392921
	96	0.0928885	0.0150149
	97	0.266018	-0.134917
	98	0.915359	0.409657
	99	-0.177545	0.0284464
	100	0.929298	0.578109
	101	0.583123	2.0105
	102	0.476368	0.302362
	103	0.0512398	1.10649
	104	0.504372	0.304282
	105	0.981049	1.20353
	106	-1.01759	0.994946
	107	0.961895	0.972053
	108	-1.3266	-0.298148
	109	-2.76957	-2.58189
	110	-2.76957	-2.58189
	111	0.981049	1.20353
	112	0.981049	1.20353
	113	1.51141	1.67123
	114	1.51141	1.67123
	115	-2.69875	-1.726
	116	-2.69875	-1.726
	117	-0.0133211	-0.428239
	118	1.40491	-0.0339044
	119	1.09887	0.614655
	120	1.9187	2.14989
	121	-0.0893367	0.676496
	122	-0.0537847	1.09553
	123	0.946383	0.784587
	124	1.64522	0.85752
	125	0.582741	1.57729
	126	0.934513	0.641136
	127	0.429405	0.896656
	128	0.0433937	0.257175
	129	0.0250083	0.0456011
	130	-0.174985	0.711191
	131	1.20436	1.88949
	132	0.414661	0.729095
	133	-0.0104258	-0.393248
	134	0.640426	-0.156319
	135	0.299839	-1.41306
	136	0.430242	-0.591603
	137	0.512302	1.15461
	138	0.56032	-1.45034
	139	0.590249	-0.762729
	140	0.726247	0.554939
	141	0.465315	0.484074
	142	-1.0359	-2.40096
	143	0.981049	1.20353
	144	0.910228	0.347641
	145	0.749432	-1.59562
	146	-0.860093	-0.276251
	147	-0.272182	0.886893
	148	-0.115498	-1.66308
	149	-0.575043	-1.27489
	150	-0.56059	0.586662
	151	-0.486001	-1.26857
	152	0.186766	-1.19538
	153	-2.58432	-2.35589
	154	-1.66392	-1.618
	155	0.492766	0.48992
	156	-0.654971	-0.228054
	157	-2.60157	-2.56436
	158	-1.83192	-1.63554
	159	-0.223015	-0.205779
	160	-0.35516	-0.218595
	161	-0.49656	-0.234327
	162	-0.442631	-0.41853
	163	0.716919	-1.98855
	164	0.80499	-0.924186
	165	-0.0982482	-1.45461
	166	0.539342	0.308935
	167	1.18393	1.22471
	168	0.24628	0.278349
	169	0.673138	1.1714
	170	-1.41568	0.9534
	171	-0.693363	-0.692023
	172	-1.18495	-1.10906
	173	0.858644	-0.275758
	174	0.485302	0.0738146
	175	-0.0174754	-0.80435
	176	0.63907	0.255884
	177	-0.434085	-0.641155
	178	0.0433937	0.257175
	179	-0.0781127	0.0576451
	180	-0.678444	-0.83764
	181	0.707563	-0.088836
	182	0.707563	-0.088836
	183	1.14164	-0.45886
	184	0.636317	0.319055
	185	0.778604	0.351751
	186	1.15757	0.580129
	187	0.371122	0.706705
	188	0.223135	0.502432
	189	0.361391	0.497037
	190	-0.257515	-0.622728
	191	-0.373437	0.835674
	192	0.538074	-0.12437
	193	0.957277	0.161745
	194	-0.435525	0.829194
	195	0.486158	-0.751789
	196	0.816618	-0.0397841
	197	0.202499	-1.42322
	198	1.64522	0.85752
	199	0.5994	0.606162
	200	0.247548	0.711654
	201	1.1852	1.65801
	202	0.965537	1.01607
	203	-0.695238	-0.296717
	204	0.26306	0.89912
	205	0.934513	0.641136
	206	0.195853	-0.331068
	207	0.272213	-0.152117
	208	0.681629	0.34163
	209	0.126466	-0.751657
	210	0.965537	1.01607
	211	1.23004	1.45602
	212	1.23115	1.04081
	213	0.0967155	0.901584
	214	0.999954	1.432
	215	1.21987	2.07696
	216	0.353035	1.98649
	217	1.05187	2.05942
	218	1.05187	2.05942
	219	0.81156	1.168
	220	0.572519	0.709878
	221	0.484879	1.56708
	222	1.67839	1.25846
	223	0.81156	1.168
	224	1.09225	0.534639
	225	1.5112	0.410361
	226	1.61669	1.6852
	227	-0.241541	0.828612
	228	1.86704	1.52548
	229	1.90319	1.96242
	230	1.17311	0.339385
	231	0.380075	1.14081
	232	0.836356	1.81043
	233	0.0976856	0.902688
	234	-0.231747	-1.05519
	235	-0.0826525	-1.26613
	236	0.661617	0.52837
	237	0.027633	0.0667025
	238	0.742228	0.330108
	239	1.25945	0.553091
	240	0.805586	0.769893
	241	-0.367033	0.484474
	242	0.999954	1.432
	243	-0.384539	-0.470965
	244	0.164314	0.871971
	245	-0.894261	-0.689181
	246	0.579308	-1.22085
	247	0.528921	0.926866
	248	0.716295	0.760574
	249	0.803003	-0.948202
	250	0.155835	-0.396724
	251	0.715015	-2.01156
	252	0.0622987	0.485647
	253	0.732431	-1.80108
	254	0.256494	-2.03958
	255	0.856657	-0.299774
	256	0.383209	-1.16001
	257	0.0780594	0.67612
	258	0.115101	1.11316
	259	0.803251	-0.945195
	260	0.48166	0.029801
	261	1.51141	1.67123
	262	1.51141	1.67123
	263	0.546795	-1.61378
	264	0.92574	0.535107
	265	0.875811	-0.0682954
	266	0.981049	1.20353
	267	0.92574	0.535107
	268	0.0242399	0.0256964
	269	-0.453186	-0.230804
	270	-0.593103	0.19373
	271	-0.470703	-2.34198
	272	0.093781	-1.89054
	273	-0.169069	-2.3105
	274	1.69857	1.92024
	275	0.636521	-0.529423
	276	1.9187	2.14989
	277	1.71582	2.12871
	278	-0.325753	0.239477
	279	-0.894261	-0.689181
	280	0.981049	1.20353
	281	-2.76957	-2.58189
	282	1.37787	0.811773
	283	0.839407	-0.508249
	284	1.20262	1.86848
	285	-1.18495	-1.10906
	286	1.13028	0.576278
	287	0.691158	1.62926
	288	0.877051	-0.0533015
	289	-0.354914	0.630933
	290	1.39956	1.06334
	291	0.583123	2.0105
	292	0.804906	-0.925197
	293	0.715188	1.17579
	294	0.772866	1.11835
	295	1.84788	1.294
	296	0.64505	1.16847
	297	0.443605	-0.0935775
	298	0.255684	-0.362494
	299	0.682426	0.779846
	300	0.292225	-0.338856
	301	-0.289852	0.158939
	302	-0.861499	-0.293241
	303	-2.14261	-1.46129
	304	0.90518	0.286638
	305	-0.254966	0.162579
	306	-0.840442	-0.0387575
	307	-0.982249	-1.75253
	308	-2.76957	-2.58189
	309	-2.76957	-2.58189
	310	1.9187	2.14989
	311	1.9187	2.14989
	312	1.9187	2.14989
	313	0.372391	1.14001
	314	0.548075	1.15834
	315	0.687986	1.17295
	316	-1.39916	-1.17505
	317	-1.39916	-1.17505
	318	-1.39916	-1.17505
	319	-1.39916	-1.17505
	320	1.46933	1.91714
	321	-2.23921	-2.1142
	322	-2.23921	-2.1142
	323	1.51141	1.67123
	324	1.51141	1.67123
	325	-1.09541	-0.689346
	326	-1.29981	-1.14683
	327	-2.76957	-2.58189
	328	-2.76957	-2.58189
	329	-2.76957	-2.58189
	330	-2.76957	-2.58189
	331	-1.62903	-1.61436
	332	-0.894261	-0.689181
	333	0.71646	0.76257
	334	-0.485952	0.219777
	335	0.609319	-0.532262
	336	0.907083	0.309643
	337	0.238816	-0.137756
	338	-0.458529	-0.192688
	339	-0.894261	-0.689181
	340	0.202499	-1.42322
	341	0.0428899	0.690295
	342	0.681629	0.34163
	343	1.20539	-0.432383
	344	0.31113	-0.110385
	345	0.950025	0.828601
	346	-0.520204	-0.194164
	347	-0.324481	-0.173738
	348	0.520658	-0.334841
	349	0.803685	-0.0996317
	350	-1.13029	-1.53951
	351	-0.925285	-1.06411
	352	0.51192	0.721399
	353	-2.27362	-2.53013
	354	-2.76957	-2.58189
	355	-1.60269	-1.19331
	356	-0.894261	-0.689181
	357	-2.65895	-1.24504
	358	-2.76957	-2.58189
	359	-1.29981	-1.14683
	360	-2.76957	-2.58189
	361	0.0433937	0.257175
	362	0.0261435	0.0487011
	363	0.252589	0.0287003
	364	0.820253	-0.739728
	365	1.38834	1.68219
	366	1.38834	1.68219
	367	0.981049	1.20353
	368	-0.532578	-1.08759
	369	-0.0537847	1.09553
	370	0.529391	0.51457
	371	0.467302	0.50809
	372	0.227154	0.465181
	373	0.69739	0.532103
	374	0.23504	-0.611975
	375	0.520658	-0.334841
	376	-0.226491	-0.247797
	377	0.520873	1.15551
	378	1.69857	1.92024
	379	1.69857	1.92024
	380	1.69857	1.92024
	381	-0.916808	-0.961666
	382	-0.136307	-1.91456
	383	0.836428	-0.544252
	384	0.0771731	0.676027
	385	-0.0639964	-1.04066
	386	0.910228	0.347641
	387	-0.36254	-0.633688
	388	0.575277	1.16118
	389	1.18393	1.22471
	390	0.778163	1.18236
	391	-0.983593	0.998494
	392	-0.752619	1.0226
	393	-2.48629	0.841667
	394	-0.752619	1.0226
	395	-0.481209	-0.895378
	396	-0.894261	-0.689181
	397	-1.12435	-0.713194
	398	-2.27362	-2.53013
	399	-0.894261	-0.689181
	400	-2.76957	-2.58189
	401	-1.08162	0.139765
	402	-0.656875	-0.251058
	403	-0.473143	-0.461363
	404	0.0359301	-0.15893
	405	1.04378	-0.469073
	406	1.26411	0.180882
	407	1.1746	0.357386
	408	1.16842	1.03724
	409	0.378506	0.292149
	410	0.69034	0.121001
	411	0.874072	-0.0893043
	412	0.820253	-0.739728
	413	1.77507	0.414091
	414	0.192239	0.0432295
	415	0.691158	1.62926
	416	0.645436	0.755158
	417	0.778163	1.18236
	418	-2.76957	-2.58189
	419	0.981049	1.20353
	420	-0.877011	-0.480707
	421	-0.224504	-0.22378
	422	0.981049	1.20353
	423	0.981049	1.20353
	424	1.25476	2.0806
	425	1.05187	2.05942
	426	1.68862	2.12588
	427	-1.83192	-1.63554
	428	-1.83192	-1.63554
	429	-2.76957	-2.58189
	430	-2.76957	-2.58189
	431	-2.76957	-2.58189
	432	-2.76957	-2.58189
	433	-2.76957	-2.58189
	434	-2.76957	-2.58189
	435	-2.76957	-2.58189
	436	-2.76957	-2.58189
	437	0.778163	1.18236
	438	1.9187	2.14989
	439	1.9187	2.14989
	440	1.9187	2.14989
	441	-1.39916	-1.17505
	442	1.01571	1.62248
	443	0.713312	1.57109
	444	1.50337	1.89987
	445	1.14905	1.22106
	446	1.20262	1.86848
	447	-1.83192	-1.63554
	448	-1.83192	-1.63554
	449	0.981049	1.20353
	450	1.38834	1.68219
	451	1.51141	1.67123
	452	-2.69875	-1.726
	453	-2.69875	-1.726
	454	-0.894261	-0.689181
	455	-1.57546	-0.966947
	456	0.0170362	1.95142
	457	-1.21542	0.953473
	458	0.44831	1.12513
	459	0.5994	0.606162
	460	1.16456	1.40853
	461	0.242638	0.234336
	462	0.882301	1.19323
	463	-2.33872	-2.14441
	464	-2.76957	-2.58189
	465	-0.221111	-0.182774
	466	-1.06303	-0.726619
	467	-2.76957	-2.58189
	468	-1.78364	-1.05213
	469	-2.72304	-2.0195
	470	0.0433937	0.257175
	471	0.929381	0.579121
	472	-0.169069	-2.3105
	473	0.981049	1.20353
	474	0.904682	0.280623
	475	-0.83531	0.0232575
	476	0.981049	1.20353
	477	0.981049	1.20353
	478	0.981049	1.20353
	479	-0.347752	0.4022
	480	0.414528	0.29889
	481	0.202661	-0.574702
	482	-0.654971	-0.228054
	483	-0.699309	-0.671816
	484	0.418303	0.773108
	485	0.0433937	0.257175
	486	-0.178646	0.00452246
	487	0.0433937	0.257175
	488	-1.90274	-2.49143
	489	-1.90274	-2.49143
	490	-0.175004	0.0485361
	491	-0.287694	0.699428
	492	0.892977	0.139167
	493	-1.72469	-0.339694
	494	-1.70918	-0.152228
	495	0.0625476	0.488654
	496	-0.882602	-0.232989
	497	-0.426622	-0.22505
	498	-1.3233	-0.172433
	499	-1.66611	-0.564063
	500	-1.25619	-0.293781
	501	-0.707357	-0.443176
	502	0.723323	0.101637
	503	-0.894099	0.159335
	504	0.245173	0.69356
	505	0.759479	0.538583
	506	0.0433937	0.257175
	507	0.211642	0.277716
	508	0.209738	0.254711
	509	0.0228341	0.00870668
	510	0.742477	0.333116
	511	0.00558382	-0.199768
	512	0.158505	0.475863
	513	0.0353825	-0.594138
	514	-0.718168	-0.0488026
	515	-0.43493	-2.33824
	516	-0.0637476	-1.03766
	517	-0.553555	0.671682
	518	-1.83192	-1.63554
	519	-0.825427	0.142693
	520	0.4851	1.15177
	521	0.778163	1.18236
	522	1.39804	1.47355
	523	1.9187	2.14989
	524	0.750961	1.17952
	525	-0.894261	-0.689181
	526	0.981049	1.20353
	527	0.778163	1.18236
	528	0.981049	1.20353
	529	-0.488489	-0.646833
	530	-0.36254	-0.633688
	531	1.71582	2.12871
	532	-0.159492	0.236001
	533	-0.859213	0.162976
	534	0.778163	1.18236
	535	-0.153557	-2.12303
	536	-0.153557	-2.12303
	537	-0.153557	-2.12303
	538	-0.134403	-1.89155
	539	0.492755	-1.8489
	540	-0.469816	-2.34188
	541	0.114215	1.11307
	542	1.01682	1.20727
	543	-1.15159	0.980961
	544	-0.603388	0.395346
	545	0.521706	0.513768
	546	0.0433937	0.257175
	547	0.24628	0.278349
	548	0.20415	-0.556701
	549	1.14032	0.371654
	550	1.21987	2.07696
	551	0.750961	1.17952
	552	-1.39916	-1.17505
	553	-1.39916	-1.17505
	554	1.46933	1.91714
	555	-0.894261	-0.689181
	556	-0.698677	-0.235597
	557	0.628059	-0.305786
	558	-0.0259377	-0.580713
	559	0.477636	0.735667
	560	0.556866	0.743936
	561	0.681629	0.34163
	562	-0.894261	-0.689181
	563	-0.894261	-0.689181
	564	-0.894261	-0.689181
	565	0.240085	0.295549
	566	0.752229	1.61282
	567	0.803714	0.318679
	568	0.238816	-0.137756
	569	0.503622	0.947032
	570	0.874072	-0.0893043
	571	0.0428899	0.690295
	572	0.681629	0.34163
	573	-0.104373	-0.362401
	574	-0.157782	-0.161301
	575	0.450052	0.299616
	576	-1.07249	-0.727606
	577	-0.160599	0.651213
	578	0.966566	-1.30581
	579	0.837917	-0.52625
	580	-0.21987	-0.16778
	581	0.752229	1.61282
	582	1.02589	1.00154
	583	0.743497	0.763413
	584	0.99656	1.391
	585	0.242638	0.234336
	586	0.739473	1.46928
	587	1.03462	1.85095
	588	1.48785	1.7124
	589	1.05187	2.05942
	590	0.964047	0.998065
	591	1.0002	1.43501
	592	1.64522	0.85752
	593	0.944893	0.766586
	594	1.24327	1.18726
	595	0.0433937	0.257175
	596	-2.14969	-2.2907
	597	-0.658613	-0.272067
	598	-0.708626	-0.876481
	599	0.768586	-1.36414
	600	-0.136307	-1.91456
	601	0.181221	-1.2624
	602	-0.115747	-1.66609
	603	1.51141	1.67123
	604	-0.752619	1.0226
	605	0.163161	0.206217
	606	-1.23093	0.766007
	607	0.114215	1.11307
	608	0.981049	1.20353
	609	0.418303	0.773108
	610	0.699676	0.98832
	611	0.981049	1.20353
	612	-0.0203495	0.230698
	613	0.610549	0.751517
	614	-0.672221	-0.436528
	615	-0.672221	-0.436528
	616	0.714805	0.742573
	617	-0.293288	-0.626461
	618	-1.8047	0.706126
	619	-1.74558	-0.592182
	620	-1.74219	-0.551175
	621	-1.7611	-0.779647
	622	-0.431663	0.457904
	623	1.69857	1.92024
	624	1.69857	1.92024
	625	-0.888716	-0.622163
	626	-0.965082	-1.54507
	627	-0.226491	-0.247797
	628	0.429791	0.483348
	629	0.266702	0.943133
	630	0.282214	1.1306
	631	0.839158	-0.511256
	632	0.589058	-0.34853
	633	0.671407	-0.525782
	634	0.778163	1.18236
	635	0.93112	0.600129
	636	0.981049	1.20353
	637	0.911717	0.365643
	638	1.8998	1.92142
	639	0.981049	1.20353
	640	0.99656	1.391
	641	0.682888	2.04372
	642	1.9187	2.14989
	643	0.544253	0.786253
	644	0.981049	1.20353
	645	-1.17246	-0.448083
	646	-2.76957	-2.58189
	647	0.0433937	0.257175
	648	-0.621316	-1.73767
	649	0.317101	1.13424
	650	0.705355	0.302451
	651	0.927478	0.556116
	652	1.8842	1.73294
	653	-0.150374	0.672104
	654	0.66845	0.508255
	655	1.24691	1.23128
	656	0.0987028	0.9256
	657	0.981049	1.20353
	658	0.114215	1.11307
	659	0.343671	0.700859
	660	-0.877011	-0.480707
	661	-0.653702	0.205251
	662	0.942741	0.740574
	663	-0.177156	0.0225239
	664	-0.480662	-0.46017
	665	0.458731	0.507196
	666	0.458731	0.507196
	667	0.942741	0.740574
	668	0.00872803	-0.161769
	669	0.17609	-0.141321
	670	0.981049	1.20353
	671	0.94299	0.743581
	672	-0.610519	-0.0167404
	673	0.137996	0.656587
	674	-0.672221	-0.436528
	675	-1.17114	-2.02255
	676	-0.155629	-0.135288
	677	0.981049	1.20353
	678	-0.200176	-0.24505
	679	1.05187	2.05942
	680	1.05187	2.05942
	681	1.05187	2.05942
	682	1.52062	2.10834
	683	1.05187	2.05942
	684	1.25476	2.0806
	685	-1.83192	-1.63554
	686	1.48595	1.6894
	687	1.9187	2.14989
	688	1.9187	2.14989
	689	1.9187	2.14989
	690	0.981049	1.20353
	691	-0.859595	-0.270237
	692	0.750961	1.17952
	693	1.00131	1.0198
	694	0.696034	0.944307
	695	1.21114	1.22754
	696	-0.186694	0.233163
	697	-0.457466	-0.271902
	698	-1.39916	-1.17505
	699	-1.39916	-1.17505
	700	-1.39916	-1.17505
	701	0.750961	1.17952
	702	-2.23921	-2.1142
	703	-2.23921	-2.1142
	704	-2.23921	-2.1142
	705	-2.23921	-2.1142
	706	1.51141	1.67123
	707	-2.26489	-1.68072
	708	-2.76957	-2.58189
	709	-0.724137	-1.06395
	710	-0.271124	-0.787188
	711	-0.894261	-0.689181
	712	0.0433937	0.257175
	713	-2.56668	-2.56072
	714	-2.76957	-2.58189
	715	-0.862654	-1.1369
	716	0.0433937	0.257175
	717	0.0433937	0.257175
	718	-2.76957	-2.58189
	719	-0.025776	0.267803
	720	-0.795852	-0.24376
	721	-0.150002	-1.23351
	722	0.450052	0.299616
	723	-1.07249	-0.727606
	724	0.230136	-0.345336
	725	-0.894261	-0.689181
	726	0.13184	-1.43059
	727	0.486158	-0.751789
	728	0.910228	0.347641
	729	0.705687	0.30647
	730	0.132743	-0.997325
	731	0.282463	1.13361
	732	1.01571	1.62248
	733	-0.0357661	1.32391
	734	-0.487441	0.201775
	735	0.467464	1.35661
	736	-0.41662	1.05767
	737	0.513409	0.739401
	738	0.0433937	0.257175
	739	0.892729	0.13616
	740	0.653271	-0.734349
	741	0.938036	-0.478131
	742	0.139517	0.24638
	743	1.36384	0.642309
	744	-0.851709	-1.34739
	745	0.927912	1.40168
	746	-1.31792	-0.937088
	747	-1.10007	-1.16366
	748	-0.894261	-0.689181
	749	-0.909773	-0.876646
	750	-2.55117	-2.37325
	751	0.0433937	0.257175
	752	0.0523358	-1.64754
	753	0.079549	0.694121
	754	-0.0293307	-0.62172
	755	0.30346	0.214896
	756	0.0570021	0.421636
	757	0.371901	-0.542175
	758	0.418303	0.773108
	759	0.806396	-0.907196
	760	-0.576733	-0.0370234
	761	-0.700577	-1.10512
	762	0.32688	-2.25874
	763	-0.617595	-0.616674
	764	-2.1177	-1.91467
	765	-2.4882	-2.36668
	766	-1.77046	-1.21876
	767	0.963798	0.995057
	768	-0.607596	-0.746531
	769	0.665175	0.571371
	770	-1.00293	-0.744155
	771	0.265433	0.509828
	772	-1.32321	-1.44023
	773	-2.20683	-2.15147
	774	-2.76957	-2.58189
	775	0.981049	1.20353
	776	1.38834	1.68219
	777	1.38834	1.68219
	778	1.38834	1.68219
	779	1.38834	1.68219
	780	-0.141856	0.031168
	781	-0.894261	-0.689181
	782	0.546806	0.72504
	783	-0.894261	-0.689181
	784	1.9187	2.14989
	785	-1.90274	-2.49143
	786	-0.51524	-1.72462
	787	-0.0816697	0.244123
	788	0.0074002	0.668746
	789	0.241606	-0.114659
	790	-0.0278968	-0.186419
	791	-0.0445938	-0.806177
	792	0.539342	0.308935
	793	0.429791	0.483348
	794	0.489849	0.780575
	795	0.504456	0.305294
	796	0.323922	-1.2247
	797	1.69857	1.92024
	798	1.69857	1.92024
	799	1.69857	1.92024
	800	1.69857	1.92024
	801	0.837419	-0.532265
	802	-0.0809979	-1.24613
	803	0.81686	-0.780734
	804	0.85467	-0.323791
	805	0.830717	-0.613266
	806	-0.0943574	-1.40758
	807	0.235672	-0.175755
	808	0.981049	1.20353
	809	0.981049	1.20353
	810	0.981049	1.20353
	811	1.08721	0.988112
	812	-0.488489	-0.646833
	813	0.0433937	0.257175
	814	0.575277	1.16118
	815	-0.454304	-2.15442
	816	-0.752619	1.0226
	817	-1.49439	0.945186
	818	-2.05331	0.886854
	819	-2.48629	0.841667
	820	-0.894261	-0.689181
	821	-0.91088	-0.461435
	822	-1.84049	-1.63643
	823	-0.666459	-1.12139
	824	-1.56606	-1.60779
	825	-1.89337	-1.2058
	826	-2.76957	-2.58189
	827	-0.00314194	-0.305221
	828	-2.76957	-2.58189
	829	0.0433937	0.257175
	830	-2.76957	-2.58189
	831	0.739855	0.7194
	832	0.207888	-0.18562
	833	1.27089	-0.481063
	834	0.0425074	0.257083
	835	1.3426	0.374919
	836	0.30992	0.700318
	837	0.778163	1.18236
	838	-0.141225	0.467388
	839	0.726496	0.557947
	840	1.35745	0.554374
	841	0.680743	0.341538
	842	1.51082	-0.0228511
	843	0.369226	-0.99247
	844	0.645436	0.755158
	845	0.778163	1.18236
	846	0.715188	1.17579
	847	0.528708	-0.334
	848	0.537218	0.701233
	849	0.873907	-0.0913001
	850	1.20262	1.86848
	851	-2.76957	-2.58189
	852	0.981049	1.20353
	853	0.0433937	0.257175
	854	-0.520289	0.634501
	855	0.875562	-0.0713029
	856	0.533033	0.558584
	857	0.408982	0.231872
	858	-1.83192	-1.63554
	859	-1.83192	-1.63554
	860	-1.83192	-1.63554
	861	-2.76957	-2.58189
	862	-2.76957	-2.58189
	863	-2.76957	-2.58189
	864	-2.76957	-2.58189
	865	-2.76957	-2.58189
	866	-2.76957	-2.58189
	867	-1.39916	-1.17505
	868	-1.39916	-1.17505
	869	0.493397	0.92614
	870	1.65734	1.00398
	871	1.64522	0.85752
	872	-1.83192	-1.63554
	873	0.981049	1.20353
	874	0.981049	1.20353
	875	1.38834	1.68219
	876	1.38834	1.68219
	877	-1.83192	-1.63554
	878	-2.76957	-2.58189
	879	-2.73855	-2.20696
	880	-2.76957	-2.58189
	881	-2.76957	-2.58189
	882	-2.37978	-2.31472
	883	-1.8164	-1.44807
	884	0.612298	-0.496259
	885	1.09638	1.00692
	886	1.8998	1.92142
	887	0.999954	1.432
	888	-0.142369	0.758228
	889	0.950205	1.15668
	890	0.0789445	0.446732
	891	-0.806877	0.356263
	892	1.16456	1.40853
	893	0.509767	0.695387
	894	0.739473	1.46928
	895	0.51192	0.721399
	896	-0.894261	-0.689181
	897	-2.76957	-2.58189
	898	-2.76957	-2.58189
	899	0.342391	-2.07127
	900	0.500439	-1.8481
	901	-0.11525	-1.66007
	902	0.575277	1.16118
	903	-0.104183	0.904426
	904	0.981049	1.20353
	905	0.822405	-0.713716
	906	0.981049	1.20353
	907	0.784098	-1.17667
	908	-0.645816	-0.871905
	909	-0.256671	1.07436
	910	-0.309021	-0.398623
	911	-2.33533	-2.1034
	912	0.699676	0.98832
	913	-2.60157	-2.56436
	914	-1.17563	-0.904393
	915	-2.76957	-2.58189
	916	0.309637	0.718134
	917	-2.43357	-2.54683
	918	0.36897	0.680693
	919	0.981049	1.20353
	920	0.759009	0.950879
	921	0.210807	0.689974
	922	-0.0555698	-0.00644184
	923	1.38834	1.68219
	924	1.38834	1.68219
	925	0.981049	1.20353
	926	0.699676	0.98832
	927	0.795799	0.977524
	928	-2.76957	-2.58189
	929	-1.90274	-2.49143
	930	-1.90274	-2.49143
	931	-1.90274	-2.49143
	932	-1.90274	-2.49143
	933	-0.875107	-0.457702
	934	0.908738	0.32964
	935	-1.66963	0.325724
	936	0.79961	-0.989208
	937	-1.74054	-0.531178
	938	-0.14398	0.423467
	939	0.761382	0.561587
	940	0.645856	0.337897
	941	-0.699511	0.406142
	942	-0.919784	0.592809
	943	0.195881	0.0872431
	944	0.211393	0.274708
	945	-0.00827339	-0.367236
	946	0.406682	-0.550428
	947	0.556813	0.102105
	948	0.35159	-0.787636
	949	0.671491	-0.52477
	950	0.264588	-1.41674
	951	0.264791	-2.26522
	952	0.282214	1.1306
	953	0.965067	1.42836
	954	0.254577	0.0527167
	955	0.564056	0.933514
	956	-0.159492	0.236001
	957	0.778163	1.18236
	958	1.71582	2.12871
	959	-0.285604	-0.625659
	960	-0.894261	-0.689181
	961	-0.153557	-2.12303
	962	-0.153557	-2.12303
	963	-0.153557	-2.12303
	964	-0.777727	-2.37402
	965	-0.354532	1.06415
	966	-0.58462	1.04013
	967	0.673138	1.1714
	968	-2.48629	0.841667
	969	-0.674125	-0.459533
	970	-0.790927	0.559642
	971	-0.585889	0.606828
	972	-0.383003	0.628002
	973	0.0433937	0.257175
	974	0.910228	0.347641
	975	0.840896	-0.490247
	976	1.34409	0.392921
	977	0.63801	-0.511421
	978	0.912215	0.371658
	979	-2.37992	-1.8984
	980	0.273482	0.281188
	981	0.981049	1.20353
	982	1.68862	2.12588
	983	1.51141	1.67123
	984	-2.33872	-2.14441
	985	-0.894261	-0.689181
	986	-2.76957	-2.58189
	987	-0.397506	-1.46799
	988	0.0433937	0.257175
	989	0.140572	-0.581182
	990	0.669918	-0.543783
	991	1.17631	-0.0399158
	992	0.474496	-0.148852
	993	-0.0289167	-0.616716
	994	-0.257515	-0.622728
	995	0.830674	-1.35766
	996	1.0181	-0.26508
	997	-0.195265	0.232268
	998	1.07913	0.798441
	999	0.574229	0.312575
	1000	0.872418	-0.109302
	1001	-0.894261	-0.689181
	1002	-0.894261	-0.689181
	1003	0.257338	-0.342497
	1004	0.743497	0.763413
	1005	1.17907	0.411391
	1006	0.240085	0.295549
	1007	0.957277	0.161745
	1008	1.17907	0.411391
	1009	1.44404	0.439044
	1010	-0.486972	-0.210521
	1011	-0.520618	-0.199168
	1012	0.565496	-0.536835
	1013	1.18393	1.22471
	1014	0.705687	0.30647
	1015	0.942741	0.740574
	1016	1.55375	-0.24785
	1017	0.981049	1.20353
	1018	0.981049	1.20353
	1019	0.0278818	0.06971
	1020	0.0278818	0.06971
	1021	0.965537	1.01607
	1022	-1.72494	-0.342701
	1023	0.0865773	0.0351837
	1024	1.00169	1.45301
	1025	0.99656	1.391
	1026	-0.863237	-0.31425
	1027	-0.124606	0.239642
	1028	1.43403	1.06198
	1029	1.20096	1.84848
	1030	1.88089	1.69295
	1031	1.1852	1.65801
	1032	0.980445	1.18562
	1033	1.04165	1.19201
	1034	1.07653	1.19565
	1035	1.14756	1.20306
	1036	1.54438	0.811304
	1037	0.829447	1.37356
	1038	0.492766	0.48992
	1039	1.00147	1.86832
	1040	0.892812	0.137171
	1041	-1.72494	-0.342701
	1042	0.778384	0.767054
	1043	0.0433937	0.257175
	1044	0.780038	0.787052
	1045	0.0433937	0.257175
	1046	0.57867	1.20219
	1047	-0.641198	-0.0615972
	1048	0.497897	0.551935
	1049	-1.83192	-1.63554
	1050	-0.894261	-0.689181
	1051	-1.59097	-1.15441
	1052	0.0433937	0.257175
	1053	-0.853578	-0.208129
	1054	0.0436426	0.260183
	1055	0.0608092	0.467646
	1056	0.288149	-1.22843
	1057	0.0380971	0.193165
	1058	0.319206	0.0792862
	1059	0.271445	-0.172021
	1060	0.503187	-0.128011
	1061	0.370278	-0.990381
	1062	0.697765	-2.22003
	1063	0.383886	-0.825921
	1064	-0.247977	-0.833366
	1065	-0.169069	-2.3105
	1066	0.768586	-1.36414
	1067	0.874072	-0.0893043
	1068	0.803003	-0.948202
	1069	0.770075	-1.34614
	1070	1.51141	1.67123
	1071	-0.842345	-0.0617622
	1072	-0.771524	0.794128
	1073	-0.00827339	-0.367236
	1074	0.751335	-1.57261
	1075	0.823646	-0.698722
	1076	0.837752	-0.528246
	1077	-0.381734	1.06131
	1078	1.38834	1.68219
	1079	1.38834	1.68219
	1080	1.38834	1.68219
	1081	1.38834	1.68219
	1082	1.38834	1.68219
	1083	1.38834	1.68219
	1084	0.981049	1.20353
	1085	0.716544	0.763582
	1086	0.0433937	0.257175
	1087	-0.237979	0.0419638
	1088	-1.64667	-1.40953
	1089	1.11455	0.804116
	1090	0.610549	0.751517
	1091	0.981049	1.20353
	1092	-1.90274	-2.49143
	1093	-1.90274	-2.49143
	1094	-0.174236	0.0684408
	1095	-0.257764	-0.625735
	1096	-1.65776	0.469176
	1097	-1.52545	-0.362533
	1098	-0.6284	-0.661435
	1099	-1.24857	0.970841
	1100	1.69857	1.92024
	1101	1.69857	1.92024
	1102	1.69857	1.92024
	1103	-0.0440057	-2.29744
	1104	0.520873	1.15551
	1105	0.489849	0.780575
	1106	0.489849	0.780575
	1107	0.609319	-0.532262
	1108	0.795799	0.977524
	1109	0.942741	0.740574
	1110	0.858312	-0.279777
	1111	0.872169	-0.112309
	1112	0.803003	-0.948202
	1113	0.894716	0.160176
	1114	0.328159	0.513393
	1115	1.9187	2.14989
	1116	1.66971	1.8974
	1117	1.66946	1.8944
	1118	0.981049	1.20353
	1119	-2.76957	-2.58189
	1120	0.0433937	0.257175
	1121	-2.07931	-2.50986
	1122	-1.92938	0.279766
	1123	0.0448833	0.275177
	1124	0.636521	-0.529423
	1125	0.58295	-1.17684
	1126	0.0512398	1.10649
	1127	-0.361908	-0.197469
	1128	0.521706	0.513768
	1129	0.778163	1.18236
	1130	-0.292443	1.07063
	1131	-0.187581	0.23307
	1132	1.70425	-0.441799
	1133	0.684164	0.800855
	1134	1.00614	-0.924021
	1135	1.7424	0.0191631
	1136	-0.768131	0.835134
	1137	0.820253	-0.739728
	1138	0.684164	0.800855
	1139	0.58295	-1.17684
	1140	-0.894261	-0.689181
	1141	0.893139	0.987683
	1142	0.726716	0.142643
	1143	0.228892	0.48619
	1144	-0.0808362	-0.397615
	1145	0.296498	0.141377
	1146	0.92574	0.535107
	1147	-0.670953	-0.00322302
	1148	0.73371	0.971045
	1149	0.238595	0.277547
	1150	0.950025	0.828601
	1151	0.0612321	-1.02562
	1152	0.946632	0.787595
	1153	-0.444037	-0.43552
	1154	-0.107576	0.86342
	1155	0.466195	0.923301
	1156	-0.0252783	0.273818
	1157	-2.41632	-2.33835
	1158	0.00524781	0.642733
	1159	0.538873	0.721231
	Bartlett scores
	Case index	BOCA	BRCA
	0	1.49383	2.25509
	1	-2.9111	-2.65206
	2	-2.9111	-1.93607
	3	0.70476	1.51271
	4	0.255271	1.0587
	5	1.30414	1.53909
	6	0.0251866	0.55766
	7	1.98271	2.25509
	8	1.00395	1.00823
	9	-0.953576	-0.689203
	10	1.00395	1.27366
	11	0.744152	1.27366
	12	-1.48285	-1.19024
	13	0.484354	1.27366
	14	-2.35111	-2.17512
	15	-2.35111	-2.17512
	16	-2.35111	-2.17512
	17	-2.35111	-2.17512
	18	1.56394	1.7506
	19	-1.67254	-1.40865
	20	-2.9111	-2.65206
	21	-1.67154	-1.16615
	22	-2.9111	-2.65206
	23	-2.9111	-2.65206
	24	0.484354	-0.691491
	25	-1.94202	-0.167525
	26	-0.504086	-0.689203
	27	-0.574192	-0.645631
	28	-0.244289	0.31287
	29	-0.314394	0.510639
	30	0.434873	1.27366
	31	0.884363	0.0738169
	32	-0.953576	-0.259278
	33	0.214879	1.58611
	34	1.49283	0.250944
	35	0.294662	0.769174
	36	-0.953576	0.269298
	37	-0.163505	0.265849
	38	0.135684	-0.904165
	39	-1.03277	-1.69472
	40	-1.21337	-1.8856
	41	-1.14327	-0.689203
	42	-0.234611	-0.901877
	43	-1.70326	-1.67063
	44	-0.953576	-0.689203
	45	-2.9111	-2.65206
	46	-2.9111	-2.65206
	47	1.00395	1.27366
	48	0.25427	0.241759
	49	0.515068	-1.8856
	50	0.514068	1.01168
	51	0.0251866	0.507191
	52	0.0952922	0.746243
	53	-0.203897	-0.477689
	54	0.0251866	-1.7211
	55	-0.504086	0.0531751
	56	0.545783	1.27366
	57	-0.504086	0.796713
	58	-0.574192	0.0267961
	59	-0.275003	0.554211
	60	0.814257	-1.1696
	61	-0.693778	0.843734
	62	0.214879	1.0587
	63	0.214879	1.27366
	64	0.484354	0.843734
	65	0.514068	-0.716742
	66	-0.953576	-0.692651
	67	-0.953576	-0.212257
	68	1.75363	2.01604
	69	0.0251866	-0.716742
	70	0.0251866	-1.24071
	71	1.00395	-1.29002
	72	0.0251866	-1.43158
	73	0.515068	-1.45451
	74	1.00395	-0.921358
	75	0.515068	-2.65206
	76	-2.16142	-1.67063
	77	1.04434	0.554211
	78	-0.203897	0.292228
	79	-0.953576	1.27366
	80	-2.9111	-1.43158
	81	-2.9111	1.27366
	82	-2.61091	-2.19805
	83	-1.93234	-1.40865
	84	-1.63215	-1.19369
	85	-1.44346	-1.45567
	86	-1.51356	-0.666272
	87	0.0251866	0.292228
	88	0.0251866	0.292228
	89	0.0251866	0.292228
	90	-0.49541	1.27366
	91	-0.953576	1.27366
	92	0.545783	0.843734
	93	0.774866	1.0587
	94	0.774866	-0.211097
	95	1.49383	0.292228
	96	0.104381	0.00615424
	97	0.315699	-0.188166
	98	1.00395	0.363339
	99	-0.204897	0.0543351
	100	1.00395	0.5565
	101	0.474676	2.25509
	102	0.514068	0.292228
	103	-0.0459198	1.27366
	104	0.545783	0.291068
	105	1.00395	1.27366
	106	-1.25277	1.27366
	107	1.00395	1.00823
	108	-1.48285	-0.184718
	109	-2.9111	-2.65206
	110	-2.9111	-2.65206
	111	1.00395	1.27366
	112	1.00395	1.27366
	113	1.56394	1.7506
	114	1.56394	1.7506
	115	-2.9111	-1.67063
	116	-2.9111	-1.67063
	117	0.0251866	-0.493722
	118	1.60333	-0.208808
	119	1.19364	0.578302
	120	1.98271	2.25509
	121	-0.165506	0.793264
	122	-0.164506	1.27366
	123	1.00395	0.793264
	124	1.79302	0.793264
	125	0.515068	1.75405
	126	1.00395	0.628771
	127	0.404571	0.985296
	128	0.0251866	0.292228
	129	0.0241858	0.0497264
	130	-0.266326	0.843734
	131	1.19364	2.04013
	132	0.40357	0.793264
	133	0.0251866	-0.453598
	134	0.744152	-0.258118
	135	0.474676	-1.67063
	136	0.545783	-0.736224
	137	0.474676	1.27366
	138	0.774866	-1.74519
	139	0.744152	-0.953475
	140	0.774866	0.554211
	141	0.484354	0.503742
	142	-0.953576	-2.65206
	143	1.00395	1.27366
	144	1.00395	0.292228
	145	1.00395	-1.93607
	146	-0.953576	-0.215706
	147	-0.393589	1.0587
	148	0.0251866	-1.90969
	149	-0.534801	-1.4052
	150	-0.693778	0.746243
	151	-0.433981	-1.40865
	152	0.325376	-1.4052
	153	-2.72141	-2.41301
	154	-1.74265	-1.67063
	155	0.515068	0.507191
	156	-0.724493	-0.184718
	157	-2.72141	-2.65206
	158	-1.93234	-1.67063
	159	-0.234611	-0.211097
	160	-0.383911	-0.209968
	161	-0.543477	-0.211097
	162	-0.464695	-0.430668
	163	1.00395	-2.38663
	164	1.00395	-1.16615
	165	0.0251866	-1.67063
	166	0.585174	0.292228
	167	1.23303	1.27366
	168	0.25427	0.292228
	169	0.65628	1.27366
	170	-1.70225	1.27366
	171	-0.724493	-0.716742
	172	-1.24509	-1.13977
	173	1.00395	-0.422611
	174	0.545783	0.0267961
	175	0.0559011	-0.928256
	176	0.70376	0.218828
	177	-0.433981	-0.689203
	178	0.0251866	0.292228
	179	-0.0943999	0.0761054
	180	-0.693778	-0.886972
	181	0.814257	-0.188166
	182	0.814257	-0.188166
	183	1.34353	-0.668561
	184	0.694671	0.292228
	185	0.853648	0.31287
	186	1.26375	0.531281
	187	0.356091	0.772622
	188	0.206791	0.554211
	189	0.364767	0.531281
	190	-0.234611	-0.689203
	191	-0.504086	1.01168
	192	0.624565	-0.208808
	193	1.07506	0.0715284
	194	-0.574192	1.01168
	195	0.624565	-0.928256
	196	0.933844	-0.144594
	197	0.364767	-1.67063
	198	1.79302	0.793264
	199	0.625566	0.628771
	200	0.214879	0.793264
	201	1.19364	1.7747
	202	1.00395	1.0587
	203	-0.763884	-0.259278
	204	0.214879	1.00823
	205	1.00395	0.628771
	206	0.25427	-0.406578
	207	0.324375	-0.208808
	208	0.744152	0.31287
	209	0.214879	-0.884683
	210	1.00395	1.0587
	211	1.26375	1.53564
	212	1.30414	1.05525
	213	0.0251866	1.03116
	214	1.00395	1.53564
	215	1.19364	2.25509
	216	0.214879	2.25509
	217	1.00395	2.25509
	218	1.00395	2.25509
	219	0.814257	1.25302
	220	0.585174	0.751981
	221	0.404571	1.75405
	222	1.79302	1.25302
	223	0.814257	1.25302
	224	1.19364	0.486549
	225	1.68252	0.292228
	226	1.68252	1.75405
	227	-0.353197	0.987585
	228	1.98271	1.53909
	229	1.98271	2.04013
	230	1.30414	0.250944
	231	0.325376	1.27366
	232	0.781953	1.99311
	233	0.0261873	1.03232
	234	-0.164506	-1.19253
	235	0.0251866	-1.45451
	236	0.70376	0.531281
	237	0.0251866	0.0738169
	238	0.814257	0.292228
	239	1.38233	0.487709
	240	0.844972	0.793264
	241	-0.463694	0.604681
	242	1.00395	1.53564
	243	-0.393589	-0.498331
	244	0.10497	0.988745
	245	-0.953576	-0.689203
	246	0.774866	-1.48205
	247	0.515068	1.00823
	248	0.744152	0.793264
	249	1.00395	-1.19369
	250	0.214879	-0.477689
	251	1.00395	-2.41301
	252	0.0251866	0.554211
	253	1.00395	-2.17167
	254	0.484354	-2.39008
	255	1.00395	-0.45015
	256	0.545783	-1.38801
	257	0.0251866	0.772622
	258	0.0261873	1.27366
	259	1.00395	-1.19024
	260	0.545783	-0.0236734
	261	1.56394	1.7506
	262	1.56394	1.7506
	263	0.774866	-1.93262
	264	1.00395	0.507191
	265	1.00395	-0.184718
	266	1.00395	1.27366
	267	1.00395	0.507191
	268	0.0251866	0.0267961
	269	-0.494409	-0.212257
	270	-0.693778	0.295677
	271	-0.315395	-2.65206
	272	0.284984	-2.19805
	273	0.0251866	-2.65206
	274	1.75363	2.01604
	275	0.774866	-0.689203
	276	1.98271	2.25509
	277	1.75363	2.25509
	278	-0.393589	0.316318
	279	-0.953576	-0.689203
	280	1.00395	1.27366
	281	-2.9111	-2.65206
	282	1.49283	0.772622
	283	1.00395	-0.689203
	284	1.19364	2.01604
	285	-1.24509	-1.13977
	286	1.23303	0.530121
	287	0.633654	1.80107
	288	1.00395	-0.167525
	289	-0.463694	0.772622
	290	1.49383	1.06098
	291	0.474676	2.25509
	292	1.00395	-1.16731
	293	0.70376	1.27366
	294	0.774866	1.20026
	295	1.98271	1.27366
	296	0.624565	1.27366
	297	0.514068	-0.161787
	298	0.325376	-0.45015
	299	0.70376	0.819643
	300	0.364767	-0.427219
	301	-0.345109	0.218828
	302	-0.953576	-0.235187
	303	-2.30263	-1.43158
	304	1.00395	0.222277
	305	-0.305718	0.218828
	306	-0.953576	0.0566237
	307	-0.953576	-1.90853
	308	-2.9111	-2.65206
	309	-2.9111	-2.65206
	310	1.98271	2.25509
	311	1.98271	2.25509
	312	1.98271	2.25509
	313	0.3167	1.27366
	314	0.515068	1.27366
	315	0.673045	1.27366
	316	-1.48285	-1.19024
	317	-1.48285	-1.19024
	318	-1.48285	-1.19024
	319	-1.48285	-1.19024
	320	1.49283	2.04013
	321	-2.35111	-2.17512
	322	-2.35111	-2.17512
	323	1.56394	1.7506
	324	1.56394	1.7506
	325	-1.18266	-0.665112
	326	-1.37235	-1.1696
	327	-2.9111	-2.65206
	328	-2.9111	-2.65206
	329	-2.9111	-2.65206
	330	-2.9111	-2.65206
	331	-1.70326	-1.67063
	332	-0.953576	-0.689203
	333	0.744152	0.795553
	334	-0.574192	0.31287
	335	0.744152	-0.689203
	336	1.00395	0.248656
	337	0.284984	-0.188166
	338	-0.504086	-0.167525
	339	-0.953576	-0.689203
	340	0.364767	-1.67063
	341	-0.0162061	0.793264
	342	0.744152	0.31287
	343	1.41364	-0.645631
	344	0.364767	-0.165236
	345	1.00395	0.843734
	346	-0.574192	-0.161787
	347	-0.353197	-0.161787
	348	0.624565	-0.45015
	349	0.924755	-0.212257
	350	-1.14227	-1.64425
	351	-0.953576	-1.11913
	352	0.515068	0.772622
	353	-2.35111	-2.65206
	354	-2.9111	-2.65206
	355	-1.71293	-1.18679
	356	-0.953576	-0.689203
	357	-2.9111	-1.11913
	358	-2.9111	-2.65206
	359	-1.37235	-1.1696
	360	-2.9111	-2.65206
	361	0.0251866	0.292228
	362	0.0251866	0.0531751
	363	0.284984	0.00270562
	364	1.00395	-0.954635
	365	1.42272	1.77814
	366	1.42272	1.77814
	367	1.00395	1.27366
	368	-0.504086	-1.19369
	369	-0.164506	1.27366
	370	0.554459	0.531281
	371	0.484354	0.531281
	372	0.214879	0.510639
	373	0.744152	0.531281
	374	0.325376	-0.736224
	375	0.624565	-0.45015
	376	-0.234611	-0.259278
	377	0.484354	1.27366
	378	1.75363	2.01604
	379	1.75363	2.01604
	380	1.75363	2.01604
	381	-0.953576	-1.00166
	382	0.0251866	-2.19805
	383	1.00395	-0.730486
	384	0.0241858	0.772622
	385	0.0251866	-1.19598
	386	1.00395	0.292228
	387	-0.353197	-0.689203
	388	0.545783	1.27366
	389	1.23303	1.27366
	390	0.774866	1.27366
	391	-1.21437	1.27366
	392	-0.953576	1.27366
	393	-2.9111	1.27366
	394	-0.953576	1.27366
	395	-0.463694	-0.977565
	396	-0.953576	-0.689203
	397	-1.21337	-0.689203
	398	-2.35111	-2.65206
	399	-0.953576	-0.689203
	400	-2.9111	-2.65206
	401	-1.24509	0.292228
	402	-0.724493	-0.211097
	403	-0.49541	-0.476529
	404	0.0559011	-0.188166
	405	1.23303	-0.668561
	406	1.42272	0.0566237
	407	1.30414	0.271586
	408	1.23303	1.0587
	409	0.40357	0.292228
	410	0.774866	0.0566237
	411	1.00395	-0.208808
	412	1.00395	-0.954635
	413	1.98271	0.264689
	414	0.214879	0.0267961
	415	0.633654	1.80107
	416	0.663956	0.795553
	417	0.774866	1.27366
	418	-2.9111	-2.65206
	419	1.00395	1.27366
	420	-0.953576	-0.45015
	421	-0.234611	-0.231739
	422	1.00395	1.27366
	423	1.00395	1.27366
	424	1.23303	2.25509
	425	1.00395	2.25509
	426	1.72291	2.25509
	427	-1.93234	-1.67063
	428	-1.93234	-1.67063
	429	-2.9111	-2.65206
	430	-2.9111	-2.65206
	431	-2.9111	-2.65206
	432	-2.9111	-2.65206
	433	-2.9111	-2.65206
	434	-2.9111	-2.65206
	435	-2.9111	-2.65206
	436	-2.9111	-2.65206
	437	0.774866	1.27366
	438	1.98271	2.25509
	439	1.98271	2.25509
	440	1.98271	2.25509
	441	-1.48285	-1.19024
	442	1.00395	1.75405
	443	0.664369	1.73112
	444	1.53322	2.01604
	445	1.19364	1.27366
	446	1.19364	2.01604
	447	-1.93234	-1.67063
	448	-1.93234	-1.67063
	449	1.00395	1.27366
	450	1.42272	1.77814
	451	1.56394	1.7506
	452	-2.9111	-1.67063
	453	-2.9111	-1.67063
	454	-0.953576	-0.689203
	455	-1.70326	-0.928256
	456	-0.164506	2.25509
	457	-1.47417	1.24957
	458	0.404571	1.24728
	459	0.625566	0.628771
	460	1.19364	1.48862
	461	0.25427	0.241759
	462	0.892451	1.27366
	463	-2.46161	-2.19805
	464	-2.9111	-2.65206
	465	-0.234611	-0.184718
	466	-1.14227	-0.712133
	467	-2.9111	-2.65206
	468	-1.93234	-1.00166
	469	-2.9111	-2.00718
	470	0.0251866	0.292228
	471	1.00395	0.55766
	472	0.0251866	-2.65206
	473	1.00395	1.27366
	474	1.00395	0.21538
	475	-0.953576	0.127735
	476	1.00395	1.27366
	477	1.00395	1.27366
	478	1.00395	1.27366
	479	-0.433981	0.507191
	480	0.443962	0.295677
	481	0.284984	-0.689203
	482	-0.724493	-0.184718
	483	-0.73317	-0.692651
	484	0.40357	0.843734
	485	0.0251866	0.292228
	486	-0.203897	0.0267961
	487	0.0251866	0.292228
	488	-1.93234	-2.65206
	489	-1.93234	-2.65206
	490	-0.203897	0.0772655
	491	-0.393589	0.843734
	492	1.00395	0.0531751
	493	-1.93234	-0.184718
	494	-1.93234	0.0302447
	495	0.0251866	0.55766
	496	-0.98329	-0.162948
	497	-0.464695	-0.208808
	498	-1.49094	-0.0397065
	499	-1.84447	-0.45131
	500	-1.40307	-0.188166
	501	-0.763884	-0.427219
	502	0.814257	0.0302447
	503	-1.03336	0.292228
	504	0.213878	0.772622
	505	0.814257	0.531281
	506	0.0251866	0.292228
	507	0.214879	0.295677
	508	0.214879	0.269298
	509	0.0251866	0.00731432
	510	0.814257	0.295677
	511	0.0251866	-0.231739
	512	0.135684	0.531281
	513	0.096293	-0.691491
	514	-0.813365	0.0302447
	515	-0.275003	-2.65206
	516	0.0251866	-1.19253
	517	-0.693778	0.843734
	518	-1.93234	-1.67063
	519	-0.953576	0.264689
	520	0.443962	1.27366
	521	0.774866	1.27366
	522	1.45344	1.53564
	523	1.98271	2.25509
	524	0.744152	1.27366
	525	-0.953576	-0.689203
	526	1.00395	1.27366
	527	0.774866	1.27366
	528	1.00395	1.27366
	529	-0.49541	-0.689203
	530	-0.353197	-0.689203
	531	1.75363	2.25509
	532	-0.203897	0.292228
	533	-0.993968	0.292228
	534	0.774866	1.27366
	535	0.0251866	-2.4371
	536	0.0251866	-2.4371
	537	0.0251866	-2.4371
	538	0.0251866	-2.17167
	539	0.735475	-2.19805
	540	-0.314394	-2.65206
	541	0.0251866	1.27366
	542	1.04434	1.27366
	543	-1.40407	1.27366
	544	-0.724493	0.530121
	545	0.545783	0.531281
	546	0.0251866	0.292228
	547	0.25427	0.292228
	548	0.284984	-0.668561
	549	1.26375	0.292228
	550	1.19364	2.25509
	551	0.744152	1.27366
	552	-1.48285	-1.19024
	553	-1.48285	-1.19024
	554	1.49283	2.04013
	555	-0.953576	-0.689203
	556	-0.773561	-0.188166
	557	0.744152	-0.429508
	558	0.0251866	-0.668561
	559	0.474676	0.793264
	560	0.564137	0.793264
	561	0.744152	0.31287
	562	-0.953576	-0.689203
	563	-0.953576	-0.689203
	564	-0.953576	-0.689203
	565	0.245593	0.31287
	566	0.70476	1.7747
	567	0.885364	0.271586
	568	0.284984	-0.188166
	569	0.484354	1.03461
	570	1.00395	-0.208808
	571	-0.0162061	0.793264
	572	0.744152	0.31287
	573	-0.0847225	-0.406578
	574	-0.164506	-0.167525
	575	0.484354	0.292228
	576	-1.15295	-0.712133
	577	-0.244289	0.772622
	578	1.22394	-1.62706
	579	1.00395	-0.709845
	580	-0.234611	-0.167525
	581	0.70476	1.7747
	582	1.07405	1.03461
	583	0.774866	0.793264
	584	1.00395	1.48862
	585	0.25427	0.241759
	586	0.70376	1.6102
	587	1.00395	2.01604
	588	1.53322	1.80107
	589	1.00395	2.25509
	590	1.00395	1.03805
	591	1.00395	1.53909
	592	1.79302	0.793264
	593	1.00395	0.772622
	594	1.30414	1.22319
	595	0.0251866	0.292228
	596	-2.23253	-2.39008
	597	-0.724493	-0.235187
	598	-0.724493	-0.928256
	599	1.00395	-1.67063
	600	0.0251866	-2.19805
	601	0.325376	-1.48205
	602	0.0251866	-1.91314
	603	1.56394	1.7506
	604	-0.953576	1.27366
	605	0.166399	0.218828
	606	-1.47417	1.03461
	607	0.0251866	1.27366
	608	1.00395	1.27366
	609	0.40357	0.843734
	610	0.70376	1.0587
	611	1.00395	1.27366
	612	-0.0449191	0.269298
	613	0.624565	0.795553
	614	-0.724493	-0.423771
	615	-0.724493	-0.423771
	616	0.744152	0.772622
	617	-0.275003	-0.689203
	618	-2.12203	1.03461
	619	-1.93234	-0.47424
	620	-1.93234	-0.427219
	621	-1.93234	-0.689203
	622	-0.534801	0.58175
	623	1.75363	2.01604
	624	1.75363	2.01604
	625	-0.953576	-0.612354
	626	-0.953576	-1.67063
	627	-0.234611	-0.259278
	628	0.443962	0.507191
	629	0.214879	1.0587
	630	0.214879	1.27366
	631	1.00395	-0.692651
	632	0.70376	-0.47424
	633	0.814257	-0.689203
	634	0.774866	1.27366
	635	1.00395	0.58175
	636	1.00395	1.27366
	637	1.00395	0.31287
	638	1.98271	1.99311
	639	1.00395	1.27366
	640	1.00395	1.48862
	641	0.585174	2.28147
	642	1.98271	2.25509
	643	0.545783	0.843734
	644	1.00395	1.27366
	645	-1.29316	-0.37675
	646	-2.9111	-2.65206
	647	0.0251866	0.292228
	648	-0.54389	-1.93491
	649	0.25427	1.27366
	650	0.774866	0.264689
	651	1.00395	0.531281
	652	1.98271	1.77698
	653	-0.234611	0.795553
	654	0.713437	0.507191
	655	1.30414	1.27366
	656	0.0251866	1.0587
	657	1.00395	1.27366
	658	0.0251866	1.27366
	659	0.325376	0.769174
	660	-0.953576	-0.45015
	661	-0.763884	0.316318
	662	1.00395	0.742795
	663	-0.203897	0.0474379
	664	-0.504086	-0.47424
	665	0.474676	0.531281
	666	0.474676	0.531281
	667	1.00395	0.742795
	668	0.0251866	-0.188166
	669	0.213878	-0.184718
	670	1.00395	1.27366
	671	1.00395	0.746243
	672	-0.693778	0.0543351
	673	0.0952922	0.742795
	674	-0.724493	-0.423771
	675	-1.14327	-2.19805
	676	-0.164506	-0.137697
	677	1.00395	1.27366
	678	-0.204897	-0.259278
	679	1.00395	2.25509
	680	1.00395	2.25509
	681	1.00395	2.25509
	682	1.53322	2.25509
	683	1.00395	2.25509
	684	1.23303	2.25509
	685	-1.93234	-1.67063
	686	1.53322	1.7747
	687	1.98271	2.25509
	688	1.98271	2.25509
	689	1.98271	2.25509
	690	1.00395	1.27366
	691	-0.953576	-0.208808
	692	0.744152	1.27366
	693	1.04434	1.0587
	694	0.70376	1.00823
	695	1.26375	1.27366
	696	-0.234611	0.292228
	697	-0.49541	-0.259278
	698	-1.48285	-1.19024
	699	-1.48285	-1.19024
	700	-1.48285	-1.19024
	701	0.744152	1.27366
	702	-2.35111	-2.17512
	703	-2.35111	-2.17512
	704	-2.35111	-2.17512
	705	-2.35111	-2.17512
	706	1.56394	1.7506
	707	-2.42122	-1.67063
	708	-2.9111	-2.65206
	709	-0.724493	-1.14322
	710	-0.234611	-0.877786
	711	-0.953576	-0.689203
	712	0.0251866	0.292228
	713	-2.68202	-2.65206
	714	-2.9111	-2.65206
	715	-0.875382	-1.21088
	716	0.0251866	0.292228
	717	0.0251866	0.292228
	718	-2.9111	-2.65206
	719	-0.0545965	0.31287
	720	-0.883471	-0.185878
	721	-0.0545965	-1.40865
	722	0.484354	0.292228
	723	-1.15295	-0.712133
	724	0.294662	-0.427219
	725	-0.953576	-0.689203
	726	0.284984	-1.67063
	727	0.624565	-0.928256
	728	1.00395	0.292228
	729	0.774866	0.269298
	730	0.245181	-1.1696
	731	0.214879	1.27711
	732	1.00395	1.75405
	733	-0.165506	1.53564
	734	-0.574192	0.292228
	735	0.404571	1.51271
	736	-0.574192	1.27366
	737	0.515068	0.793264
	738	0.0251866	0.292228
	739	1.00395	0.0497264
	740	0.813256	-0.928256
	741	1.11345	-0.666272
	742	0.135684	0.268138
	743	1.49283	0.578302
	744	-0.843079	-1.45567
	745	0.924755	1.50926
	746	-1.41274	-0.924807
	747	-1.14327	-1.21317
	748	-0.953576	-0.689203
	749	-0.953576	-0.904165
	750	-2.68202	-2.4371
	751	0.0251866	0.292228
	752	0.214879	-1.91197
	753	0.0251866	0.793264
	754	0.0251866	-0.715582
	755	0.325376	0.211931
	756	0.0251866	0.480812
	757	0.474676	-0.67201
	758	0.40357	0.843734
	759	1.00395	-1.14667
	760	-0.653387	0.0267961
	761	-0.693778	-1.19369
	762	0.585174	-2.65206
	763	-0.645298	-0.638733
	764	-2.23153	-1.959
	765	-2.61091	-2.4371
	766	-1.90162	-1.19598
	767	1.00395	1.03461
	768	-0.621671	-0.790142
	769	0.70376	0.58059
	770	-1.07216	-0.739672
	771	0.25427	0.55766
	772	-1.37135	-1.50614
	773	-2.31072	-2.22214
	774	-2.9111	-2.65206
	775	1.00395	1.27366
	776	1.42272	1.77814
[truncated: 2,980 more rows]
[truncated: 4 more columns]
