# Supplementary material for: A Multi- Mediation Analysis on the Impact of Social Media and Internet Addiction on University and High School Students’ Mental Health Through Social Capital and Mindfulness
Source: Int J Environ Res Public Health. 2025 Jan 2;22(1):57. doi: 10.3390/ijerph22010057 (PMC11764769; doi:10.3390/ijerph22010057)
Supplement: Supplementary file 1 [file ijerph-22-00057-s001.zip › UNIVERSITY STUDENTS DATA/S1D-Confirmatory Factor Analysis of Mindfulness Scale for University students.xlsx]

## Sheet: Navigation
	SmartPLS report
	Please cite the use of SmartPLS: Ringle, C. M., Wende, S., and Becker, J.-M. 2024. "SmartPLS 4." Bönningstedt: SmartPLS, https://www.smartpls.com.
		complete
	Final results
	Factor loadings	show
	Factors	show
	Indicator error terms	show
	Indicator data	show
	Quality criteria
	Model fit	show
	Construct reliability and validity	show
	Discriminant validity	show
	Residual covariance matrix	show
	Algorithm
	Setting	show
	Execution log	show
	Model and data
	Beta	show
	Lambda	show
	Theta	show
	Psi	show
	Iteration statistics	show

## Sheet: complete
	SmartPLS report
	Please cite the use of SmartPLS: Ringle, C. M., Wende, S., and Becker, J.-M. 2024. "SmartPLS 4." Bönningstedt: SmartPLS, https://www.smartpls.com.
	back to navigation
	Final results
	Factor loadings
	List (unstandardized)
		Parameter estimates	Standard errors	T values	P values
	AWA1 <- AWA	1	n/a	n/a	n/a
	AWA2 <- AWA	0.967071	0.0203962	47.4142	5.68434e-14
	AWA3 <- AWA	1.03721	0.0183707	56.46	5.68434e-14
	AWA4 <- AWA	1.03836	0.0193331	53.7089	5.68434e-14
	DESC1 <- DESC	1	n/a	n/a	n/a
	DESC2 <- DESC	1.10771	0.025273	43.83	5.68434e-14
	DESC3 <- DESC	1.11838	0.0260395	42.9495	5.68434e-14
	DESC4 <- DESC	1.10873	0.026245	42.2455	5.68434e-14
	NJ1 <- NJ	1	n/a	n/a	n/a
	NJ2 <- NJ	1.1481	0.0349618	32.8387	5.68434e-14
	NJ3 <- NJ	1.10139	0.035037	31.4351	5.68434e-14
	NJ4 <- NJ	1.08297	0.0343679	31.5109	5.68434e-14
	NR1 <- NR	1	n/a	n/a	n/a
	NR2 <- NR	1.00455	0.0172977	58.0741	5.68434e-14
	NR3 <- NR	0.971723	0.018905	51.4004	5.68434e-14
	NR4 <- NR	0.752601	0.0245183	30.6955	5.68434e-14
	OBS1 <- OBS	1	n/a	n/a	n/a
	OBS2 <- OBS	0.942808	0.0175996	53.5699	5.68434e-14
	OBS3 <- OBS	0.935737	0.0172418	54.2716	5.68434e-14
	OBS4 <- OBS	0.89891	0.0178355	50.4002	5.68434e-14
	List (standardized)
		Outer loadings (standardized)
	AWA1 <- AWA	0.917758
	AWA2 <- AWA	0.879127
	AWA3 <- AWA	0.934344
	AWA4 <- AWA	0.918328
	DESC1 <- DESC	0.843468
	DESC2 <- DESC	0.927583
	DESC3 <- DESC	0.924958
	DESC4 <- DESC	0.91884
	NJ1 <- NJ	0.772877
	NJ2 <- NJ	0.887185
	NJ3 <- NJ	0.86313
	NJ4 <- NJ	0.859426
	NR1 <- NR	0.936015
	NR2 <- NR	0.930043
	NR3 <- NR	0.895614
	NR4 <- NR	0.706431
	OBS1 <- OBS	0.946282
	OBS2 <- OBS	0.892813
	OBS3 <- OBS	0.900967
	OBS4 <- OBS	0.879059
	Matrix (unstandardized)
		AWA	DESC	NJ	NR	OBS
	AWA1	1
	AWA2	0.967071
	AWA3	1.03721
	AWA4	1.03836
	DESC1		1
	DESC2		1.10771
	DESC3		1.11838
	DESC4		1.10873
	NJ1			1
	NJ2			1.1481
	NJ3			1.10139
	NJ4			1.08297
	NR1				1
	NR2				1.00455
	NR3				0.971723
	NR4				0.752601
	OBS1					1
	OBS2					0.942808
	OBS3					0.935737
	OBS4					0.89891
	Matrix (standardized)
		AWA	DESC	NJ	NR	OBS
	AWA1	0.917758
	AWA2	0.879127
	AWA3	0.934344
	AWA4	0.918328
	DESC1		0.843468
	DESC2		0.927583
	DESC3		0.924958
	DESC4		0.91884
	NJ1			0.772877
	NJ2			0.887185
	NJ3			0.86313
	NJ4			0.859426
	NR1				0.936015
	NR2				0.930043
	NR3				0.895614
	NR4				0.706431
	OBS1					0.946282
	OBS2					0.892813
	OBS3					0.900967
	OBS4					0.879059
	Factors
	Estimated parameter (overview)
		Parameter estimates	Standard errors	T values	P values
	AWA	1.74684	0.0858452	20.3487	5.68434e-14
	DESC	1.54802	0.0877825	17.6347	5.68434e-14
	NJ	1.2079	0.0792894	15.2341	5.68434e-14
	NR	1.92775	0.0918862	20.9797	5.68434e-14
	OBS	1.9452	0.090715	21.443	5.68434e-14
	DESC <-> AWA	1.20012	0.0671002	17.8854	5.68434e-14
	NJ <-> AWA	0.868677	0.0572933	15.1619	5.68434e-14
	NJ <-> DESC	0.679979	0.0518229	13.1212	5.68434e-14
	NR <-> AWA	0.990299	0.0652523	15.1765	5.68434e-14
	NR <-> DESC	0.905152	0.062587	14.4623	5.68434e-14
	NR <-> NJ	0.734784	0.0559372	13.1359	5.68434e-14
	OBS <-> AWA	1.22483	0.0693189	17.6696	5.68434e-14
	OBS <-> DESC	1.08868	0.0661363	16.4611	5.68434e-14
	OBS <-> NJ	0.84683	0.0585277	14.4689	5.68434e-14
	OBS <-> NR	0.787542	0.0648509	12.1439	5.68434e-14
	Covariances
		AWA	DESC	NJ	NR	OBS
	AWA	1.74684	1.20012	0.868677	0.990299	1.22483
	DESC	1.20012	1.54802	0.679979	0.905152	1.08868
	NJ	0.868677	0.679979	1.2079	0.734784	0.84683
	NR	0.990299	0.905152	0.734784	1.92775	0.787542
	OBS	1.22483	1.08868	0.84683	0.787542	1.9452
	Correlations
		AWA	DESC	NJ	NR	OBS
	AWA	1	0.729808	0.598021	0.539653	0.66446
	DESC	0.729808	1	0.49727	0.523972	0.627378
	NJ	0.598021	0.49727	1	0.481526	0.552458
	NR	0.539653	0.523972	0.481526	1	0.406693
	OBS	0.66446	0.627378	0.552458	0.406693	1
	Thurstone scores
	Case index	AWA	DESC	NJ	NR	OBS
	0	1.91761	1.7895	0.365468	2.15764	0.819336
	1	-2.88023	-2.67042	-1.9375	-2.79309	-2.56835
	2	-2.88023	-2.67042	-1.9375	-2.79309	-2.56835
	3	-2.88023	-2.67042	-1.9375	-2.79309	-2.56835
	4	-2.88023	-2.67042	-1.9375	-2.79309	-2.56835
	5	-2.88023	-2.67042	-1.9375	-2.79309	-2.56835
	6	-2.88023	-2.67042	-1.9375	-2.79309	-2.56835
	7	-2.88023	-2.67042	-1.9375	-2.79309	-2.56835
	8	-2.88023	-2.67042	-1.9375	-2.79309	-2.56835
	9	-2.88023	-2.67042	-1.9375	-2.79309	-2.56835
	10	-2.88023	-2.67042	-1.9375	-2.79309	-2.56835
	11	-2.88023	-2.67042	-1.9375	-2.79309	-2.56835
	12	-2.88023	-2.67042	-1.9375	-2.79309	-2.56835
	13	-2.87915	-2.66929	-1.93596	-2.72713	-2.56845
	14	-2.88023	-2.67042	-1.9375	-2.79309	-2.56835
	15	-2.87915	-2.66929	-1.93596	-2.72713	-2.56845
	16	-0.0822359	-2.00085	0.615493	-2.29199	0.455838
	17	0.712276	-2.08182	0.703236	-2.27721	0.716742
	18	-0.23119	-2.3975	1.28106	1.4825	0.623785
	19	-1.49719	-1.5166	-1.03137	-1.46372	-1.14316
	20	-2.18658	-2.62098	-1.89341	-2.77968	-1.92182
	21	-1.90994	-1.40481	-0.69482	-1.21931	-1.13778
	22	-2.88023	-2.67042	-1.9375	-2.79309	-2.56835
	23	-2.8684	-2.66401	-1.72309	-2.4358	-2.56329
	24	0.575658	0.372723	0.269205	-1.50549	-0.946755
	25	-2.15671	0.346724	0.180057	-0.953582	-1.24974
	26	-0.732915	-0.734213	0.368269	0.10139	-0.491067
	27	-0.834787	0.274452	1.15443	-1.11862	-0.879024
	28	-0.556735	0.44376	-1.18077	0.51339	-0.322324
	29	-0.213586	-0.331549	0.884145	0.301374	0.694586
	30	0.997905	0.595074	0.757704	1.11099	1.30324
	31	1.10084	0.444125	0.725589	1.17934	-0.0122557
	32	-0.876436	-0.850813	0.615677	-0.393474	-0.116961
	33	0.149023	1.11076	0.0681094	1.155	1.63933
	34	1.55174	-0.640934	-1.08856	1.11461	2.05247
	35	0.128584	0.23737	-1.2603	-1.12754	0.66344
	36	-0.39673	-0.359402	0.852756	-1.56412	0.497853
	37	0.091634	0.26211	1.01755	0.218684	0.146544
	38	0.389818	-0.334923	-0.184606	-1.77429	-1.01419
	39	-0.551488	-2.28138	0.623732	-1.33692	-1.11109
	40	-1.57011	-1.60347	-0.62655	0.639693	-1.53838
	41	-0.942721	-0.991832	-0.464023	-1.5499	-0.522213
	42	-0.427403	-1.42691	-0.386348	0.138339	0.0332112
	43	-1.62552	-1.76264	-1.06489	-2.46865	-1.35932
	44	-0.932457	-0.884145	-0.213674	-1.72983	-0.511545
	45	-2.84365	-2.63226	-1.88558	-0.565046	-2.57178
	46	-2.83264	-2.62078	-1.86996	0.105217	-2.57281
	47	0.907328	1.03053	0.990444	-0.938468	-1.88727
	48	0.114642	1.61605	1.20205	-1.29053	-0.366855
	49	0.93349	0.626289	0.44022	1.17635	-0.773523
	50	0.958314	1.56833	-0.103797	0.308219	-0.631257
	51	1.75069	-0.238329	0.35499	1.10492	-0.798951
	52	-0.0362608	0.598435	0.729408	0.535924	0.528293
	53	-0.416268	0.237227	0.769377	1.01292	0.362161
	54	0.0834473	0.586138	1.10693	-1.31995	0.547763
	55	-0.407521	0.234308	0.486552	1.1364	0.898716
	56	1.59954	1.6748	1.58613	1.22983	1.9707
	57	1.21913	1.09766	1.48049	2.14932	2.10254
	58	-2.51801	0.527353	0.383943	0.312541	0.435036
	59	-1.16436	-0.14791	-1.52686	-0.0400177	0.176733
	60	0.659012	-0.409634	-0.0797224	1.06716	-0.0730304
	61	-0.599161	0.597771	-0.656149	0.481395	0.473362
	62	0.398542	0.832211	-0.8	0.19934	-0.814636
	63	-0.315887	0.217567	-0.944144	0.905586	-1.43449
	64	0.936276	0.877718	-0.179866	0.28828	-0.0455613
	65	0.646725	0.548444	1.52889	0.767978	1.51837
	66	-1.26443	0.611034	-1.79848	0.669618	-2.42468
	67	-1.16887	0.642417	0.362505	0.75235	-1.28282
	68	0.459012	0.563318	-0.750526	-0.783295	-2.33646
	69	-0.91333	-0.364514	-0.965389	0.956191	-1.47238
	70	-0.22759	0.835121	-0.151335	0.86799	0.174486
	71	0.976931	0.898364	0.421373	0.300502	0.758626
	72	0.447758	0.021983	-1.04739	1.05807	-2.17942
	73	0.866287	-0.0577199	0.0232734	0.273669	-1.00154
	74	0.296304	0.252214	0.406233	0.421428	-1.3761
	75	1.87266	1.51278	0.354971	1.94601	-0.148863
	76	1.03987	0.933775	1.3441	1.19802	1.53669
	77	-0.315935	-0.812513	0.278238	-0.358914	0.307791
	78	1.00784	0.323015	0.960115	-0.983321	1.14963
	79	-1.21062	0.726873	-0.809995	-2.66665	0.0687692
	80	-0.867087	0.731306	-0.441464	-2.6495	-0.464528
	81	-0.829939	0.764026	-0.187842	-0.756356	-0.461743
	82	-2.29853	0.638598	-1.67324	-2.03342	-1.88247
	83	-2.70589	0.593898	-1.9294	-2.71565	-2.46586
	84	-2.57044	-2.3227	-1.59437	-2.56374	-2.53945
	85	-0.917109	-0.868134	-0.19189	-0.79508	-0.512984
	86	-1.55802	-1.26189	-0.69873	-1.17871	-0.934891
	87	-1.87222	-1.76227	-1.17383	-1.79677	-1.29843
	88	-2.88023	-2.67042	-1.9375	-2.79309	-2.56835
	89	-2.88023	-2.67042	-1.9375	-2.79309	-2.56835
	90	-2.88023	-2.67042	-1.9375	-2.79309	-2.56835
	91	-2.88023	-2.67042	-1.9375	-2.79309	-2.56835
	92	-0.548204	0.807572	-1.70967	0.748481	-0.288814
	93	-0.844565	0.784692	-1.40485	0.552255	-0.497698
	94	-1.25556	-0.0428309	0.318375	0.664669	-0.284207
	95	0.223381	-0.862491	-0.0931499	0.839096	0.301283
	96	1.06836	0.664274	-0.410267	-0.664277	0.541092
	97	0.74421	-0.0682792	-0.0981234	-0.604152	0.51656
	98	0.762137	0.846272	-0.241409	-0.593029	-0.408106
	99	0.671604	-0.781916	-0.325609	0.705322	-1.21934
	100	0.792532	0.867757	0.229003	1.17425	-0.776601
	101	0.92066	-0.72224	1.19467	1.15815	0.531298
	102	0.645462	1.72663	1.0049	1.13467	1.53833
	103	0.660559	-0.608048	1.11668	1.08528	1.30288
	104	1.82363	1.4674	1.24739	-0.775171	-1.26326
	105	0.105305	0.852272	0.478167	0.426262	0.534305
	106	-0.191387	-0.500074	1.42775	-0.353584	-0.0892833
	107	1.76686	1.44697	0.249459	1.19726	1.96915
	108	1.58369	-0.0701313	-1.19934	1.12502	2.23738
	109	-0.10349	-0.797826	-1.42227	0.198278	-1.82475
	110	1.60537	1.33218	1.93122	1.789	2.1724
	111	1.04601	0.934153	1.55372	1.20293	1.54238
	112	1.03987	0.933775	1.3441	1.19802	1.53669
	113	0.14203	0.872583	1.1297	1.56093	0.549566
	114	-1.4317	0.74366	-0.398129	1.49994	-1.65067
	115	-1.21062	0.726873	-0.809995	-2.66665	0.0687692
	116	-0.867087	0.731306	-0.441464	-2.6495	-0.464528
	117	0.0136985	-0.640509	0.657066	-0.765084	0.495533
	118	1.79499	-0.321742	0.764938	1.04262	0.561449
	119	0.950832	0.745701	0.29372	0.0560646	0.368577
	120	1.9076	1.7925	-0.447274	0.181817	2.3261
	121	0.437364	0.270171	-1.33597	-1.03724	0.655177
	122	0.0578981	0.619897	-0.551473	-0.944188	1.03796
	123	0.700469	0.86112	-0.540697	-0.858236	0.531851
	124	1.33945	0.886504	-0.525828	-1.26017	0.555604
	125	0.37364	1.15295	0.029717	0.0719727	2.43869
	126	0.982961	0.654895	0.890246	0.371155	0.918804
	127	0.0602226	0.706891	-0.177791	-1.49003	0.874465
	128	0.103041	0.0505997	1.49043	1.16651	0.53463
	129	0.0537768	0.38641	0.77854	-0.10198	0.10667
	130	0.0785755	0.635586	0.807997	-0.0986931	1.1116
	131	1.0491	1.74497	0.09113	-0.0751073	2.2937
	132	0.533038	1.08224	1.11043	-2.31946	0.78769
	133	0.066306	1.04758	0.219891	-0.657427	-0.386349
	134	0.974513	0.761397	1.08597	1.19307	-0.216586
	135	0.857387	0.687603	-0.937615	-1.4204	-0.839081
	136	-0.0692479	1.39908	-1.69421	-1.22937	1.2347
	137	1.46214	1.02016	-0.179437	-1.17366	1.33388
	138	1.45131	0.684978	0.222694	-2.21442	1.72208
	139	1.24991	0.498168	-0.895012	-2.62937	1.10759
	140	0.429616	0.862212	-0.883933	-0.772875	1.07753
	141	0.917358	0.870448	-0.888082	-1.76278	1.09711
	142	1.78866	0.918492	-0.846845	-0.676486	0.56126
	143	1.04258	0.933942	1.43649	1.20018	1.53919
	144	1.06967	0.9597	1.4699	2.14365	1.92333
	145	1.04852	0.946174	1.24403	1.93149	1.53237
	146	-0.819995	-0.811225	1.33818	1.86294	-0.102208
	147	-0.222128	0.814649	-0.0152956	2.09331	-1.56301
	148	0.0592779	0.838387	-0.342669	2.09038	-1.14762
	149	-0.520014	0.808032	-0.0186985	1.27287	-0.647123
	150	-0.414565	0.825258	-0.236036	0.641465	0.301801
	151	-0.0813685	0.826353	-0.911465	0.73295	-0.433569
	152	0.295663	0.854405	0.109915	2.10508	-0.957576
	153	-0.217468	1.6561	0.268994	0.816699	0.540615
	154	0.257628	0.864515	0.699614	0.710707	0.544641
	155	0.508282	0.120372	0.244929	1.15479	-1.54938
	156	-0.359197	-0.790343	0.15078	1.63474	-0.0519271
	157	-0.346981	-0.806645	0.0845527	1.17534	-0.454151
	158	-0.388387	1.63288	0.452544	1.52502	-0.581678
	159	-0.843459	-0.813411	0.43024	0.972591	0.450295
	160	-0.737954	0.151396	1.47786	0.809436	1.45893
	161	0.111204	0.760516	0.0631435	0.169239	1.4703
	162	0.945727	0.878536	0.216913	0.823847	-0.393557
	163	0.00421	0.799779	-0.905088	0.78281	-1.78195
	164	1.82083	1.73504	-0.836136	2.13448	-1.31934
	165	1.83988	1.74509	-0.570254	2.1398	-0.926837
	166	1.90082	1.77419	0.411213	2.16019	0.200355
	167	2.01538	1.83455	2.01071	2.19219	2.55877
	168	1.01617	0.932318	0.535849	1.17906	1.51474
	169	1.10039	0.943078	1.35511	1.58295	1.53804
	170	0.758317	0.893228	0.979152	1.74827	0.00225114
	171	0.711612	-0.539232	-0.251362	0.578144	-0.247917
	172	-0.732915	-0.734213	0.368269	0.10139	-0.491067
	173	-0.834787	0.274452	1.15443	-1.11862	-0.879024
	174	0.645758	0.179711	0.458447	0.420491	0.701792
	175	0.559713	-0.0757056	1.43787	-0.711228	-0.397797
	176	1.90121	1.36672	-0.205198	1.12113	2.14673
	177	-2.88023	-2.67042	-1.9375	-2.79309	-2.56835
	178	0.0644517	0.0330093	0.680915	0.203927	0.514697
	179	0.177908	-0.184997	-0.186163	0.367039	0.488785
	180	-0.73599	0.298616	-0.58653	-0.419321	-1.28769
	181	0.93081	0.0557444	1.47493	0.30863	-0.383817
	182	1.13613	0.0701391	0.58354	0.0177416	-0.0221554
	183	1.35884	0.0308726	0.898939	-0.921924	-1.49986
	184	1.19601	-0.669026	-0.233589	-1.0021	-0.41192
	185	1.17904	0.1647	0.234996	0.322201	-0.404836
	186	1.06836	0.664274	-0.410267	-0.664277	0.541092
	187	0.418081	0.0821857	0.851234	0.772113	1.47916
	188	0.176625	-0.107206	-0.435215	-0.139977	0.486147
	189	0.74421	-0.0682792	-0.0981234	-0.604152	0.51656
	190	0.288334	-0.431677	-0.239296	0.280567	-0.464519
	191	-0.206745	0.264649	-0.224392	-0.631303	1.44003
	192	0.92066	-0.72224	1.19467	1.15815	0.531298
	193	0.658166	1.32606	0.243111	0.766446	-1.33759
	194	-0.74244	0.625269	0.287035	1.13226	1.44059
	195	0.872123	-0.978816	0.71141	1.14297	-0.232169
	196	0.725089	0.689481	-1.06777	0.867783	-1.38889
	197	0.645296	-1.49697	0.442818	0.358184	-1.41511
	198	1.85648	0.943915	0.758918	0.679037	0.602002
	199	0.971507	0.765091	0.691615	-0.836386	0.580606
	200	0.105305	0.852272	0.478167	0.426262	0.534305
	201	1.063	1.74047	0.96686	1.0012	1.34517
	202	1.01124	0.927697	0.554451	1.17994	1.32778
	203	-0.86098	-0.73515	0.788129	-0.100478	-0.10944
	204	-0.112515	0.824709	1.18685	-1.10752	0.906718
	205	0.971929	0.648031	0.719954	-0.016398	0.915013
	206	0.308856	0.216649	1.09575	0.0526267	-1.35749
	207	0.444364	-0.765654	0.68957	-0.0454754	0.504742
	208	0.509351	0.800676	-0.114266	-2.61372	-0.408084
	209	0.024793	0.0898633	0.919881	-0.728551	-0.752027
	210	1.22964	0.903563	1.50604	-0.966654	1.36616
	211	1.12806	1.12814	-0.172488	-0.550038	1.51126
	212	1.18917	1.38066	-0.835833	0.327442	0.928823
	213	0.0560056	0.473286	-0.592751	0.117961	0.718563
	214	1.04533	1.40094	0.678399	1.19349	1.53328
	215	1.08109	1.76768	0.487907	1.19539	2.31903
	216	0.208179	1.6097	0.752907	1.18151	2.12234
	217	1.07874	1.65637	0.644025	1.13051	2.31996
	218	1.0628	1.6423	0.536131	0.316233	2.31879
	219	0.977005	0.119258	0.413587	0.211418	2.26793
	220	0.683747	-0.350483	0.753536	0.202856	2.25317
	221	0.582889	0.792806	-0.564102	1.07314	2.41623
	222	1.85883	0.292998	-0.0541868	1.16414	2.45707
	223	0.955454	0.353323	-0.339126	-0.612082	2.25707
	224	0.944641	0.127563	-0.460976	0.818615	1.65069
	225	1.60889	0.346391	0.555189	1.1811	0.569093
	226	1.68747	1.05952	1.43505	-0.650403	2.14209
	227	-0.378204	0.158212	-0.411613	-0.641381	1.44355
	228	1.88749	0.823132	1.19141	-0.547722	2.15484
	229	1.87054	1.77581	-1.14037	-0.163765	1.91324
	230	1.12583	-0.700332	0.438383	-1.21781	2.08398
	231	0.299433	0.780657	-1.27587	1.12105	1.23211
	232	0.107671	1.461	-0.317025	-1.48064	2.43483
	233	0.124638	1.33931	-0.326003	0.485171	0.52812
	234	-0.0478671	-0.585982	0.381255	-1.63364	-1.06673
	235	-0.0667855	-0.701622	0.140934	-2.02804	-1.07582
	236	0.452493	0.630726	-1.12887	-0.484924	0.256153
	237	0.0511273	0.486032	-0.0530059	0.265179	-0.100571
	238	0.908429	0.0695521	-0.0126771	-0.144079	0.526887
	239	1.38859	0.651797	-0.936793	1.01454	1.4808
	240	0.989999	0.506735	-0.543994	-1.4836	0.532933
	241	-0.565784	0.231704	0.53516	0.39919	0.86246
	242	0.982616	1.10613	0.406768	-1.4518	1.52382
	243	-0.283859	-1.04877	0.766611	-0.141483	0.107028
	244	0.611611	0.213695	-0.925378	-0.137605	1.10614
	245	-0.919439	-0.870565	-0.195198	-0.937007	-0.512765
	246	0.908998	1.31744	-1.16586	-1.61148	0.164082
	247	0.871106	-0.297212	0.264883	0.272535	-0.625332
	248	0.902222	-0.268857	0.181659	0.267846	0.520426
	249	0.986196	1.09386	1.4834	1.14612	-0.792624
	250	1.32073	0.628744	1.47041	-1.49362	0.413252
	251	0.932028	1.47104	-1.45504	-0.398361	0.345076
	252	1.7073	-0.00189493	-1.64288	-0.277883	-0.0453469
	253	0.864308	0.237012	-0.657428	-0.61423	-0.463706
	254	0.96189	1.35118	-1.01626	-0.601443	1.30323
	255	0.954261	1.70106	-1.65262	-1.08928	1.27844
	256	-0.0681454	0.452606	0.839612	-2.35279	1.08955
	257	0.0587877	0.6482	0.622097	-2.6131	0.727362
	258	1.80783	0.456065	-0.239378	-0.719969	1.52064
	259	0.920801	1.07961	-0.901849	-2.62343	1.3033
	260	1.44657	1.14359	-0.855589	-1.66836	1.49076
	261	0.983168	0.899853	0.423615	-0.710772	1.51579
	262	0.914641	0.861888	-0.57129	-1.46766	0.540173
	263	0.464456	0.659063	-0.306443	1.14421	1.09892
	264	1.00004	0.913818	0.743683	1.18575	0.760174
	265	1.01649	0.923703	0.920599	1.18898	1.15026
	266	1.06151	0.950324	1.57572	2.14705	1.54092
	267	1.05808	0.950113	1.45849	2.1443	1.53774
	268	0.10605	0.0583341	1.38481	1.90031	0.342699
	269	-0.819331	-1.66109	0.0427558	1.2905	-1.31244
	270	-0.392857	0.609066	1.08857	2.04134	-0.597147
	271	-0.235307	0.381767	0.0719	-0.300959	0.293756
	272	0.173397	0.598135	-0.356178	-0.612703	-0.438046
	273	-0.913654	-0.0545213	-1.5587	-0.807823	-0.524536
	274	-0.155627	-1.20856	-1.77588	-0.434932	-2.23051
	275	1.7376	1.54961	1.60169	2.17434	1.58183
	276	0.700605	1.85703	0.758439	2.57312	0.584397
	277	1.7376	1.54961	1.60169	2.17434	1.58183
	278	1.97589	1.81023	1.61086	2.18508	1.59771
	279	1.73302	1.55621	1.59431	1.85682	1.5827
	280	0.673494	0.43609	1.48656	0.772979	-0.00551458
	281	-2.88023	-2.67042	-1.9375	-2.79309	-2.56835
	282	0.913629	0.00643245	-0.181275	0.759778	0.517876
	283	0.997905	0.595074	0.757704	1.11099	1.30324
	284	0.720704	0.884221	1.2892	0.501366	0.576796
	285	-0.342903	-0.461947	0.450556	0.246688	0.123255
	286	-0.338063	0.799225	1.09802	0.964241	-1.15775
	287	1.72929	-0.62133	1.22036	-0.285822	-0.978834
	288	0.666329	0.427041	0.802654	-0.583867	0.552169
	289	0.974567	-1.11058	-0.0975402	0.533303	-0.458826
	290	0.925103	-0.469175	1.18496	0.572815	0.540564
	291	1.79499	-0.321742	0.764938	1.04262	0.561449
	292	1.45611	0.933008	0.0130429	0.236072	0.570197
	293	0.837428	-0.982623	0.275946	1.135	-1.02352
	294	0.685933	0.870614	0.485105	-0.228681	0.556505
	295	0.691729	0.456912	0.726351	1.16969	0.546282
	296	-0.112515	0.824709	1.18685	-1.10752	0.906718
	297	1.0547	1.54665	0.0217406	1.11334	2.29965
	298	1.0628	1.6423	0.536131	0.316233	2.31879
	299	0.683747	-0.350483	0.753536	0.202856	2.25317
	300	0.582889	0.792806	-0.564102	1.07314	2.41623
	301	1.41654	0.0505594	0.367644	1.1597	2.4462
	302	1.85883	0.292998	-0.0541868	1.16414	2.45707
	303	0.958457	0.230419	-0.363544	1.14075	1.68332
	304	0.944641	0.127563	-0.460976	0.818615	1.65069
	305	1.68747	1.05952	1.43505	-0.650403	2.14209
	306	0.516607	0.642095	-0.825497	-0.416196	1.85299
	307	-0.378204	0.158212	-0.411613	-0.641381	1.44355
	308	-2.88023	-2.67042	-1.9375	-2.79309	-2.56835
	309	-2.88023	-2.67042	-1.9375	-2.79309	-2.56835
	310	0.561253	1.12239	0.511121	1.38566	0.348378
	311	2.02757	1.8353	2.42653	2.20194	2.57006
	312	1.06151	0.950324	1.57572	2.14705	1.54092
	313	-2.88023	-2.67042	-1.9375	-2.79309	-2.56835
	314	-2.88023	-2.67042	-1.9375	-2.79309	-2.56835
	315	-2.88023	-2.67042	-1.9375	-2.79309	-2.56835
	316	-2.88023	-2.67042	-1.9375	-2.79309	-2.56835
	317	-2.88023	-2.67042	-1.9375	-2.79309	-2.56835
	318	-2.88023	-2.67042	-1.9375	-2.79309	-2.56835
	319	-2.88023	-2.67042	-1.9375	-2.79309	-2.56835
	320	-2.88023	-2.67042	-1.9375	-2.79309	-2.56835
	321	-2.88023	-2.67042	-1.9375	-2.79309	-2.56835
	322	-2.88023	-2.67042	-1.9375	-2.79309	-2.56835
	323	-0.249818	0.875779	1.35203	1.55503	1.5186
	324	-0.504326	0.840117	1.31109	1.55178	0.531817
	325	-0.956794	-0.628414	-0.303332	-0.506902	-0.491258
	326	-1.44538	-0.778986	-0.360859	-1.07796	-1.31018
	327	-1.09962	-0.608386	0.147116	-0.684574	-0.485585
	328	-2.88023	-2.67042	-1.9375	-2.79309	-2.56835
	329	0.0644517	0.0330093	0.680915	0.203927	0.514697
	330	0.0644517	0.0330093	0.680915	0.203927	0.514697
	331	-1.61604	-1.75501	-0.936846	-1.78535	-1.52749
	332	-1.14832	-0.884616	-0.206586	-0.799552	-0.728491
	333	0.807857	0.414055	0.528696	-0.656162	1.2912
	334	-0.844565	0.784692	-1.40485	0.552255	-0.497698
	335	0.711612	-0.539232	-0.251362	0.578144	-0.247917
	336	0.856491	-0.729672	-1.41622	0.150806	1.41233
	337	0.15315	0.0239573	-0.697373	0.736952	-0.468997
	338	-0.733566	0.413859	-1.21561	0.829832	-1.44948
	339	0.0147838	-0.961014	0.799791	-0.685878	-1.78438
	340	0.625406	-1.50702	0.0583536	-0.198239	-1.42436
	341	0.417671	0.618964	0.0788862	-1.33356	0.532997
	342	0.792532	0.867757	0.229003	1.17425	-0.776601
	343	1.76739	0.212638	0.461745	1.0532	-1.12182
	344	0.756846	0.168723	0.312941	0.391043	-0.416984
	345	0.990131	0.884235	1.2817	-1.14923	1.16517
	346	-0.85635	-0.424446	0.944209	-1.22106	-0.082062
	347	-0.00800275	-0.597197	-0.101252	-0.912323	-0.0872509
	348	0.860579	-0.540711	0.639132	-0.668272	-0.422597
	349	1.2943	-0.759504	-0.185492	0.125563	0.125192
	350	-0.951128	-1.82386	0.365967	-1.08674	-0.920953
	351	-0.917903	-0.883594	0.458743	-0.712187	-1.21072
	352	0.563219	0.446646	0.737591	0.682733	1.49211
	353	-2.48627	-2.62817	-1.77511	-1.70679	-2.34624
	354	-2.86256	-2.65199	-1.91242	-1.71705	-2.57
	355	-1.58674	-2.18656	-1.33745	-1.67676	-0.179895
	356	-0.929361	-0.880916	-0.209281	-1.54131	-0.511835
	357	-2.74862	-1.68822	-1.43247	0.13524	-1.76177
	358	-2.84365	-2.63226	-1.88558	-0.565046	-2.57178
	359	-1.43538	-0.770975	-0.274502	-0.670463	-1.2716
	360	-2.85465	-2.64374	-1.9012	-1.23531	-2.57074
	361	0.0442897	0.0119762	0.652298	-1.02404	0.516588
	362	0.0434047	-0.207053	0.47082	0.0515345	0.501868
	363	-0.0574197	0.598331	0.345536	-0.142691	0.519701
	364	0.898091	0.728808	-1.05073	-0.821847	0.333906
	365	-2.85156	-2.64051	-1.8968	-1.04679	-2.57103
	366	-2.36537	-2.25705	-1.51028	0.589308	-2.36869
	367	-0.905228	-0.855741	-0.175027	-0.0714958	-0.514098
	368	0.894883	0.172621	-0.346238	0.232909	-0.0151609
	369	-0.0332692	-1.40616	1.01765	-0.108288	-0.46994
	370	-0.846791	-0.820041	0.311908	-0.787796	1.4011
	371	-0.916659	-0.837129	-1.51746	-0.829378	0.795969
	372	0.37917	-0.0354775	-0.102705	0.426155	1.45049
	373	-0.476253	-0.184253	-0.891698	0.39287	1.0029
	374	0.855289	-0.867271	0.413945	0.579449	-0.442346
	375	0.923483	0.201429	-0.394647	1.1428	0.517163
	376	0.267664	0.70691	0.19368	-0.869362	-0.41645
	377	0.90098	0.853037	-0.370279	0.528958	-1.19839
	378	0.632774	-0.627795	0.722126	1.07802	0.512365
	379	-0.527938	0.661996	-0.968694	0.17565	-1.4267
	380	0.377915	0.688518	-1.74323	0.387125	-2.36522
	381	0.629667	-1.26536	-0.904163	1.09894	-1.44643
	382	-0.891031	-0.358061	-0.544955	0.218461	-0.716435
	383	0.444854	0.647368	-0.299264	-0.257758	0.925801
	384	-1.11783	-0.0862174	-0.581008	0.0902323	-1.45812
	385	0.941545	0.889313	-0.346622	1.16234	-0.177214
	386	0.977907	1.13189	-0.315532	2.04512	0.168917
	387	-0.605488	-0.842035	-0.00445572	-0.14933	-0.498971
	388	1.84975	1.82089	1.58185	1.86145	2.54266
	389	-0.109919	0.00430893	0.437277	-1.02214	0.505575
	390	0.10092	0.0603065	1.13365	2.03626	0.335571
	391	-2.63468	0.668181	-1.82834	1.62117	-2.47254
	392	-1.4317	0.74366	-0.398129	1.49994	-1.65067
	393	-0.860941	0.731683	-0.231846	-2.64459	-0.458836
	394	-1.60383	0.701563	-0.756744	-1.72755	-0.840957
	395	-2.88023	-2.67042	-1.9375	-2.79309	-2.56835
	396	-0.679019	-1.35263	-0.286751	-1.22083	-0.707652
	397	-0.426118	-1.2172	0.202172	-0.995405	-0.298495
	398	-1.90994	-1.40481	-0.69482	-1.21931	-1.13778
	399	0.0644517	0.0330093	0.680915	0.203927	0.514697
	400	-2.8684	-2.66401	-1.72309	-2.4358	-2.56329
	401	0.807857	0.414055	0.528696	-0.656162	1.2912
	402	0.706602	0.595729	-0.512356	-0.733661	-1.57953
	403	-0.822824	-0.688635	-0.498008	-0.855381	-2.40948
	404	0.780491	-0.812261	1.06853	1.14849	1.09244
	405	1.13613	0.0701391	0.58354	0.0177416	-0.0221554
	406	1.35884	0.0308726	0.898939	-0.921924	-1.49986
	407	0.938419	-0.881956	-0.503154	0.180426	-1.5812
	408	1.19601	-0.669026	-0.233589	-1.0021	-0.41192
	409	1.22347	-0.0754453	0.117344	-0.135088	-1.11666
	410	0.176625	-0.107206	-0.435215	-0.139977	0.486147
	411	0.550452	0.526587	-0.184223	1.08184	0.520056
	412	0.293261	-1.40234	0.0613978	0.485827	-1.43445
	413	0.417671	0.618964	0.0788862	-1.33356	0.532997
	414	0.756846	0.168723	0.312941	0.391043	-0.416984
	415	-0.0183928	0.843739	0.932507	1.10549	-0.0321087
	416	0.693186	1.33389	1.24846	1.14229	-1.31106
	417	1.16343	1.53747	0.978698	-1.20781	-1.28887
	418	0.873407	0.73075	-1.71187	-2.6481	0.519151
	419	1.063	1.74047	0.96686	1.0012	1.34517
	420	1.02447	0.91761	1.32552	0.253981	1.53823
	421	1.02292	0.932734	0.766204	1.18446	1.52099
	422	-0.86098	-0.73515	0.788129	-0.100478	-0.10944
	423	0.0725031	0.0365969	0.895693	0.668893	0.332069
	424	1.25474	1.66249	1.83492	1.82016	1.76345
	425	1.23479	1.51912	1.57536	1.84587	1.56451
	426	1.26201	1.2075	2.38046	1.43649	2.52716
	427	-2.32476	-1.93514	-0.740041	-1.90793	-0.959374
	428	-2.61052	-2.29197	-1.48828	-2.2107	-2.16143
	429	-2.61615	-2.52727	-1.57605	-2.42653	-1.95545
	430	-1.47845	-0.867032	-1.47456	0.168807	-1.87396
	431	-0.983704	0.795575	0.319475	1.1376	-0.101704
	432	-0.756899	0.224637	1.3369	0.271189	1.07388
	433	0.979925	0.809929	0.574145	1.577	0.196236
	434	-2.88023	-2.67042	-1.9375	-2.79309	-2.56835
	435	-2.88023	-2.67042	-1.9375	-2.79309	-2.56835
	436	-2.88023	-2.67042	-1.9375	-2.79309	-2.56835
	437	0.943722	0.885157	-0.0760731	1.23517	-0.402423
	438	0.793883	1.70956	0.267669	1.50821	0.216682
	439	0.682803	0.261214	-0.0909838	1.008	-0.429275
	440	0.839413	0.0345876	-0.906588	0.648594	-1.39955
	441	-0.0829337	1.3854	2.2157	2.16204	-2.09205
	442	0.802427	0.893132	2.29839	2.16391	-0.347668
	443	0.121573	0.716337	2.24538	2.14881	-1.32553
	444	1.7925	1.42367	2.35283	2.19435	0.28363
	445	1.99242	1.81792	1.73424	1.2421	2.55331
	446	1.27734	1.48968	2.31107	2.18762	-0.51137
	447	1.59991	0.502663	1.89573	1.2124	1.36987
	448	0.0848943	0.0437064	1.02073	0.529082	0.710698
	449	1.04601	0.934153	1.55372	1.20293	1.54238
	450	0.758317	0.893228	0.979152	1.74827	0.00225114
	451	-1.39154	0.776607	-1.39932	1.4739	-0.338788
	452	-0.867087	0.731306	-0.441464	-2.6495	-0.464528
	453	-0.860941	0.731683	-0.231846	-2.64459	-0.458836
	454	-0.917109	-0.868134	-0.19189	-0.79508	-0.512984
	455	-1.55802	-1.26189	-0.69873	-1.17871	-0.934891
	456	0.133572	1.08921	0.684205	-1.46376	1.90418
	457	-1.15736	0.209043	-1.01795	-1.47967	1.19893
	458	0.157293	1.22321	0.83175	1.24368	0.910687
	459	0.932388	0.782157	-1.29109	0.324419	0.524138
	460	0.986739	1.27341	-0.596063	0.217474	1.47749
	461	0.316263	0.0356997	0.125214	-0.120532	0.312182
	462	0.476909	0.622328	-0.640847	-0.939492	1.46352
	463	-2.44432	-2.27371	-1.42347	-1.6247	-2.13825
	464	-2.86148	-2.65086	-1.91089	-1.65109	-2.5701
	465	-0.345668	-0.228572	0.635558	-0.620793	0.100645
	466	-1.07892	-0.589679	0.363388	0.966231	-0.878038
	467	-2.84365	-2.63226	-1.88558	-0.565046	-2.57178
	468	-1.36213	-0.981883	-0.384143	-0.676907	-1.1109
	469	-2.17195	-2.60533	-1.87187	-1.7795	-1.98289
	470	0.0332847	0.000495688	0.636678	-1.69431	0.51762
	471	0.992812	1.14987	0.35386	-0.111639	1.14549
	472	0.100842	1.64683	-0.540372	-0.729689	0.534714
	473	1.03352	0.925716	1.42609	0.992611	1.3519
	474	1.05466	0.946552	1.45365	1.93641	1.53806
	475	-0.825806	-0.813913	1.21758	1.71562	-0.105169
	476	-0.728553	0.374893	1.48523	2.09993	0.683232
	477	-0.562549	1.0534	1.35333	1.17255	0.708388
	478	-0.400928	-0.944313	-0.347854	1.09624	-0.703118
	479	-0.255051	0.845879	-0.305478	1.13653	0.499283
	480	0.308376	0.0523815	-0.542333	2.00451	-0.462976
	481	0.388229	-0.161037	-0.658416	2.06446	-0.469867
	482	-0.254445	-0.321435	0.107142	2.06583	-0.476011
	483	0.8525	-0.406154	-0.668496	0.851243	-0.458011
	484	-2.83264	-2.62078	-1.86996	0.105217	-2.57281
	485	-2.81822	-2.60574	-1.84949	0.98337	-2.57416
	486	0.0799531	0.0491804	0.702917	1.14804	0.513244
	487	0.0810361	0.0503102	0.704455	1.21401	0.513142
	488	-0.11121	0.852673	-1.6639	1.10845	0.468783
	489	-0.748552	0.820851	-0.9015	1.11276	0.466534
	490	1.62996	1.72053	0.0492817	0.468374	-0.349034
	491	0.931249	0.856943	0.675973	1.18961	-1.52734
	492	0.982934	0.917264	-0.0346297	1.16703	0.934327
	493	0.0229335	0.00857149	0.212103	0.195197	-0.448233
	494	0.941824	-0.465772	0.131349	1.94792	1.45778
	495	-0.604707	0.0132966	-0.386843	1.04315	0.461118
	496	-0.826739	-0.109078	-0.283145	0.97256	0.453027
	497	0.0387866	-0.641515	-0.140335	0.691107	1.41935
	498	-0.506759	0.744509	0.723054	1.08362	1.46356
	499	-0.539786	0.732426	-0.0687411	0.441722	1.44342
	500	1.60968	0.814337	0.206804	0.240796	0.576867
	501	-0.899716	-0.836088	-0.939565	-0.815824	0.811663
	502	0.107653	0.761063	0.694537	-0.0321208	1.14764
	503	0.719651	0.636202	-0.441639	0.304596	0.682592
	504	0.278488	0.765164	-1.43721	0.734533	0.880406
	505	-0.53087	0.0213454	-0.892655	-0.0548201	1.40265
	506	-0.60453	1.40764	0.378318	-0.024505	0.732831
	507	-0.00283582	0.660162	-1.17267	1.11408	1.42812
	508	-0.770579	0.621693	-0.669407	1.10979	1.41456
	509	-0.162576	-0.0829313	0.398114	-0.821735	1.44813
	510	1.00812	0.926701	0.431947	0.858991	1.51261
	511	-2.18938	1.01807	-0.18853	0.134616	1.39468
	512	0.27553	0.745233	-0.467684	0.0907647	0.513109
	513	-0.455798	0.628204	0.284516	0.546916	1.45205
	514	-0.024434	-0.692304	-0.384632	-0.0441752	-0.108637
	515	0.916617	0.87811	-0.778296	1.15322	-0.608812
	516	0.867294	0.847849	-1.2486	1.35313	-1.94969
	517	1.91001	1.79051	0.042503	2.14991	0.874454
	518	1.06151	0.950324	1.57572	2.14705	1.54092
	519	1.04601	0.934153	1.55372	1.20293	1.54238
	520	-2.08915	-1.80644	-1.43357	-2.3953	-2.31728
	521	0.503785	0.874148	1.44167	-0.00400954	0.959493
	522	1.18574	0.699494	1.82196	1.38223	1.71642
	523	1.12315	1.17822	1.66282	0.961575	1.36867
	524	0.32236	-0.191488	1.86266	0.582116	0.761148
	525	0.552242	0.640719	1.04937	0.759229	0.950924
	526	0.791462	0.906456	1.10972	0.836552	1.13799
	527	-0.929299	-0.868884	-0.607707	-0.804833	-0.524276
	528	0.864041	0.919495	0.567656	0.859129	1.51114
	529	0.209022	0.0453679	0.391221	0.517809	0.511292
	530	1.02022	0.932567	0.673819	1.1823	1.51848
	531	-0.464732	-0.849693	0.234454	-1.04965	-0.485355
	532	-0.109516	1.59507e-05	0.637922	-1.01698	0.323561
	533	1.81615	1.77388	1.93268	-0.91719	2.55824
	534	1.20866	0.956655	1.57982	2.08426	1.54633
	535	-0.246607	-2.21435	1.23125	-2.29064	1.79334
	536	-0.0826167	-2.23736	1.03414	-2.28779	0.459775
	537	-0.0887621	-2.23774	0.824522	-2.2927	0.454082
	538	-0.094707	-2.2381	0.621742	-2.29746	0.448575
	539	-0.106998	-2.23886	0.202506	-2.30729	0.437191
	540	-0.106998	-2.23886	0.202506	-2.30729	0.437191
	541	-0.23119	-2.3975	1.28106	1.4825	0.623785
	542	-0.50088	-2.42446	0.674046	1.46477	0.0341927
	543	0.758317	0.893228	0.979152	1.74827	0.00225114
	544	-0.715868	-0.698269	-0.150421	0.0208669	0.615675
	545	-0.73599	0.298616	-0.58653	-0.419321	-1.28769
	546	-1.3681	-1.23441	-0.301411	-0.748153	-0.711777
	547	0.856491	-0.729672	-1.41622	0.150806	1.41233
	548	0.871845	-0.832787	0.0423683	0.184832	0.669197
	549	1.41277	0.0968397	0.355189	1.10393	-0.22853
	550	2.02757	1.8353	2.42653	2.20194	2.57006
	551	-2.88023	-2.67042	-1.9375	-2.79309	-2.56835
	552	-2.88023	-2.67042	-1.9375	-2.79309	-2.56835
	553	-2.88023	-2.67042	-1.9375	-2.79309	-2.56835
	554	-2.88023	-2.67042	-1.9375	-2.79309	-2.56835
	555	-0.829939	0.764026	-0.187842	-0.756356	-0.461743
	556	-1.25556	-0.0428309	0.318375	0.664669	-0.284207
	557	0.706602	0.595729	-0.512356	-0.733661	-1.57953
	558	-0.0304636	-0.00713601	-1.05522	0.267487	-1.09273
	559	0.257435	0.865096	0.446359	0.746193	0.537903
	560	0.550452	0.526587	-0.184223	1.08184	0.520056
	561	0.762137	0.846272	-0.241409	-0.593029	-0.408106
	562	0.784144	0.313093	-0.0678226	0.666305	0.525912
	563	1.40151	0.172193	0.570735	-1.49173	0.396113
	564	0.671604	-0.781916	-0.325609	0.705322	-1.21934
	565	-0.0287316	0.826822	1.122	0.100408	-0.0247684
	566	0.645462	1.72663	1.0049	1.13467	1.53833
	567	0.660559	-0.608048	1.11668	1.08528	1.30288
	568	0.406764	0.041101	0.152837	1.01322	-0.438636
	569	0.711639	0.426256	1.32341	0.827661	1.51134
	570	0.91264	-0.515157	1.06519	1.16165	-0.012919
	571	0.453336	0.661291	-0.0410208	1.15215	0.524332
	572	0.812283	0.868971	0.902706	1.19005	-0.758306
	573	0.615257	0.266687	1.23324	0.446843	-1.34344
	574	-0.201438	0.553392	0.595537	-0.727679	-1.37514
	575	0.640239	0.161866	0.853107	-0.655702	0.714869
	576	-1.32577	-1.22151	0.79958	-0.0837277	-0.683266
	577	-0.265778	0.0344268	0.507824	-0.0612812	1.4486
	578	1.72929	-0.62133	1.22036	-0.285822	-0.978834
	579	0.925103	-0.469175	1.18496	0.572815	0.540564
	580	-0.330013	0.424529	0.987485	0.253415	-1.37613
	581	0.639929	1.71959	1.03933	0.719924	1.54017
	582	0.689314	0.320529	0.753249	1.16383	1.49145
	583	0.685933	0.870614	0.485105	-0.228681	0.556505
	584	1.01117	0.905892	1.19184	-0.693201	1.72412
	585	0.339822	0.0564256	0.286902	1.07857	0.313975
	586	0.595349	1.61353	-0.0463678	0.546105	1.89479
	587	1.03085	1.38644	0.536459	-0.282537	1.97233
	588	1.76686	1.44697	0.249459	1.19726	1.96915
	589	1.03705	1.61766	0.504047	-0.627307	1.97964
	590	0.958457	0.230419	-0.363544	1.14075	1.68332
	591	0.980013	0.660051	0.385407	-0.718487	1.89222
	592	1.7948	0.929189	-1.05938	-0.528432	0.895486
	593	0.90894	0.437427	-1.17695	-0.94753	1.45844
	594	1.16229	0.653601	-0.157843	-0.593093	1.13151
	595	0.0390337	0.029159	-0.109909	0.0435293	0.49353
	596	-2.36988	-2.26102	-1.58877	0.061564	-2.1624
	597	-0.391211	-0.604318	0.0336553	-1.24679	-0.123248
	598	-0.654383	-1.31986	-0.569716	0.199399	-0.360811
	599	0.0621214	0.0305783	0.677608	0.0619998	0.514916
	600	1.81483	0.761346	1.4741	-1.413	-0.150232
	601	0.450418	0.852961	0.306253	-0.589762	0.544595
	602	0.0674327	0.217868	1.41892	-2.3975	0.922228
	603	-0.450384	-0.0240484	0.760297	-0.60411	0.500497
	604	1.90043	1.55015	0.889882	1.22165	0.62312
	605	-0.113671	-0.0433909	-1.64704	1.08636	1.05149
	606	-0.70237	-0.717684	0.733044	1.11767	0.0411043
	607	0.111524	0.0649758	1.27531	1.75236	0.714966
	608	-1.41534	-0.750096	-0.323138	0.0634147	-0.936715
	609	-1.08628	-0.594474	0.166043	0.127616	-0.486835
	610	-2.82276	-2.61047	-1.85594	0.706877	-2.57373
	611	-2.12277	-2.55441	-1.80284	1.1067	-1.92781
	612	-0.648016	-1.32029	-0.242747	0.667402	-0.710559
	613	-0.884345	-0.833955	-0.145386	1.20043	-0.516056
	614	-0.886106	-0.835792	-0.147886	1.09315	-0.515891
	615	0.0644517	0.0330093	0.680915	0.203927	0.514697
	616	-0.644061	0.414265	-1.17696	-0.783256	-0.49173
	617	0.70718	-0.402513	1.29302	0.537951	0.53821
	618	0.122024	0.495925	-0.157187	1.14266	-0.443202
	619	0.500356	-1.62512	0.543325	-0.129291	-1.54038
	620	0.81481	-0.568465	-0.338027	0.427927	-1.60956
	621	0.216399	-0.802931	1.18237	0.203908	-0.768192
	622	-0.41438	-0.325223	0.988568	0.221479	1.44468
	623	0.817417	0.0280915	-1.44645	0.560416	-1.58421
	624	0.604498	-0.407363	-0.906229	1.05194	-1.42176
	625	-0.400138	-0.00461354	-0.738259	1.04537	-1.43893
	626	0.795059	-0.309576	-1.03999	-1.57775	-1.02296
	627	1.78727	1.7111	-1.0332	2.13213	-2.27489
	628	1.47782	0.781266	-0.869512	1.22841	-1.35701
	629	1.38607	0.829001	0.745515	1.46221	1.52861
	630	1.25224	1.77273	1.58185	2.10363	1.57195
	631	1.91411	1.29771	1.55798	-0.0448628	1.58623
	632	1.17428	0.570583	0.715844	-0.0915886	0.56952
	633	1.97589	1.81023	1.61086	2.18508	1.59771
	634	1.82766	1.80277	1.60522	2.1819	1.5924
	635	1.73302	1.55621	1.59431	1.85682	1.5827
	636	0.673494	0.43609	1.48656	0.772979	-0.00551458
	637	0.976931	0.898364	0.421373	0.300502	0.758626
	638	-1.11783	-0.0862174	-0.581008	0.0902323	-1.45812
	639	0.296304	0.252214	0.406233	0.421428	-1.3761
	640	1.87266	1.51278	0.354971	1.94601	-0.148863
	641	1.86194	1.76378	-0.567969	2.13806	-0.174395
	642	0.977907	1.13189	-0.315532	2.04512	0.168917
	643	1.82766	1.80277	1.60522	2.1819	1.5924
	644	1.04601	0.934153	1.55372	1.20293	1.54238
	645	-1.49719	-1.5166	-1.03137	-1.46372	-1.14316
	646	-0.917109	-0.868134	-0.19189	-0.79508	-0.512984
	647	-1.14832	-0.884616	-0.206586	-0.799552	-0.728491
	648	-2.36638	-2.63968	-1.79496	-2.77989	-2.33966
	649	-0.733566	0.413859	-1.21561	0.829832	-1.44948
	650	0.848613	-0.992644	0.321806	0.366017	-0.241081
	651	1.76739	0.212638	0.461745	1.0532	-1.12182
	652	0.91264	-0.515157	1.06519	1.16165	-0.012919
	653	0.812283	0.868971	0.902706	1.19005	-0.758306
	654	-0.74244	0.625269	0.287035	1.13226	1.44059
	655	0.872123	-0.978816	0.71141	1.14297	-0.232169
	656	0.725089	0.689481	-1.06777	0.867783	-1.38889
	657	1.85648	0.943915	0.758918	0.679037	0.602002
	658	-0.876436	-0.850813	0.615677	-0.393474	-0.116961
	659	0.971929	0.648031	0.719954	-0.016398	0.915013
	660	0.339822	0.0564256	0.286902	1.07857	0.313975
	661	0.595349	1.61353	-0.0463678	0.546105	1.89479
	662	0.444364	-0.765654	0.68957	-0.0454754	0.504742
	663	0.509351	0.800676	-0.114266	-2.61372	-0.408084
	664	0.024793	0.0898633	0.919881	-0.728551	-0.752027
	665	-0.84938	-0.825962	0.766433	1.04778	-0.115992
	666	0.0687682	-0.083522	1.25227	-0.200839	0.527656
	667	0.990131	0.884235	1.2817	-1.14923	1.16517
	668	1.03085	1.38644	0.536459	-0.282537	1.97233
	669	1.22964	0.903563	1.50604	-0.966654	1.36616
	670	1.12806	1.12814	-0.172488	-0.550038	1.51126
	671	1.9076	1.7925	-0.447274	0.181817	2.3261
	672	1.92499	1.58085	0.396716	0.788168	2.1707
	673	1.08109	1.76768	0.487907	1.19539	2.31903
	674	1.07599	1.7494	1.09166	1.21141	1.5554
	675	1.07874	1.65637	0.644025	1.13051	2.31996
	676	1.03705	1.61766	0.504047	-0.627307	1.97964
	677	1.00497	0.931585	-0.0242453	0.0473196	2.28199
	678	0.289923	-0.0667837	0.14891	1.06897	1.0665
	679	2.02757	1.8353	2.42653	2.20194	2.57006
	680	2.02757	1.8353	2.42653	2.20194	2.57006
	681	2.02757	1.8353	2.42653	2.20194	2.57006
	682	2.02757	1.8353	2.42653	2.20194	2.57006
	683	2.02757	1.8353	2.42653	2.20194	2.57006
	684	2.02757	1.8353	2.42653	2.20194	2.57006
	685	-2.76407	-1.43616	-1.46661	-0.999344	-2.14451
	686	0.438299	1.30535	-0.0185579	0.963415	-0.619209
	687	0.770479	1.46849	0.0536673	1.59863	-0.00406977
	688	2.02757	1.8353	2.42653	2.20194	2.57006
	689	0.926153	0.879757	-0.403708	1.75422	-0.96791
	690	-2.88023	-2.67042	-1.9375	-2.79309	-2.56835
	691	-2.88023	-2.67042	-1.9375	-2.79309	-2.56835
	692	-2.88023	-2.67042	-1.9375	-2.79309	-2.56835
	693	-2.88023	-2.67042	-1.9375	-2.79309	-2.56835
	694	-2.88023	-2.67042	-1.9375	-2.79309	-2.56835
	695	-2.88023	-2.67042	-1.9375	-2.79309	-2.56835
	696	-2.88023	-2.67042	-1.9375	-2.79309	-2.56835
	697	-2.88023	-2.67042	-1.9375	-2.79309	-2.56835
	698	-2.88023	-2.67042	-1.9375	-2.79309	-2.56835
	699	-2.88023	-2.67042	-1.9375	-2.79309	-2.56835
	700	-2.88023	-2.67042	-1.9375	-2.79309	-2.56835
	701	-2.88023	-2.67042	-1.9375	-2.79309	-2.56835
	702	-2.88023	-2.67042	-1.9375	-2.79309	-2.56835
	703	-2.88023	-2.67042	-1.9375	-2.79309	-2.56835
	704	-2.88023	-2.67042	-1.9375	-2.79309	-2.56835
	705	-2.88023	-2.67042	-1.9375	-2.79309	-2.56835
	706	-0.50088	-2.42446	0.674046	1.46477	0.0341927
	707	-1.87222	-1.76227	-1.17383	-1.79677	-1.29843
	708	-2.88023	-2.67042	-1.9375	-2.79309	-2.56835
	709	-0.679019	-1.35263	-0.286751	-1.22083	-0.707652
	710	-0.426118	-1.2172	0.202172	-0.995405	-0.298495
	711	-0.917109	-0.868134	-0.19189	-0.79508	-0.512984
	712	0.0644517	0.0330093	0.680915	0.203927	0.514697
	713	-2.36638	-2.63968	-1.79496	-2.77989	-2.33966
	714	-2.88023	-2.67042	-1.9375	-2.79309	-2.56835
	715	-0.777297	-2.15377	-0.778111	-1.90354	0.390357
	716	0.0644517	0.0330093	0.680915	0.203927	0.514697
	717	0.0644517	0.0330093	0.680915	0.203927	0.514697
	718	-2.88023	-2.67042	-1.9375	-2.79309	-2.56835
	719	-0.548204	0.807572	-1.70967	0.748481	-0.288814
	720	-0.715868	-0.698269	-0.150421	0.0208669	0.615675
	721	-0.628091	-0.863817	-0.468851	0.457516	-1.1233
	722	0.645758	0.179711	0.458447	0.420491	0.701792
	723	-1.3681	-1.23441	-0.301411	-0.748153	-0.711777
	724	0.541555	-0.198	-1.47746	-0.156869	-0.066319
	725	1.5443	-0.281445	1.4875	0.566748	-0.945592
	726	0.293261	-1.40234	0.0613978	0.485827	-1.43445
	727	0.848613	-0.992644	0.321806	0.366017	-0.241081
	728	0.946987	0.194749	0.725319	0.961788	0.340741
	729	0.666329	0.427041	0.802654	-0.583867	0.552169
	730	0.837428	-0.982623	0.275946	1.135	-1.02352
	731	0.140309	0.67323	0.526423	0.815218	1.86337
	732	1.00497	0.931585	-0.0242453	0.0473196	2.28199
	733	0.503994	1.01001	-1.18966	-0.62208	1.29064
	734	-0.777662	0.596776	0.558576	0.121662	0.500355
	735	-0.089528	1.45803	-0.517589	0.0601185	1.63927
	736	-0.57197	0.812871	-0.569116	-0.632278	0.984134
	737	0.514373	0.878886	-0.974904	0.258539	0.888018
	738	-0.00743199	-0.00200731	-0.75216	-1.72688	0.479904
	739	0.495466	0.389953	0.601161	-0.0988292	0.530722
	740	0.36963	-1.02376	0.133588	0.223312	-0.469392
	741	1.24733	-1.0356	0.546129	-1.34352	-0.424623
	742	0.468699	-0.542217	0.322401	-0.622598	1.06835
	743	1.36038	0.88551	0.167014	-0.572543	0.00827445
	744	-0.541018	-1.69345	0.153319	-1.8153	-1.10412
	745	1.33929	0.619044	-0.653245	-1.54258	0.525451
	746	-1.31322	-1.45581	-0.789358	-1.57651	-0.135081
	747	-0.96612	-1.42996	-0.465109	-1.56029	-0.535968
	748	-0.925948	-0.877355	-0.204436	-1.33342	-0.512155
	749	-1.12014	-0.855341	-0.166839	0.880757	-0.711236
	750	-2.32421	-2.59329	-1.84943	-0.280992	-2.19624
	751	0.0511164	0.0190978	0.661988	-0.608264	0.515948
	752	0.100407	0.845903	0.681703	1.10268	-0.194178
	753	1.2968	0.502897	-0.222499	0.283744	0.545815
	754	1.86743	0.70458	1.3036	1.21132	0.607842
	755	1.46662	0.41337	1.3955	0.323202	0.243534
	756	0.00973126	0.347214	-1.08912	-1.51938	0.670994
	757	1.45305	0.662232	0.449177	0.448867	0.178745
	758	0.940235	0.875328	-0.0934662	-0.720634	0.551549
	759	1.0445	0.940546	1.32932	1.86801	1.34737
	760	-0.694866	-0.828188	-1.04744	0.726509	-0.361803
	761	-0.221887	0.0336621	-0.304584	1.11881	0.476409
	762	0.405071	-0.728326	0.0726927	2.06458	0.688543
	763	0.480722	-0.72845	0.207806	2.06973	0.524714
	764	0.935187	0.857077	0.673575	0.310427	-0.915636
	765	-0.707004	0.816421	-0.122711	0.715994	0.489465
	766	0.768427	1.67788	0.434829	1.26326	-0.906195
	767	0.689682	0.856863	-0.657033	1.15258	-1.03551
	768	-0.180441	0.0128654	0.246129	1.1352	-0.494073
	769	0.208414	0.826162	0.23387	0.152606	-0.612071
	770	-0.00511278	0.836873	-0.321388	1.46226	-0.637624
	771	0.340956	0.856981	-0.555929	1.35361	-0.436323
	772	0.956396	0.905545	-0.515302	1.08145	0.536155
	773	0.495332	0.834931	0.654679	-0.468218	-0.394268
	774	0.310924	0.526161	0.709478	1.05633	0.535547
	775	-2.45345	-2.59763	-1.59651	0.118756	-2.38247
	776	-1.56286	-1.6007	-0.412871	1.06071	-1.72347
	777	-1.26606	-1.40738	-0.72744	1.05764	-0.00607939
	778	-2.43162	-2.25435	-1.64829	-0.721414	-1.97617
	779	-2.83264	-2.62078	-1.86996	0.105217	-2.57281
	780	-1.83636	-1.47603	-0.799377	0.488348	-1.34312
	781	-0.410117	-1.42455	0.24228	0.745271	-0.308632
	782	-1.56845	-1.70537	-0.869302	1.11296	-1.53195
	783	-2.30096	-2.57143	-1.7021	1.20447	-2.3458
	784	0.0707382	-0.184473	0.707235	1.35294	0.505471
	785	-0.144105	-0.170917	0.932727	-0.745273	1.4599
	786	0.999837	0.931314	-0.0213134	1.16599	1.49961
	787	0.0372194	0.630391	-1.67004	1.04153	0.110191
	788	0.0637566	0.633588	-0.672311	0.645755	0.495595
	789	0.275432	0.747915	-0.882527	0.254371	0.501792
	790	-1.67305	0.42659	-0.0574685	0.0304514	0.449587
	791	0.365008	1.59417	-0.354138	1.16239	1.11254
	792	0.316551	-0.516675	-0.817557	1.1051	0.464678
	793	0.363	1.38467	-1.49959	-0.259237	-2.16677
	794	-0.55432	-0.0690107	-0.801688	-1.945	-1.08105
	795	0.0265646	0.88257	0.687663	1.16218	1.48427
	796	0.827135	-0.690286	0.306344	0.792809	-1.78419
	797	0.564354	0.661713	1.26513	0.476777	1.513
	798	-0.075839	0.326628	-1.77256	-0.155594	-2.39011
	799	0.249488	-0.717697	-1.73804	0.824714	-2.41243
	800	0.660265	0.141495	-0.467852	1.07291	-0.667855
	801	0.382694	-0.558433	0.67501	-0.0881635	0.114505
	802	-1.157	-1.02218	-0.416533	-1.47892	-0.209291
	803	-0.674249	0.0457735	-0.652583	-0.778946	-0.846942
	804	-0.284426	0.173705	-1.13824	-0.917158	-2.02553
	805	-0.356274	0.269813	0.56261	0.549605	0.738003
	806	-0.570404	0.142238	0.543813	1.13397	0.463454
	807	1.86194	1.76378	-0.567969	2.13806	-0.174395
	808	-0.877303	-0.852894	0.612081	-0.777548	0.064297
	809	1.04601	0.934153	1.55372	1.20293	1.54238
	810	1.04601	0.934153	1.55372	1.20293	1.54238
	811	-0.819322	0.0894933	0.661755	-0.754749	0.319576
	812	-0.90337	-0.871704	0.423743	-1.05434	-0.49567
	813	-0.613363	-0.852861	0.0281721	-1.05798	-0.308646
	814	-0.886987	-0.0443554	0.811273	-1.02833	0.0741564
	815	0.727031	0.907601	1.11524	0.551295	1.52155
	816	-1.39154	0.776607	-1.39932	1.4739	-0.338788
	817	-0.867087	0.731306	-0.441464	-2.6495	-0.464528
	818	-2.83075	-1.74388	-1.9352	-2.77111	-2.53926
	819	-2.6946	0.603228	-1.9183	-2.71628	-2.09064
	820	-2.70589	0.593898	-1.9294	-2.71565	-2.46586
	821	-1.87367	-1.51494	-0.852325	-1.78365	-1.33962
	822	-0.956794	-0.628414	-0.303332	-0.506902	-0.491258
	823	0.0644517	0.0330093	0.680915	0.203927	0.514697
	824	-2.18658	-2.62098	-1.89341	-2.77968	-1.92182
	825	-1.61604	-1.75501	-0.936846	-1.78535	-1.52749
	826	0.0644517	0.0330093	0.680915	0.203927	0.514697
	827	-0.777297	-2.15377	-0.778111	-1.90354	0.390357
	828	-0.917109	-0.868134	-0.19189	-0.79508	-0.512984
	829	0.0644517	0.0330093	0.680915	0.203927	0.514697
	830	0.0136985	-0.640509	0.657066	-0.765084	0.495533
	831	0.0644517	0.0330093	0.680915	0.203927	0.514697
	832	0.575658	0.372723	0.269205	-1.50549	-0.946755
	833	0.0634668	-0.442887	-0.247696	0.282406	-0.47258
	834	1.17904	0.1647	0.234996	0.322201	-0.404836
	835	0.418081	0.0821857	0.851234	0.772113	1.47916
	836	-0.081593	0.036221	-0.422562	0.845388	0.478952
	837	1.42	0.195614	0.177638	0.1153	0.551847
	838	0.887977	-0.295447	0.116198	-0.469842	0.519812
	839	0.288334	-0.431677	-0.239296	0.280567	-0.464519
	840	-0.206745	0.264649	-0.224392	-0.631303	1.44003
	841	0.784144	0.313093	-0.0678226	0.666305	0.525912
	842	1.40151	0.172193	0.570735	-1.49173	0.396113
	843	1.5443	-0.281445	1.4875	0.566748	-0.945592
	844	-0.213586	-0.331549	0.884145	0.301374	0.694586
	845	0.625406	-1.50702	0.0583536	-0.198239	-1.42436
	846	0.224989	-0.231738	0.641895	-0.112584	-0.813168
	847	-0.0287316	0.826822	1.122	0.100408	-0.0247684
	848	1.18245	1.56254	0.831894	0.270388	-1.29607
	849	0.406764	0.041101	0.152837	1.01322	-0.438636
	850	0.711639	0.426256	1.32341	0.827661	1.51134
	851	0.862224	0.83946	-1.71332	-2.64576	0.484009
	852	1.79387	0.0204167	0.744237	0.831561	0.0171889
	853	1.01124	0.927697	0.554451	1.17994	1.32778
	854	1.01117	0.905892	1.19184	-0.693201	1.72412
	855	1.04533	1.40094	0.678399	1.19349	1.53328
	856	0.977005	0.119258	0.413587	0.211418	2.26793
	857	0.93141	-0.154638	-0.825646	0.528045	2.22482
	858	1.04601	0.934153	1.55372	1.20293	1.54238
	859	-2.10635	-2.2666	-1.46911	-2.19989	-2.14338
	860	1.22343	1.18756	1.82481	1.42528	1.74934
	861	-2.32087	-2.2724	-1.56	-2.20703	-1.93833
	862	-0.0638973	1.6716	0.331996	2.11845	-0.0280833
	863	-2.88023	-2.67042	-1.9375	-2.79309	-2.56835
	864	-2.88023	-2.67042	-1.9375	-2.79309	-2.56835
	865	-2.88023	-2.67042	-1.9375	-2.79309	-2.56835
	866	-2.88023	-2.67042	-1.9375	-2.79309	-2.56835
	867	0.594247	1.33595	1.4995	1.20661	0.232193
	868	1.01997	0.345045	2.32861	2.15368	0.422873
	869	0.0751772	0.359928	1.44559	1.17737	-0.998464
	870	1.87398	0.494775	1.5679	1.1768	0.985687
	871	1.87843	0.946645	1.41385	0.483488	0.827534
	872	0.369334	0.688075	1.7443	2.13287	1.1299
	873	1.04601	0.934153	1.55372	1.20293	1.54238
	874	1.04601	0.934153	1.55372	1.20293	1.54238
	875	0.758317	0.893228	0.979152	1.74827	0.00225114
	876	-2.63468	0.668181	-1.82834	1.62117	-2.47254
	877	-1.60383	0.701563	-0.756744	-1.72755	-0.840957
	878	-2.83075	-1.74388	-1.9352	-2.77111	-2.53926
	879	-2.6946	0.603228	-1.9183	-2.71628	-2.09064
	880	-2.70589	0.593898	-1.9294	-2.71565	-2.46586
	881	-2.70589	0.593898	-1.9294	-2.71565	-2.46586
	882	-2.57044	-2.3227	-1.59437	-2.56374	-2.53945
	883	-1.87367	-1.51494	-0.852325	-1.78365	-1.33962
	884	0.812348	0.85606	1.46399	1.20455	-1.30381
	885	1.45611	0.933008	0.0130429	0.236072	0.570197
	886	1.92499	1.58085	0.396716	0.788168	2.1707
	887	0.965808	1.13427	-1.14624	0.267031	1.51495
	888	-0.0414936	0.119209	0.497257	0.536301	1.2796
	889	1.27989	0.649926	-0.512878	-1.12655	1.09067
	890	0.309647	0.0658613	0.6346	-0.537586	0.712157
	891	-1.22433	-0.23913	0.719517	-0.642167	1.77293
	892	0.994765	1.02649	0.0958353	0.293728	1.48833
	893	0.245467	0.817959	-0.700915	-1.28495	-0.0617256
	894	0.56163	1.35273	-0.401814	-0.103397	1.87871
	895	0.544458	0.437691	0.309734	-0.10755	1.68948
	896	-0.918356	-0.869435	-0.193661	-0.871044	-0.512867
	897	-2.85574	-2.64487	-1.90273	-1.30127	-2.57064
	898	-2.85465	-2.64374	-1.9012	-1.23531	-2.57074
	899	0.393096	0.782794	1.05341	-1.69925	-1.5334
	900	0.879955	0.0394415	0.439379	-2.48202	0.357242
	901	-0.631281	1.35998	-0.86233	-1.29202	-0.473206
	902	-0.0759354	0.832888	-0.910107	-1.57451	1.44629
	903	-0.0125089	0.2736	-0.884998	0.170848	0.83535
	904	1.03059	0.937522	0.84072	1.18576	1.71048
	905	1.05243	0.945448	1.45294	2.14462	1.35013
	906	1.05808	0.950113	1.45849	2.1443	1.53774
	907	1.06372	0.954777	1.46404	2.14398	1.72535
	908	-0.36823	0.819177	-0.592507	1.2624	-0.498833
	909	-0.374749	0.845863	0.738633	1.74958	0.350805
	910	-0.684407	0.789737	-0.615318	2.07028	-1.65696
	911	0.608815	-0.744967	0.511044	2.08225	-0.449221
	912	-0.58838	0.806352	0.438685	0.52255	-0.038226
	913	-0.00397607	0.824054	0.451809	1.16343	-0.956498
	914	0.54654	0.878802	0.504938	2.11778	-0.44053
	915	-0.49427	-0.0352602	0.40351	0.928338	-1.74046
	916	-1.0444	-0.557173	-0.773653	0.0752731	-1.09781
	917	-0.892616	-0.403308	0.180254	0.699201	-1.67401
	918	0.422217	0.847895	0.259741	0.49642	-0.372704
	919	0.258642	0.845782	-0.479411	1.14643	-0.594628
	920	0.364577	0.851731	0.472948	0.962189	-0.407479
	921	-0.172076	0.854222	0.283194	1.15118	0.687549
	922	0.187665	0.826068	-0.339546	1.29233	-1.38505
	923	-0.949709	-1.41413	-0.398831	-0.639774	-0.536165
	924	-0.916704	-0.867712	-0.191316	-0.77043	-0.513022
	925	-0.331812	-0.21423	0.654998	0.191368	0.116705
	926	-1.34914	-0.962461	-0.5704	0.416714	-1.0787
	927	0.252572	0.761269	-0.286224	1.14492	0.514193
	928	-0.144064	-0.19942	-1.45624	1.08874	0.442024
	929	0.696244	0.881528	0.713078	1.77335	-0.391838
	930	0.55663	0.874551	-0.864723	1.76904	-0.438028
	931	0.286649	0.833009	-1.49429	0.0475377	-0.459244
	932	-0.052995	0.850937	-0.0956184	0.827951	0.512663
	933	0.919551	0.882608	-0.865127	1.15073	-0.423707
	934	0.018424	0.00829427	0.0582832	0.191589	-0.45241
	935	0.674779	-0.631572	0.272142	0.716449	0.503024
	936	0.685909	0.745365	-0.686091	0.204233	-0.427845
	937	-2.15933	-2.5695	-1.70312	1.18598	-2.54791
	938	-0.822346	0.349999	-0.525216	0.10044	0.463226
	939	-0.849688	-0.838403	1.00024	-0.769769	0.630286
	940	-0.149941	-0.686861	-0.188303	-0.0340297	0.464207
	941	-0.488863	0.830939	-0.731683	-0.427924	1.43345
	942	0.970021	0.803045	-0.202426	0.710585	1.09745
	943	0.973283	0.908278	-0.214342	-0.165694	1.49725
	944	-0.811196	0.480953	-0.916576	-0.643974	1.40818
	945	0.1036	0.596587	-0.152889	-0.744552	0.513893
	946	0.286222	0.876175	-0.654075	0.51222	1.08287
	947	0.521759	0.192812	0.733087	1.02679	1.10518
	948	-0.640826	0.702407	0.00788457	-0.547326	1.06753
	949	0.119582	0.767051	0.235317	1.08648	1.09554
	950	0.899067	0.863601	-0.795569	1.1542	-1.19238
	951	0.904853	0.868805	-0.841556	0.944499	-0.837193
	952	-1.95155	-1.80628	-1.52582	-2.53846	-2.50179
	953	0.402744	0.896416	1.93545	0.319911	1.90943
	954	0.908586	0.926153	1.91742	0.89038	1.71796
	955	1.50553	1.22156	1.05931	1.62362	1.93654
	956	1.19946	0.947057	1.56676	1.52392	1.54719
	957	-0.0767031	0.0208605	1.08711	-0.107224	0.521267
	958	0.898612	0.92162	1.74688	0.886786	1.54316
	959	-0.315068	-0.823575	0.677983	-1.03879	0.320144
	960	0.714058	0.882198	1.49206	-0.965505	1.5351
	961	0.886622	0.920883	1.3379	0.877194	1.53206
	962	0.836035	0.868209	1.26282	-2.19777	1.5367
	963	-0.0885617	-2.23772	0.831359	-2.29254	0.454268
	964	-0.0822359	-2.00085	0.615493	-2.29199	0.455838
	965	0.712276	-2.08182	0.703236	-2.27721	0.716742
	966	-0.249818	0.875779	1.35203	1.55503	1.5186
	967	0.14203	0.872583	1.1297	1.56093	0.549566
	968	-0.504326	0.840117	1.31109	1.55178	0.531817
	969	-2.15671	0.346724	0.180057	-0.953582	-1.24974
	970	-0.628091	-0.863817	-0.468851	0.457516	-1.1233
	971	0.541555	-0.198	-1.47746	-0.156869	-0.066319
	972	-0.0304636	-0.00713601	-1.05522	0.267487	-1.09273
	973	0.15315	0.0239573	-0.697373	0.736952	-0.468997
	974	0.00148968	0.0353247	-1.67269	0.532284	0.449948
	975	0.257435	0.865096	0.446359	0.746193	0.537903
	976	0.043564	-0.0857421	1.06931	0.254307	-0.428069
	977	0.93081	0.0557444	1.47493	0.30863	-0.383817
	978	1.18917	1.38066	-0.835833	0.327442	0.928823
	979	0.208179	1.6097	0.752907	1.18151	2.12234
	980	-2.88023	-2.67042	-1.9375	-2.79309	-2.56835
	981	-2.88023	-2.67042	-1.9375	-2.79309	-2.56835
	982	-2.88023	-2.67042	-1.9375	-2.79309	-2.56835
	983	1.10039	0.943078	1.35511	1.58295	1.53804
	984	-2.29853	0.638598	-1.67324	-2.03342	-1.88247
	985	-0.917109	-0.868134	-0.19189	-0.79508	-0.512984
	986	-2.88023	-2.67042	-1.9375	-2.79309	-2.56835
	987	-0.822824	-0.688635	-0.498008	-0.855381	-2.40948
	988	0.00148968	0.0353247	-1.67269	0.532284	0.449948
	989	0.043564	-0.0857421	1.06931	0.254307	-0.428069
	990	0.871845	-0.832787	0.0423683	0.184832	0.669197
	991	1.41277	0.0968397	0.355189	1.10393	-0.22853
	992	0.780491	-0.812261	1.06853	1.14849	1.09244
	993	-2.61396	-1.0053	-0.201046	0.778281	0.199739
	994	0.0634668	-0.442887	-0.247696	0.282406	-0.47258
	995	0.938419	-0.881956	-0.503154	0.180426	-1.5812
	996	1.22347	-0.0754453	0.117344	-0.135088	-1.11666
	997	-0.081593	0.036221	-0.422562	0.845388	0.478952
	998	1.42	0.195614	0.177638	0.1153	0.551847
	999	0.887977	-0.295447	0.116198	-0.469842	0.519812
	1000	0.913629	0.00643245	-0.181275	0.759778	0.517876
	1001	1.28483	0.514019	0.476077	-0.574004	-0.381769
	1002	0.559713	-0.0757056	1.43787	-0.711228	-0.397797
	1003	0.224989	-0.231738	0.641895	-0.112584	-0.813168
	1004	0.720704	0.884221	1.2892	0.501366	0.576796
	1005	1.18245	1.56254	0.831894	0.270388	-1.29607
	1006	-0.0183928	0.843739	0.932507	1.10549	-0.0321087
	1007	0.693186	1.33389	1.24846	1.14229	-1.31106
	1008	1.16343	1.53747	0.978698	-1.20781	-1.28887
	1009	1.82363	1.4674	1.24739	-0.775171	-1.26326
	1010	-0.342903	-0.461947	0.450556	0.246688	0.123255
	1011	-0.338063	0.799225	1.09802	0.964241	-1.15775
	1012	0.974567	-1.11058	-0.0975402	0.533303	-0.458826
	1013	1.2834	0.931313	0.758399	1.1915	0.908618
	1014	0.691729	0.456912	0.726351	1.16969	0.546282
	1015	0.926425	0.844469	0.441147	-2.5293	0.542374
	1016	1.79387	0.0204167	0.744237	0.831561	0.0171889
	1017	1.02447	0.91761	1.32552	0.253981	1.53823
	1018	1.02292	0.932734	0.766204	1.18446	1.52099
	1019	0.0725031	0.0365969	0.895693	0.668893	0.332069
	1020	-0.191387	-0.500074	1.42775	-0.353584	-0.0892833
	1021	1.00166	0.917013	0.563969	0.554199	1.3294
	1022	-1.51491	-0.0791831	0.656872	-2.20617	-0.4828
	1023	0.402238	-0.542521	1.04679	-0.737125	0.521522
	1024	1.01804	1.37163	0.333034	0.484359	1.33759
	1025	1.01779	0.922785	0.868819	0.321384	1.71312
	1026	-0.84938	-0.825962	0.766433	1.04778	-0.115992
	1027	0.0687682	-0.083522	1.25227	-0.200839	0.527656
	1028	1.43139	1.13516	-1.25299	0.311736	0.541948
	1029	1.0547	1.54665	0.0217406	1.11334	2.29965
	1030	1.90121	1.36672	-0.205198	1.12113	2.14673
	1031	1.07599	1.7494	1.09166	1.21141	1.5554
	1032	0.587042	0.58401	0.537484	1.16014	2.26889
	1033	1.12123	0.386253	-0.507952	1.14275	2.08365
	1034	1.41654	0.0505594	0.367644	1.1597	2.4462
	1035	0.93141	-0.154638	-0.825646	0.528045	2.22482
	1036	1.58369	-0.0701313	-1.19934	1.12502	2.23738
	1037	0.516607	0.642095	-0.825497	-0.416196	1.85299
	1038	0.289923	-0.0667837	0.14891	1.06897	1.0665
	1039	0.733573	1.7168	-0.723566	-0.593659	2.09278
	1040	0.944701	0.669043	0.109941	0.288945	0.352727
	1041	-1.50759	-0.273591	-0.425436	1.08746	-0.527229
	1042	0.670628	0.0261045	-0.741546	0.503101	0.496494
	1043	0.0164808	0.0442153	-1.42671	1.03217	0.455554
	1044	0.916592	0.732551	-0.229946	-1.53863	0.545577
	1045	-0.0150259	0.00194009	-1.15818	-1.4627	0.468283
	1046	-0.069976	0.574915	-0.782798	0.244071	1.04228
	1047	-0.405831	-0.822117	-0.817212	-0.877531	0.418096
	1048	0.528126	0.869228	-0.112917	-0.104356	0.724797
	1049	-1.84636	-1.48533	-0.807832	0.217534	-1.53023
	1050	-0.933858	-0.885607	-0.215663	-1.81516	-0.511413
	1051	-1.55734	-1.25779	-0.806613	-0.904861	-0.955718
	1052	0.04662	0.0144072	0.655606	-0.882116	0.516369
	1053	-1.28319	-0.07	0.585282	-0.360468	-0.661915
	1054	0.910623	0.709588	0.622134	-1.03402	-0.750514
	1055	0.0505819	0.339635	0.657034	1.09247	-1.00212
	1056	0.545753	-0.0504062	0.687272	0.894328	-0.431779
	1057	1.72969	-0.033261	0.257251	-1.97819	-0.189415
	1058	-0.0509436	1.06653	-0.12484	-0.462765	0.522489
	1059	1.50735	1.71226	0.964435	0.13753	-0.187705
	1060	0.835772	0.831041	-0.26416	-1.46883	-0.601367
	1061	0.854489	0.260019	-1.43724	-1.71992	0.515724
	1062	0.959718	1.37777	-0.856237	0.282519	0.543884
	1063	0.455422	1.1128	-1.03017	-1.10016	1.85479
	1064	-0.476933	0.608013	-1.70786	-0.981496	1.05588
	1065	0.0748558	0.644247	-0.875078	-0.765223	1.82868
	1066	0.921935	0.44703	-0.455992	-1.50889	1.47985
	1067	1.00873	1.58731	0.462215	-2.58171	2.10796
	1068	0.954982	0.878488	0.115916	-1.93529	1.51008
	1069	0.937831	0.86663	-0.109322	-2.61047	1.50542
	1070	-0.0878897	0.375153	-0.767482	0.766549	0.479998
	1071	1.96627	1.79768	1.59213	0.887847	1.98783
	1072	-0.813145	-0.807453	1.46026	2.07357	-0.0993445
	1073	0.118015	0.0744072	1.19598	2.31054	0.711594
	1074	1.0563	0.944881	1.56832	1.82924	1.54141
	1075	1.04902	0.941887	1.44809	1.93673	1.35045
	1076	0.889833	0.647145	-0.676882	2.03069	-1.7059
	1077	-2.81822	-2.60574	-1.84949	0.98337	-2.57416
	1078	-1.55361	-2.14657	-1.4155	1.02093	-0.429763
	1079	-0.914166	-0.963335	-0.380509	0.110187	-0.523549
	1080	-0.901815	-0.85218	-0.170183	0.136394	-0.514418
	1081	-2.75051	-1.68076	-1.8353	0.0589714	-1.39764
	1082	-2.84203	-2.63302	-1.8882	-1.1547	-2.19564
	1083	-0.914899	-0.865829	-0.188754	-0.660513	-0.513191
	1084	-1.55007	-1.2536	-0.687442	-0.694331	-0.935637
	1085	-0.362999	-0.571347	-0.00959666	0.904097	-0.279439
	1086	0.0799531	0.0491804	0.702917	1.14804	0.513244
	1087	-1.25661	-0.0379611	0.393397	0.983927	-0.295134
	1088	-1.11732	-0.852274	-0.162582	1.08868	-0.731398
	1089	-2.81352	-2.60083	-1.84282	1.26986	-2.5746
	1090	-2.81822	-2.60574	-1.84949	0.98337	-2.57416
	1091	0.0748877	0.0438962	0.695728	0.839539	0.513719
	1092	-0.156865	0.2431	0.647778	-0.739321	0.515691
	1093	0.471116	0.00336053	-0.925378	-0.765145	-0.460155
	1094	0.791825	0.0106172	0.322593	1.50433	0.52475
	1095	0.900046	0.771314	-1.32949	1.13723	-0.439778
	1096	-0.0418603	0.0908886	-1.52423	-0.468243	-0.819091
	1097	-1.9291	-2.44813	-1.55926	0.657562	-2.17416
	1098	-0.694423	-0.955331	-0.375082	0.398719	-0.844531
	1099	0.489767	-0.813665	1.43794	0.600293	-1.37476
	1100	-0.542959	0.794864	1.41854	0.295528	-0.437617
	1101	-1.33473	-0.246685	0.120568	0.97091	-0.156783
	1102	-0.403555	0.250218	-1.37447	-0.364865	-2.39221
	1103	0.951789	0.897781	-0.33654	1.16177	0.163392
	1104	1.84129	1.74	-0.298326	2.14671	-1.14404
	1105	1.82442	0.819921	-0.112814	1.77375	-0.0206407
	1106	1.41149	1.59546	0.358979	2.15206	-1.69995
	1107	1.50436	0.574491	1.54365	-0.000300708	1.55061
	1108	1.53228	1.0737	1.53716	-0.331339	1.56722
	1109	1.0565	1.6557	0.77337	2.6417	0.59048
	1110	0.700605	1.85703	0.758439	2.57312	0.584397
	1111	1.94847	1.7949	1.26646	2.17841	0.995787
	1112	-0.260772	-0.0736766	1.47599	-0.0634961	1.47094
	1113	-0.877303	-0.852894	0.612081	-0.777548	0.064297
	1114	0.447758	0.021983	-1.04739	1.05807	-2.17942
	1115	0.866287	-0.0577199	0.0232734	0.273669	-1.00154
	1116	0.941545	0.889313	-0.346622	1.16234	-0.177214
	1117	1.94847	1.7949	1.26646	2.17841	0.995787
	1118	-0.260772	-0.0736766	1.47599	-0.0634961	1.47094
	1119	-1.44538	-0.778986	-0.360859	-1.07796	-1.31018
	1120	-1.09962	-0.608386	0.147116	-0.684574	-0.485585
	1121	0.0644517	0.0330093	0.680915	0.203927	0.514697
	1122	0.177908	-0.184997	-0.186163	0.367039	0.488785
	1123	-0.556735	0.44376	-1.18077	0.51339	-0.322324
	1124	1.28483	0.514019	0.476077	-0.574004	-0.381769
	1125	0.0147838	-0.961014	0.799791	-0.685878	-1.78438
	1126	0.946987	0.194749	0.725319	0.961788	0.340741
	1127	0.453336	0.661291	-0.0410208	1.15215	0.524332
	1128	0.615257	0.266687	1.23324	0.446843	-1.34344
	1129	-0.201438	0.553392	0.595537	-0.727679	-1.37514
	1130	0.640239	0.161866	0.853107	-0.655702	0.714869
	1131	-1.32577	-1.22151	0.79958	-0.0837277	-0.683266
	1132	0.812348	0.85606	1.46399	1.20455	-1.30381
	1133	-0.265778	0.0344268	0.507824	-0.0612812	1.4486
	1134	1.10084	0.444125	0.725589	1.17934	-0.0122557
	1135	0.658166	1.32606	0.243111	0.766446	-1.33759
	1136	-0.330013	0.424529	0.987485	0.253415	-1.37613
	1137	0.639929	1.71959	1.03933	0.719924	1.54017
	1138	0.689314	0.320529	0.753249	1.16383	1.49145
	1139	1.2834	0.931313	0.758399	1.1915	0.908618
	1140	0.645296	-1.49697	0.442818	0.358184	-1.41511
	1141	0.140309	0.67323	0.526423	0.815218	1.86337
	1142	1.00166	0.917013	0.563969	0.554199	1.3294
	1143	-1.51491	-0.0791831	0.656872	-2.20617	-0.4828
	1144	0.308856	0.216649	1.09575	0.0526267	-1.35749
	1145	0.402238	-0.542521	1.04679	-0.737125	0.521522
	1146	0.950832	0.745701	0.29372	0.0560646	0.368577
	1147	1.01804	1.37163	0.333034	0.484359	1.33759
	1148	1.01779	0.922785	0.868819	0.321384	1.71312
	1149	1.43139	1.13516	-1.25299	0.311736	0.541948
	1150	0.0560056	0.473286	-0.592751	0.117961	0.718563
	1151	0.149023	1.11076	0.0681094	1.155	1.63933
	1152	0.587042	0.58401	0.537484	1.16014	2.26889
	1153	1.12123	0.386253	-0.507952	1.14275	2.08365
	1154	0.955454	0.353323	-0.339126	-0.612082	2.25707
	1155	1.60889	0.346391	0.555189	1.1811	0.569093
	1156	0.980013	0.660051	0.385407	-0.718487	1.89222
	1157	1.7948	0.929189	-1.05938	-0.528432	0.895486
	1158	1.88749	0.823132	1.19141	-0.547722	2.15484
	1159	1.87054	1.77581	-1.14037	-0.163765	1.91324
	Bartlett scores
	Case index	AWA	DESC	NJ	NR	OBS
	0	1.99832	1.84067	0.260547	2.24893	0.771082
	1	-2.92321	-2.71925	-1.97059	-2.86344	-2.59129
	2	-2.92321	-2.71925	-1.97059	-2.86344	-2.59129
	3	-2.92321	-2.71925	-1.97059	-2.86344	-2.59129
	4	-2.92321	-2.71925	-1.97059	-2.86344	-2.59129
	5	-2.92321	-2.71925	-1.97059	-2.86344	-2.59129
	6	-2.92321	-2.71925	-1.97059	-2.86344	-2.59129
	7	-2.92321	-2.71925	-1.97059	-2.86344	-2.59129
	8	-2.92321	-2.71925	-1.97059	-2.86344	-2.59129
	9	-2.92321	-2.71925	-1.97059	-2.86344	-2.59129
	10	-2.92321	-2.71925	-1.97059	-2.86344	-2.59129
	11	-2.92321	-2.71925	-1.97059	-2.86344	-2.59129
	12	-2.92321	-2.71925	-1.97059	-2.86344	-2.59129
	13	-2.92321	-2.71925	-1.97059	-2.79201	-2.59129
	14	-2.92321	-2.71925	-1.97059	-2.86344	-2.59129
	15	-2.92321	-2.71925	-1.97059	-2.79201	-2.59129
	16	0.0297083	-2.2093	0.761264	-2.44782	0.544839
	17	0.925769	-2.35101	0.820268	-2.44782	0.803313
	18	-0.206581	-2.71925	1.43443	1.64207	0.742468
	19	-1.51705	-1.56246	-1.05865	-1.49679	-1.13065
	20	-2.16029	-2.71925	-1.97059	-2.86344	-1.90713
	21	-2.00764	-1.41869	-0.657001	-1.23412	-1.12204
	22	-2.92321	-2.71925	-1.97059	-2.86344	-2.59129
	23	-2.92321	-2.71925	-1.73182	-2.48173	-2.59129
	24	0.678913	0.439075	0.359611	-1.66418	-1.08981
	25	-2.42056	0.558373	0.367529	-1.00611	-1.31786
	26	-0.787047	-0.771843	0.471401	0.132541	-0.500537
	27	-0.954598	0.398403	1.43443	-1.23412	-0.98428
	28	-0.619496	0.526652	-1.34937	0.585689	-0.313326
	29	-0.278437	-0.383263	1.004	0.320158	0.759689
	30	1.01401	0.558373	0.765223	1.15502	1.36216
	31	1.18157	0.416669	0.765223	1.22645	-0.0852746
	32	-0.954598	-0.895282	0.765223	-0.402875	-0.0880572
	33	0.0297083	1.17349	-0.0109613	1.22645	1.76701
	34	1.75146	-0.879756	-1.42758	1.22645	2.26117
	35	0.170303	0.26151	-1.46031	-1.19735	0.751078
	36	-0.445988	-0.364997	1.03112	-1.69809	0.544839
	37	0.0477244	0.281845	1.16688	0.203979	0.120965
	38	0.530869	-0.338086	-0.150674	-1.92324	-1.12204
	39	-0.453437	-2.47444	0.817159	-1.40151	-1.15246
	40	-1.63076	-1.68383	-0.628228	0.776165	-1.56494
	41	-0.954598	-1.01872	-0.441388	-1.62666	-0.500537
	42	-0.392148	-1.58073	-0.436578	0.203979	0.110547
	43	-1.62331	-1.80727	-1.05865	-2.57769	-1.3587
	44	-0.954598	-0.895282	-0.146716	-1.83082	-0.500537
	45	-2.92321	-2.71925	-1.97059	-0.450476	-2.59129
	46	-2.92321	-2.71925	-1.97059	0.275416	-2.59129
	47	1.01401	1.17349	1.19961	-1.0941	-2.17881
	48	0.0297083	1.84067	1.43838	-1.47295	-0.500537
	49	1.01401	0.65009	0.466592	1.22645	-0.9158
	50	1.01401	1.71723	-0.146716	0.275416	-0.77804
	51	1.99832	-0.362927	0.334797	1.15502	-0.943439
	52	-0.125784	0.65009	0.817159	0.551022	0.544839
	53	-0.540191	0.26151	0.872204	1.08358	0.38805
	54	0.0297083	0.663546	1.29867	-1.47295	0.544839
	55	-0.540191	0.241174	0.522487	1.22645	0.987741
	56	1.58391	1.71723	1.67716	1.22645	2.01687
	57	1.16951	1.07039	1.54141	2.24893	2.2013
	58	-2.92321	0.713533	0.530405	0.371376	0.544839
	59	-1.27019	-0.106735	-1.72786	0.0235764	0.286364
	60	0.759709	-0.513582	-0.146716	1.15502	-0.0852746
	61	-0.718309	0.681812	-0.763982	0.538087	0.544839
	62	0.451564	0.928688	-0.9229	0.203979	-0.9158
	63	-0.311351	0.281845	-1.05865	1.00131	-1.54591
	64	1.01401	0.928688	-0.253697	0.275416	-0.107086
	65	0.592158	0.526652	1.67716	0.773305	1.59021
	66	-1.3495	0.80525	-1.97059	0.773305	-2.59129
	67	-1.3495	0.80525	0.493714	0.810832	-1.39954
	68	0.599607	0.681812	-0.791905	-0.863237	-2.59129
	69	-0.954598	-0.338086	-1.05865	1.08358	-1.54591
	70	-0.32341	0.928688	-0.193843	0.929872	0.180835
	71	1.01401	0.928688	0.415506	0.275416	0.759689
	72	0.592158	0.0370389	-1.19045	1.15502	-2.38505
	73	1.01401	-0.0912098	0.0161607	0.275416	-1.13343
	74	0.345302	0.295301	0.493714	0.429122	-1.54591
	75	1.99832	1.56207	0.287669	2.02378	-0.285686
	76	1.01401	0.928688	1.43443	1.22645	1.59021
	77	-0.32341	-0.895282	0.334797	-0.368208	0.368046
	78	1.0753	0.295301	1.05989	-1.11508	1.18815
	79	-1.3495	0.928688	-0.819878	-2.86344	0.110547
	80	-0.954598	0.928688	-0.389451	-2.86344	-0.500537
	81	-0.954598	0.928688	-0.146716	-0.818495	-0.500537
	82	-2.50135	0.928688	-1.72786	-2.13755	-1.96979
	83	-2.92321	0.928688	-1.97059	-2.86344	-2.59129
	84	-2.60762	-2.35101	-1.5921	-2.6383	-2.59129
	85	-0.954598	-0.895282	-0.146716	-0.818495	-0.500537
	86	-1.62331	-1.28386	-0.684123	-1.20021	-0.9158
	87	-1.91344	-1.80727	-1.19441	-1.84097	-1.27702
	88	-2.92321	-2.71925	-1.97059	-2.86344	-2.59129
	89	-2.92321	-2.71925	-1.97059	-2.86344	-2.59129
	90	-2.92321	-2.71925	-1.97059	-2.86344	-2.59129
	91	-2.92321	-2.71925	-1.97059	-2.86344	-2.59129
	92	-0.619496	0.928688	-1.97059	0.844743	-0.272485
	93	-0.954598	0.928688	-1.5921	0.63043	-0.500537
	94	-1.43625	0.0167031	0.414656	0.739395	-0.272485
	95	0.284013	-1.00319	-0.150674	0.929872	0.357628
	96	1.18157	0.683881	-0.521247	-0.747058	0.544839
	97	0.846463	-0.12019	-0.146716	-0.664789	0.544839
	98	0.846463	0.928688	-0.28247	-0.67562	-0.500537
	99	0.846463	-0.895282	-0.385492	0.773305	-1.33106
	100	0.846463	0.928688	0.227815	1.22645	-0.9158
	101	1.01401	-0.895282	1.29867	1.22645	0.544839
	102	0.530869	1.84067	1.05989	1.15502	1.59021
	103	0.690971	-0.771843	1.19565	1.15502	1.403
	104	1.99832	1.5938	1.43443	-0.951226	-1.54591
	105	0.0297083	0.928688	0.522487	0.429122	0.544839
	106	-0.224597	-0.540492	1.67716	-0.402875	-0.117505
	107	1.83077	1.45209	0.119183	1.22645	2.05493
	108	1.75146	-0.246369	-1.56333	1.22645	2.44838
	109	0.0297083	-0.845965	-1.5921	0.265271	-1.93936
	110	1.58391	1.31727	2.05565	1.83331	2.24214
	111	1.01401	0.928688	1.67716	1.22645	1.59021
	112	1.01401	0.928688	1.43443	1.22645	1.59021
	113	0.0297083	0.928688	1.24674	1.64207	0.544839
	114	-1.63076	0.928688	-0.385492	1.64207	-1.77396
	115	-1.3495	0.928688	-0.819878	-2.86344	0.110547
	116	-0.954598	0.928688	-0.389451	-2.86344	-0.500537
	117	0.0297083	-0.717716	0.765223	-0.82857	0.544839
	118	1.99832	-0.493246	0.765223	1.08358	0.544839
	119	1.01401	0.773528	0.287669	0.0163623	0.338599
	120	1.99832	1.84067	-0.680164	0.132541	2.44838
	121	0.520302	0.279776	-1.56333	-1.10493	0.732049
	122	0.0297083	0.681812	-0.651391	-1.02266	1.13411
	123	0.759709	0.928688	-0.651391	-0.951226	0.544839
	124	1.48971	0.928688	-0.651391	-1.40151	0.544839
	125	0.276564	1.20729	-0.0628977	0.0502726	2.63559
	126	1.01401	0.65009	0.952063	0.346854	0.930653
	127	0.0297083	0.793864	-0.197802	-1.62666	0.938289
	128	0.0297083	0.0167031	1.67716	1.22645	0.544839
	129	0.0116923	0.430125	0.900977	-0.140204	0.0801244
	130	-0.00781548	0.681812	0.900977	-0.140204	1.17773
	131	1.01401	1.84067	-0.0109613	-0.140204	2.42935
	132	0.520302	1.20729	1.30263	-2.57769	0.77289
	133	0.0297083	1.19383	0.283711	-0.747058	-0.471089
	134	1.01401	0.784914	1.19565	1.22645	-0.326527
	135	1.01401	0.771458	-1.05865	-1.55522	-0.95664
	136	-0.125784	1.56207	-1.97059	-1.31924	1.36216
	137	1.58391	1.05006	-0.28247	-1.31924	1.38397
	138	1.58391	0.683881	0.199042	-2.44782	1.80785
	139	1.42842	0.508386	-1.05865	-2.86344	1.17495
	140	0.444115	0.928688	-1.05865	-0.842331	1.16634
	141	1.01401	0.928688	-1.05865	-1.9261	1.16634
	142	1.99832	0.928688	-1.05865	-0.770894	0.544839
	143	1.01401	0.928688	1.54141	1.22645	1.59021
	144	1.01401	0.928688	1.54141	2.24893	2.01409
	145	1.01401	0.928688	1.29867	2.02378	1.59021
	146	-0.954598	-0.895282	1.54141	2.02378	-0.0880572
	147	-0.285886	0.928688	-0.0109613	2.24893	-1.73312
	148	0.0297083	0.928688	-0.416573	2.24893	-1.27702
	149	-0.639004	0.928688	-0.0109613	1.36933	-0.715388
	150	-0.532742	0.928688	-0.28247	0.691037	0.329988
	151	-0.110886	0.928688	-1.05865	0.797141	-0.472897
	152	0.276564	0.928688	0.0920611	2.24893	-1.08981
	153	-0.384699	1.84067	0.283711	0.844743	0.544839
	154	0.18981	0.928688	0.765223	0.728564	0.544839
	155	0.592158	0.126686	0.283711	1.22645	-1.73312
	156	-0.392148	-0.895282	0.147956	1.79578	-0.0167938
	157	-0.354624	-0.895282	0.0960199	1.29789	-0.459696
	158	-0.559698	1.84067	0.522487	1.60816	-0.687748
	159	-0.954598	-0.895282	0.493714	1.08358	0.544839
	160	-0.954598	0.158407	1.67716	0.858434	1.59021
	161	0.0297083	0.80525	0.0161607	0.166452	1.59021
	162	1.01401	0.928688	0.203852	0.844743	-0.500537
	163	0.0297083	0.928688	-1.01153	0.844743	-1.96118
	164	1.99832	1.84067	-1.05865	2.24893	-1.54591
	165	1.99832	1.84067	-0.763982	2.24893	-1.12204
	166	1.99832	1.84067	0.334797	2.24893	0.0887351
	167	1.99832	1.84067	2.10759	2.24893	2.63559
	168	1.01401	0.928688	0.498474	1.22645	1.59021
	169	1.0753	0.928688	1.43443	1.64207	1.59021
	170	0.747651	0.928688	1.05904	1.83331	-0.0766639
	171	0.846463	-0.648405	-0.329597	0.63043	-0.272485
	172	-0.787047	-0.771843	0.471401	0.132541	-0.500537
	173	-0.954598	0.398403	1.43443	-1.23412	-0.98428
	174	0.678913	0.140141	0.470551	0.429122	0.732049
	175	0.619115	-0.0912098	1.67716	-0.818495	-0.500537
	176	1.99832	1.35106	-0.418224	1.15502	2.26117
	177	-2.92321	-2.71925	-1.97059	-2.86344	-2.59129
	178	0.0297083	0.0167031	0.765223	0.203979	0.544839
	179	0.197259	-0.237054	-0.249738	0.405286	0.544839
	180	-0.787047	0.416669	-0.595496	-0.436785	-1.38634
	181	1.01401	0.0167031	1.67716	0.275416	-0.500537
	182	1.26832	0.0167031	0.629469	-0.0211649	-0.0852746
	183	1.57646	0.0167031	1.05989	-1.05733	-1.73312
	184	1.43587	-0.787369	-0.28247	-1.09124	-0.472897
	185	1.32961	0.124616	0.227815	0.312944	-0.500537
	186	1.18157	0.683881	-0.521247	-0.747058	0.544839
	187	0.382826	0.0167031	0.900977	0.810832	1.59021
	188	0.207826	-0.140526	-0.525206	-0.140204	0.544839
	189	0.846463	-0.12019	-0.146716	-0.664789	0.544839
	190	0.370767	-0.493246	-0.28247	0.312944	-0.500537
	191	-0.278437	0.281845	-0.28247	-0.67562	1.59021
	192	1.01401	-0.895282	1.29867	1.22645	0.544839
	193	0.690971	1.47243	0.279752	0.773305	-1.54591
	194	-0.954598	0.683881	0.287669	1.22645	1.59021
	195	1.01401	-1.16042	0.765223	1.22645	-0.272485
	196	0.846463	0.753192	-1.24634	0.929872	-1.54591
	197	0.846463	-1.68383	0.522487	0.395212	-1.54591
	198	1.99832	0.928688	0.765223	0.657126	0.544839
	199	1.03203	0.80525	0.765223	-0.96137	0.556232
	200	0.0297083	0.928688	0.522487	0.429122	0.544839
	201	1.01401	1.84067	1.00796	1.00131	1.36216
	202	1.01401	0.928688	0.526446	1.22645	1.38397
	203	-0.954598	-0.771843	0.956873	-0.0926025	-0.0880572
	204	-0.224597	0.928688	1.38249	-1.24495	0.938289
	205	1.01401	0.65009	0.765223	-0.0687665	0.930653
	206	0.345302	0.26151	1.30263	0.0127454	-1.54591
	207	0.512853	-0.895282	0.765223	-0.0550753	0.544839
	208	0.592158	0.928688	-0.0708153	-2.86344	-0.500537
	209	0.0297083	0.133261	1.11098	-0.818495	-0.861757
	210	1.26832	0.928688	1.67716	-1.12877	1.38397
	211	1.18157	1.17349	-0.28247	-0.638093	1.59021
	212	1.26087	1.45209	-1.05865	0.320158	0.960101
	213	0.0297083	0.506316	-0.716855	0.132541	0.791919
	214	1.01401	1.45209	0.662201	1.22645	1.59021
	215	1.01401	1.84067	0.413855	1.22645	2.44838
	216	0.0297083	1.71723	0.765223	1.22645	2.26117
	217	1.01401	1.71723	0.596737	1.15502	2.44838
	218	1.01401	1.71723	0.493714	0.275416	2.44838
	219	1.01401	0.0167031	0.35796	0.203979	2.44838
	220	0.69842	-0.493246	0.765223	0.203979	2.44838
	221	0.538318	0.773528	-0.787145	1.15502	2.63559
	222	1.99832	0.140141	-0.253697	1.22645	2.63559
	223	1.01401	0.295301	-0.492474	-0.67562	2.44838
	224	1.01401	0.0322283	-0.651391	0.88227	1.79645
	225	1.75146	0.263579	0.526446	1.22645	0.544839
	226	1.75146	1.05213	1.54141	-0.794659	2.22033
	227	-0.460886	0.171863	-0.492474	-0.67562	1.60924
	228	1.99832	0.773528	1.24674	-0.67562	2.24214
	229	1.99832	1.84067	-1.46031	-0.225333	2.01409
	230	1.26087	-0.879756	0.423424	-1.33008	2.26117
	231	0.276564	0.80525	-1.56333	1.22645	1.36216
	232	-0.00632376	1.59587	-0.412614	-1.62666	2.63559
	233	0.0477244	1.47243	-0.412614	0.50056	0.544839
	234	0.0297083	-0.596348	0.522487	-1.76953	-1.17149
	235	0.0297083	-0.717716	0.254937	-2.18801	-1.17149
	236	0.512853	0.683881	-1.32455	-0.521914	0.275946
	237	0.0297083	0.540107	-0.0668565	0.275416	-0.126115
	238	1.01401	0.0167031	-0.0668565	-0.174871	0.544839
	239	1.50461	0.596304	-1.22153	1.08358	1.59021
	240	1.12028	0.526652	-0.651391	-1.62666	0.544839
	241	-0.707742	0.26151	0.606305	0.429122	0.949683
	242	1.01401	1.17349	0.419465	-1.62666	1.59021
	243	-0.285886	-1.16042	0.900977	-0.140204	0.139995
	244	0.678913	0.178743	-1.1329	-0.140204	1.21579
	245	-0.954598	-0.895282	-0.146716	-0.972201	-0.500537
	246	1.01401	1.45209	-1.35333	-1.76953	0.132359
	247	1.01401	-0.369808	0.283711	0.275416	-0.71817
	248	1.01401	-0.369808	0.147956	0.275416	0.544839
	249	1.01401	1.17349	1.67716	1.15502	-0.98428
	250	1.42842	0.65009	1.67716	-1.69809	0.338599
	251	1.01401	1.59587	-1.72786	-0.450476	0.338599
	252	1.99832	-0.0912098	-1.97059	-0.29677	-0.0662454
	253	1.01401	0.241174	-0.767941	-0.67562	-0.533742
	254	1.01401	1.43864	-1.24634	-0.67562	1.38397
	255	1.01401	1.84067	-1.97059	-1.19735	1.36216
	256	-0.125784	0.526652	1.004	-2.57769	1.15592
	257	0.0297083	0.753192	0.765223	-2.86344	0.751078
	258	1.99832	0.384948	-0.385492	-0.818495	1.59882
	259	1.01401	1.17349	-1.05865	-2.86344	1.38397
	260	1.58391	1.19383	-1.05865	-1.84097	1.57118
	261	1.01401	0.928688	0.419465	-0.818495	1.59021
	262	1.01401	0.928688	-0.680164	-1.61583	0.544839
	263	0.444115	0.663546	-0.441388	1.22645	1.18537
	264	1.01401	0.928688	0.765223	1.22645	0.753861
	265	1.01401	0.928688	0.956873	1.22645	1.17773
	266	1.01401	0.928688	1.67716	2.24893	1.59021
	267	1.01401	0.928688	1.54141	2.24893	1.59021
	268	0.0297083	0.0167031	1.54141	2.02378	0.338599
	269	-0.814003	-1.80727	0.0920611	1.4516	-1.3587
	270	-0.532742	0.683881	1.24674	2.17749	-0.687748
	271	-0.296453	0.439075	0.0920611	-0.331437	0.316787
	272	0.197259	0.683881	-0.389451	-0.67562	-0.500537
	273	-0.954598	0.0167031	-1.73182	-0.818495	-0.500537
	274	0.0297083	-1.28179	-1.97059	-0.402875	-2.36324
	275	1.74402	1.56207	1.67716	2.24893	1.59021
	276	0.599607	1.98238	0.765223	2.71291	0.544839
	277	1.74402	1.56207	1.67716	2.24893	1.59021
	278	1.99832	1.84067	1.67716	2.24893	1.59021
	279	1.74402	1.57553	1.67716	1.90474	1.59021
	280	0.678913	0.439075	1.67716	0.776165	-0.0852746
	281	-2.92321	-2.71925	-1.97059	-2.86344	-2.59129
	282	1.01401	-0.070874	-0.286429	0.810832	0.544839
	283	1.01401	0.558373	0.765223	1.15502	1.36216
	284	0.69842	0.928688	1.43443	0.476724	0.544839
	285	-0.384699	-0.506701	0.526446	0.275416	0.151388
	286	-0.445988	0.928688	1.30263	1.00131	-1.31786
	287	1.99832	-0.760458	1.38249	-0.365348	-1.15829
	288	0.69842	0.439075	0.900977	-0.67562	0.544839
	289	1.18157	-1.29732	-0.154633	0.585689	-0.500537
	290	1.01401	-0.601159	1.30263	0.585689	0.544839
	291	1.99832	-0.493246	0.765223	1.08358	0.544839
	292	1.57646	0.946954	-0.0708153	0.203979	0.544839
	293	1.01401	-1.14216	0.287669	1.22645	-1.13065
	294	0.69842	0.928688	0.522487	-0.29391	0.544839
	295	0.69842	0.439075	0.765223	1.22645	0.544839
	296	-0.224597	0.928688	1.38249	-1.24495	0.938289
	297	1.01401	1.59587	-0.123552	1.15502	2.44838
	298	1.01401	1.71723	0.493714	0.275416	2.44838
	299	0.69842	-0.493246	0.765223	0.203979	2.44838
	300	0.538318	0.773528	-0.787145	1.15502	2.63559
	301	1.49716	-0.106735	0.254937	1.22645	2.63559
	302	1.99832	0.140141	-0.253697	1.22645	2.63559
	303	1.01401	0.140141	-0.548369	1.22645	1.82688
	304	1.01401	0.0322283	-0.651391	0.88227	1.79645
	305	1.75146	1.05213	1.54141	-0.794659	2.22033
	306	0.52342	0.65009	-1.02988	-0.450476	2.02451
	307	-0.460886	0.171863	-0.492474	-0.67562	1.60924
	308	-2.92321	-2.71925	-1.97059	-2.86344	-2.59129
	309	-2.92321	-2.71925	-1.97059	-2.86344	-2.59129
	310	0.520302	1.19383	0.522487	1.4516	0.316787
	311	1.99832	1.84067	2.5891	2.24893	2.63559
	312	1.01401	0.928688	1.67716	2.24893	1.59021
	313	-2.92321	-2.71925	-1.97059	-2.86344	-2.59129
	314	-2.92321	-2.71925	-1.97059	-2.86344	-2.59129
	315	-2.92321	-2.71925	-1.97059	-2.86344	-2.59129
	316	-2.92321	-2.71925	-1.97059	-2.86344	-2.59129
	317	-2.92321	-2.71925	-1.97059	-2.86344	-2.59129
	318	-2.92321	-2.71925	-1.97059	-2.86344	-2.59129
	319	-2.92321	-2.71925	-1.97059	-2.86344	-2.59129
	320	-2.92321	-2.71925	-1.97059	-2.86344	-2.59129
	321	-2.92321	-2.71925	-1.97059	-2.86344	-2.59129
	322	-2.92321	-2.71925	-1.97059	-2.86344	-2.59129
	323	-0.453437	0.928688	1.48947	1.64207	1.62064
	324	-0.707742	0.928688	1.48551	1.64207	0.544839
	325	-1.01589	-0.630139	-0.28247	-0.508223	-0.478725
	326	-1.5245	-0.740122	-0.286429	-1.11508	-1.3587
	327	-1.19089	-0.596348	0.250979	-0.709531	-0.481508
	328	-2.92321	-2.71925	-1.97059	-2.86344	-2.59129
	329	0.0297083	0.0167031	0.765223	0.203979	0.544839
	330	0.0297083	0.0167031	0.765223	0.203979	0.544839
	331	-1.62331	-1.80727	-0.9229	-1.84097	-1.54591
	332	-1.2089	-0.895282	-0.146716	-0.818495	-0.728589
	333	0.846463	0.398403	0.554369	-0.747058	1.36216
	334	-0.954598	0.928688	-1.5921	0.63043	-0.500537
	335	0.846463	-0.648405	-0.329597	0.63043	-0.272485
	336	1.01401	-0.906667	-1.73182	0.203979	1.59021
	337	0.197259	0.0167031	-0.819878	0.810832	-0.500537
	338	-0.787047	0.526652	-1.35333	0.929872	-1.54591
	339	0.116462	-1.01872	1.004	-0.747058	-1.96118
	340	0.846463	-1.68383	0.0920611	-0.19795	-1.54591
	341	0.440997	0.681812	0.0920611	-1.47009	0.544839
	342	0.846463	0.928688	0.227815	1.22645	-0.9158
	343	1.99832	0.151527	0.470551	1.08358	-1.31786
	344	0.846463	0.151527	0.334797	0.394455	-0.500537
	345	1.01401	0.928688	1.43838	-1.31638	1.17773
	346	-0.954598	-0.403599	1.16688	-1.31924	-0.0766639
	347	0.0477244	-0.650475	-0.0908204	-0.972201	-0.0766639
	348	1.01401	-0.630139	0.73645	-0.747058	-0.500537
	349	1.51518	-0.929073	-0.278511	0.132541	0.120965
	350	-0.936582	-1.94897	0.522487	-1.12591	-0.934829
	351	-0.954598	-0.895282	0.629469	-0.747058	-1.28744
	352	0.530869	0.418739	0.765223	0.704728	1.59021
	353	-2.5088	-2.71925	-1.83484	-1.69809	-2.36324
	354	-2.92321	-2.71925	-1.97059	-1.69809	-2.59129
	355	-1.59635	-2.33067	-1.43714	-1.69809	-0.035823
	356	-0.954598	-0.895282	-0.146716	-1.62666	-0.500537
	357	-2.92321	-1.69935	-1.49304	0.275416	-1.74354
	358	-2.92321	-2.71925	-1.97059	-0.450476	-2.59129
	359	-1.5245	-0.740122	-0.198652	-0.67562	-1.31786
	360	-2.92321	-2.71925	-1.97059	-1.17637	-2.59129
	361	0.0297083	0.0167031	0.765223	-1.12591	0.544839
	362	0.0297083	-0.248439	0.526446	0.0502726	0.544839
	363	-0.125784	0.663546	0.390692	-0.174871	0.544839
	364	1.01401	0.773528	-1.24634	-0.900764	0.338599
	365	-2.92321	-2.71925	-1.97059	-0.972201	-2.59129
	366	-2.44006	-2.35101	-1.5921	0.773305	-2.40408
	367	-0.954598	-0.895282	-0.146716	-0.0348561	-0.500537
	368	1.01401	0.140141	-0.445346	0.237889	-0.0444336
	369	0.0297083	-1.56039	1.19961	-0.109154	-0.500537
	370	-0.954598	-0.895282	0.371487	-0.818495	1.59021
	371	-0.954598	-0.895282	-1.72786	-0.818495	0.97913
	372	0.382826	-0.106735	-0.194693	0.463033	1.59021
	373	-0.540191	-0.214648	-1.05865	0.46665	1.15592
	374	1.01401	-1.01872	0.442628	0.619599	-0.500537
	375	1.01401	0.140141	-0.54441	1.22645	0.544839
	376	0.284013	0.80525	0.250979	-0.972201	-0.500537
	377	1.01401	0.928688	-0.441388	0.538087	-1.36912
	378	0.69842	-0.771843	0.765223	1.15502	0.544839
	379	-0.565656	0.80525	-1.05865	0.203979	-1.54591
	380	0.512853	0.80525	-1.97059	0.429122	-2.59129
	381	0.846463	-1.43695	-1.05865	1.22645	-1.54591
	382	-0.954598	-0.338086	-0.577142	0.275416	-0.728589
	383	0.451564	0.681812	-0.389451	-0.29391	0.990523
	384	-1.20145	0.00117789	-0.581101	0.132541	-1.54591
	385	1.01401	0.928688	-0.466202	1.22645	-0.244846
	386	1.01401	1.17349	-0.466202	2.17749	0.129576
	387	-0.619496	-0.895282	0.0401247	-0.13013	-0.500537
	388	1.83077	1.84067	1.62608	1.90474	2.63559
	389	-0.137843	0.0167031	0.522487	-1.11508	0.544839
	390	0.0297083	0.0167031	1.24674	2.17749	0.338599
	391	-2.92321	0.928688	-1.97059	1.83331	-2.59129
	392	-1.63076	0.928688	-0.385492	1.64207	-1.77396
	393	-0.954598	0.928688	-0.146716	-2.86344	-0.500537
	394	-1.78341	0.928688	-0.73606	-1.84097	-0.874959
	395	-2.92321	-2.71925	-1.97059	-2.86344	-2.59129
	396	-0.639004	-1.43902	-0.249738	-1.27164	-0.706777
	397	-0.392148	-1.31558	0.287669	-1.0465	-0.282904
	398	-2.00764	-1.41869	-0.657001	-1.23412	-1.12204
	399	0.0297083	0.0167031	0.765223	0.203979	0.544839
	400	-2.92321	-2.71925	-1.73182	-2.48173	-2.59129
	401	0.846463	0.398403	0.554369	-0.747058	1.36216
	402	0.846463	0.683881	-0.552328	-0.818495	-1.77396
	403	-0.787047	-0.648405	-0.441388	-0.889933	-2.59129
	404	0.846463	-1.00319	1.13975	1.22645	1.17495
	405	1.26832	0.0167031	0.629469	-0.0211649	-0.0852746
	406	1.57646	0.0167031	1.05989	-1.05733	-1.73312
	407	1.18157	-1.00319	-0.577142	0.203979	-1.73312
	408	1.43587	-0.787369	-0.28247	-1.09124	-0.472897
	409	1.42842	-0.12019	0.124793	-0.177731	-1.27702
	410	0.207826	-0.140526	-0.525206	-0.140204	0.544839
	411	0.565202	0.526652	-0.28247	1.15502	0.544839
	412	0.451564	-1.56039	0.0920611	0.548162	-1.54591
	413	0.440997	0.681812	0.0920611	-1.47009	0.544839
	414	0.846463	0.151527	0.334797	0.394455	-0.500537
	415	-0.118335	0.928688	1.05594	1.15502	-0.0852746
	416	0.690971	1.47243	1.43443	1.15502	-1.54591
	417	1.26087	1.71723	1.16292	-1.40151	-1.54591
	418	1.03203	0.80525	-1.97059	-2.86344	0.556232
	419	1.01401	1.84067	1.00796	1.00131	1.36216
	420	1.01401	0.928688	1.43838	0.203979	1.59021
	421	1.01401	0.928688	0.765223	1.22645	1.59021
	422	-0.954598	-0.771843	0.956873	-0.0926025	-0.0880572
	423	0.0297083	0.0167031	1.00796	0.701868	0.338599
	424	1.18157	1.71723	1.97183	1.86722	1.79645
	425	1.18157	1.56207	1.67716	1.90474	1.59021
	426	1.18157	1.19383	2.5891	1.4516	2.63559
	427	-2.44006	-1.98276	-0.680164	-1.95715	-0.893988
	428	-2.67635	-2.33067	-1.48908	-2.25659	-2.17603
	429	-2.6689	-2.59581	-1.5921	-2.48173	-1.93936
	430	-1.5245	-0.845965	-1.5921	0.265271	-1.93936
	431	-1.19089	0.928688	0.386733	1.22645	-0.107086
	432	-0.954598	0.26151	1.54141	0.275416	1.16634
	433	1.01401	0.820775	0.577532	1.65576	0.142777
	434	-2.92321	-2.71925	-1.97059	-2.86344	-2.59129
	435	-2.92321	-2.71925	-1.97059	-2.86344	-2.59129
	436	-2.92321	-2.71925	-1.97059	-2.86344	-2.59129
	437	1.01401	0.928688	-0.146716	1.29789	-0.500537
	438	0.759709	1.84067	0.231774	1.57064	0.151388
	439	0.759709	0.248054	-0.146716	1.07275	-0.500537
	440	1.01401	0.0167031	-1.05865	0.701868	-1.54591
	441	-0.217148	1.57553	2.5891	2.24893	-2.40408
	442	0.759709	0.928688	2.5891	2.24893	-0.500537
	443	0.0297083	0.793864	2.5891	2.24893	-1.54591
	444	1.83077	1.45209	2.5891	2.24893	0.139995
	445	1.99832	1.84067	1.81292	1.22645	2.63559
	446	1.26832	1.57553	2.5891	2.24893	-0.71817
	447	1.66322	0.418739	2.05565	1.22645	1.38397
	448	0.0297083	0.0167031	1.14371	0.548162	0.751078
	449	1.01401	0.928688	1.67716	1.22645	1.59021
	450	0.747651	0.928688	1.05904	1.83331	-0.0766639
	451	-1.59635	0.928688	-1.5921	1.64207	-0.301933
	452	-0.954598	0.928688	-0.389451	-2.86344	-0.500537
	453	-0.954598	0.928688	-0.146716	-2.86344	-0.500537
	454	-0.954598	-0.895282	-0.146716	-0.818495	-0.500537
	455	-1.62331	-1.28386	-0.684123	-1.20021	-0.9158
	456	0.0297083	1.19176	0.765223	-1.62666	2.03312
	457	-1.30772	0.293231	-1.1329	-1.55522	1.38119
	458	0.0297083	1.31727	0.897018	1.29789	0.938289
	459	1.03203	0.80525	-1.56333	0.346854	0.556232
	460	1.01401	1.33072	-0.787145	0.203979	1.5684
	461	0.345302	0.0167031	0.124793	-0.140204	0.327205
	462	0.494837	0.65009	-0.787145	-1.02266	1.59021
	463	-2.50135	-2.33067	-1.43714	-1.62666	-2.157
	464	-2.92321	-2.71925	-1.97059	-1.62666	-2.59129
	465	-0.392148	-0.228103	0.765223	-0.67562	0.110547
	466	-1.19089	-0.596348	0.470551	1.07275	-0.9158
	467	-2.92321	-2.71925	-1.97059	-0.450476	-2.59129
	468	-1.43029	-0.984929	-0.334406	-0.67562	-1.13343
	469	-2.16029	-2.71925	-1.97059	-1.78036	-1.97257
	470	0.0297083	0.0167031	0.765223	-1.8518	0.544839
	471	1.01401	1.20729	0.334797	-0.174871	1.17773
	472	0.0297083	1.84067	-0.628228	-0.818495	0.544839
	473	1.01401	0.928688	1.54141	1.00131	1.38397
	474	1.01401	0.928688	1.54141	2.02378	1.59021
	475	-0.954598	-0.895282	1.40565	1.86722	-0.0880572
	476	-0.954598	0.405284	1.67716	2.24893	0.732049
	477	-0.787047	1.17349	1.54141	1.22645	0.732049
	478	-0.384699	-1.03906	-0.39341	1.22645	-0.715388
	479	-0.365191	0.928688	-0.389451	1.22645	0.544839
	480	0.345302	0.0167031	-0.680164	2.17749	-0.500537
	481	0.451564	-0.228103	-0.819878	2.24893	-0.500537
	482	-0.293335	-0.371877	0.0960199	2.24893	-0.500537
	483	1.01401	-0.506701	-0.819878	0.929872	-0.500537
	484	-2.92321	-2.71925	-1.97059	0.275416	-2.59129
	485	-2.92321	-2.71925	-1.97059	1.22645	-2.59129
	486	0.0297083	0.0167031	0.765223	1.22645	0.544839
	487	0.0297083	0.0167031	0.765223	1.29789	0.544839
	488	-0.15735	0.928688	-1.97059	1.22645	0.544839
	489	-0.903876	0.928688	-1.05865	1.22645	0.544839
	490	1.75146	1.84067	-0.0109613	0.428366	-0.500537
	491	1.01401	0.928688	0.765223	1.22645	-1.76076
	492	1.01401	0.928688	-0.142757	1.22645	0.968712
	493	0.0297083	0.0167031	0.254937	0.203979	-0.500537
	494	1.01401	-0.648405	0.0122019	2.10605	1.59021
	495	-0.707742	0.0167031	-0.466202	1.15502	0.544839
	496	-0.954598	-0.106735	-0.334406	1.08358	0.544839
	497	0.0297083	-0.771843	-0.230534	0.773305	1.59021
	498	-0.707742	0.80525	0.784427	1.15502	1.59021
	499	-0.707742	0.80525	-0.115635	0.479584	1.59021
	500	1.75146	0.80525	0.147106	0.203979	0.544839
	501	-0.954598	-0.895282	-1.05865	-0.818495	0.97913
	502	0.0191412	0.818705	0.765223	-0.0687665	1.21579
	503	0.767158	0.65009	-0.573183	0.312944	0.718848
	504	0.276564	0.80525	-1.72786	0.810832	0.97913
	505	-0.619496	0.0167031	-1.05865	-0.0211649	1.59021
	506	-0.805063	1.5938	0.442628	-0.0550753	0.77289
	507	-0.0691046	0.681812	-1.43714	1.22645	1.59021
	508	-0.954598	0.681812	-0.819878	1.22645	1.59021
	509	-0.224597	-0.106735	0.442628	-0.889933	1.59021
	510	1.01401	0.928688	0.386733	0.88227	1.59021
	511	-2.58811	1.22348	-0.174638	0.177282	1.59021
	512	0.265997	0.80525	-0.573183	0.0877999	0.544839
	513	-0.619496	0.681812	0.287669	0.585689	1.59021
	514	0.0297083	-0.771843	-0.441388	-0.0211649	-0.0852746
	515	1.01401	0.928688	-0.951673	1.22645	-0.706777
	516	1.01401	0.928688	-1.45635	1.4516	-2.16742
	517	1.99832	1.84067	-0.115635	2.24893	0.841371
	518	1.01401	0.928688	1.67716	2.24893	1.59021
	519	1.01401	0.928688	1.67716	1.22645	1.59021
	520	-2.10645	-1.80727	-1.43714	-2.48173	-2.38505
	521	0.444115	0.928688	1.62127	-0.0687665	0.968712
	522	1.16951	0.65009	1.97183	1.41769	1.77742
	523	1.09332	1.20729	1.81292	0.953708	1.38397
	524	0.284013	-0.261895	2.10759	0.585689	0.781501
	525	0.512853	0.65009	1.14371	0.773305	0.97913
	526	0.759709	0.928688	1.19565	0.844743	1.16634
	527	-0.954598	-0.895282	-0.628228	-0.818495	-0.500537
	528	0.846463	0.928688	0.55041	0.88227	1.59021
	529	0.197259	0.0167031	0.414656	0.548162	0.544839
	530	1.01401	0.928688	0.658242	1.22645	1.59021
	531	-0.451945	-0.895282	0.334797	-1.11508	-0.500537
	532	-0.137843	0.0167031	0.761264	-1.11508	0.338599
	533	1.83077	1.84067	2.10759	-1.11508	2.63559
	534	1.18157	0.928688	1.67716	2.17749	1.59021
	535	-0.206581	-2.47444	1.43838	-2.44782	2.01409
	536	0.0297083	-2.47444	1.24674	-2.44782	0.544839
	537	0.0297083	-2.47444	1.004	-2.44782	0.544839
	538	0.0297083	-2.47444	0.769182	-2.44782	0.544839
	539	0.0297083	-2.47444	0.283711	-2.44782	0.544839
	540	0.0297083	-2.47444	0.283711	-2.44782	0.544839
	541	-0.206581	-2.71925	1.43443	1.64207	0.742468
	542	-0.472944	-2.71925	0.761264	1.64207	0.120965
	543	0.747651	0.928688	1.05904	1.83331	-0.0766639
	544	-0.787047	-0.760458	-0.16592	0.0611036	0.732049
	545	-0.787047	0.416669	-0.595496	-0.436785	-1.38634
	546	-1.43625	-1.27698	-0.249738	-0.747058	-0.687748
	547	1.01401	-0.906667	-1.73182	0.203979	1.59021
	548	1.01401	-1.00319	-0.0157705	0.203979	0.732049
	549	1.57646	0.0167031	0.330838	1.15502	-0.313326
	550	1.99832	1.84067	2.5891	2.24893	2.63559
	551	-2.92321	-2.71925	-1.97059	-2.86344	-2.59129
	552	-2.92321	-2.71925	-1.97059	-2.86344	-2.59129
	553	-2.92321	-2.71925	-1.97059	-2.86344	-2.59129
	554	-2.92321	-2.71925	-1.97059	-2.86344	-2.59129
	555	-0.954598	0.928688	-0.146716	-0.818495	-0.500537
	556	-1.43625	0.0167031	0.414656	0.739395	-0.272485
	557	0.846463	0.683881	-0.552328	-0.818495	-1.77396
	558	0.0297083	0.0167031	-1.19441	0.312944	-1.17149
	559	0.197259	0.928688	0.470551	0.773305	0.544839
	560	0.565202	0.526652	-0.28247	1.15502	0.544839
	561	0.846463	0.928688	-0.28247	-0.67562	-0.500537
	562	0.846463	0.281845	-0.146716	0.701868	0.544839
	563	1.57646	0.133261	0.629469	-1.66418	0.357628
	564	0.846463	-0.895282	-0.385492	0.773305	-1.33106
	565	-0.118335	0.928688	1.30263	0.0611036	-0.0852746
	566	0.530869	1.84067	1.05989	1.15502	1.59021
	567	0.690971	-0.771843	1.19565	1.15502	1.403
	568	0.451564	0.0167031	0.147956	1.08358	-0.500537
	569	0.678913	0.384948	1.43443	0.844743	1.59021
	570	1.01401	-0.648405	1.16688	1.22645	-0.0576347
	571	0.440997	0.681812	-0.113984	1.22645	0.544839
	572	0.846463	0.928688	1.00796	1.22645	-0.9158
	573	0.678913	0.293231	1.43838	0.429122	-1.54591
	574	-0.224597	0.681812	0.765223	-0.818495	-1.54591
	575	0.678913	0.140141	0.956873	-0.747058	0.732049
	576	-1.43625	-1.27698	1.00796	-0.0550753	-0.687748
	577	-0.365191	0.0167031	0.554369	-0.0687665	1.59021
	578	1.99832	-0.760458	1.38249	-0.365348	-1.15829
	579	1.01401	-0.601159	1.30263	0.585689	0.544839
	580	-0.392148	0.526652	1.19961	0.241506	-1.54591
	581	0.530869	1.84067	1.11098	0.704728	1.59021
	582	0.672955	0.26151	0.765223	1.22645	1.59021
	583	0.69842	0.928688	0.522487	-0.29391	0.544839
	584	1.01401	0.928688	1.30263	-0.818495	1.79645
	585	0.345302	0.0167031	0.279752	1.15502	0.327205
	586	0.512853	1.71723	-0.154633	0.548162	2.01687
	587	1.01401	1.45209	0.522487	-0.368208	2.07396
	588	1.83077	1.45209	0.119183	1.22645	2.05493
	589	1.01401	1.71723	0.493714	-0.747058	2.07396
	590	1.01401	0.140141	-0.548369	1.22645	1.82688
	591	1.01401	0.65009	0.362719	-0.818495	2.01409
	592	1.99832	0.928688	-1.32059	-0.604183	0.91926
	593	1.01401	0.418739	-1.42758	-1.02266	1.59021
	594	1.26087	0.65009	-0.253697	-0.67562	1.18537
	595	0.0297083	0.0167031	-0.146716	0.0502726	0.544839
	596	-2.44006	-2.35101	-1.67592	0.203979	-2.17603
	597	-0.384699	-0.630139	0.0920611	-1.33008	-0.107086
	598	-0.639004	-1.43902	-0.628228	0.275416	-0.313326
	599	0.0297083	0.0167031	0.765223	0.0502726	0.544839
	600	1.99832	0.784914	1.67716	-1.62666	-0.304716
	601	0.444115	0.928688	0.334797	-0.67562	0.544839
	602	0.0297083	0.26151	1.67716	-2.6383	0.957318
	603	-0.540191	-0.00363269	0.900977	-0.661929	0.544839
	604	1.99832	1.59587	0.900977	1.22645	0.544839
	605	-0.125784	-0.0912098	-1.97059	1.22645	1.21579
	606	-0.799106	-0.787369	0.849041	1.22645	0.0773418
	607	0.0297083	0.0167031	1.40565	1.86722	0.751078
	608	-1.5245	-0.740122	-0.286429	0.12171	-0.946222
	609	-1.19089	-0.596348	0.250979	0.170068	-0.481508
	610	-2.92321	-2.71925	-1.97059	0.927011	-2.59129
	611	-2.16029	-2.71925	-1.97059	1.34549	-1.90713
	612	-0.639004	-1.43902	-0.249738	0.773305	-0.706777
	613	-0.954598	-0.895282	-0.146716	1.34263	-0.500537
	614	-0.954598	-0.895282	-0.146716	1.22645	-0.500537
	615	0.0297083	0.0167031	0.765223	0.203979	0.544839
	616	-0.689726	0.526652	-1.30139	-0.818495	-0.500537
	617	0.759709	-0.513582	1.43838	0.548162	0.544839
	618	0.109013	0.540107	-0.202611	1.22645	-0.500537
	619	0.69842	-1.80727	0.662201	-0.13013	-1.67908
	620	1.01401	-0.648405	-0.385492	0.463033	-1.77396
	621	0.276564	-0.895282	1.38249	0.203979	-0.861757
	622	-0.532742	-0.383263	1.11098	0.237889	1.59021
	623	1.01401	0.0167031	-1.67592	0.619599	-1.73312
	624	0.767158	-0.47291	-1.05865	1.15502	-1.54591
	625	-0.402715	0.0349691	-0.819878	1.15502	-1.54591
	626	1.01401	-0.336016	-1.16564	-1.69809	-1.12204
	627	1.99832	1.84067	-1.25426	2.24893	-2.59129
	628	1.68273	0.807319	-1.05865	1.29789	-1.54591
	629	1.42842	0.786984	0.718096	1.52303	1.59021
	630	1.18157	1.84067	1.67716	2.17749	1.59021
	631	1.99832	1.31039	1.67716	-0.153895	1.59021
	632	1.26087	0.562513	0.765223	-0.153895	0.544839
	633	1.99832	1.84067	1.67716	2.24893	1.59021
	634	1.83077	1.84067	1.67716	2.24893	1.59021
	635	1.74402	1.57553	1.67716	1.90474	1.59021
	636	0.678913	0.439075	1.67716	0.776165	-0.0852746
	637	1.01401	0.928688	0.415506	0.275416	0.759689
	638	-1.20145	0.00117789	-0.581101	0.132541	-1.54591
	639	0.345302	0.295301	0.493714	0.429122	-1.54591
	640	1.99832	1.56207	0.287669	2.02378	-0.285686
	641	1.99832	1.84067	-0.787145	2.24893	-0.294297
	642	1.01401	1.17349	-0.466202	2.17749	0.129576
	643	1.83077	1.84067	1.67716	2.24893	1.59021
	644	1.01401	0.928688	1.67716	1.22645	1.59021
	645	-1.51705	-1.56246	-1.05865	-1.49679	-1.13065
	646	-0.954598	-0.895282	-0.146716	-0.818495	-0.500537
	647	-1.2089	-0.895282	-0.146716	-0.818495	-0.728589
	648	-2.35331	-2.71925	-1.83484	-2.86344	-2.36324
	649	-0.787047	0.526652	-1.35333	0.929872	-1.54591
	650	1.01401	-1.16042	0.334797	0.394455	-0.272485
	651	1.99832	0.151527	0.470551	1.08358	-1.31786
	652	1.01401	-0.648405	1.16688	1.22645	-0.0576347
	653	0.846463	0.928688	1.00796	1.22645	-0.9158
	654	-0.954598	0.683881	0.287669	1.22645	1.59021
	655	1.01401	-1.16042	0.765223	1.22645	-0.272485
	656	0.846463	0.753192	-1.24634	0.929872	-1.54591
	657	1.99832	0.928688	0.765223	0.657126	0.544839
	658	-0.954598	-0.895282	0.765223	-0.402875	-0.0880572
	659	1.01401	0.65009	0.765223	-0.0687665	0.930653
	660	0.345302	0.0167031	0.279752	1.15502	0.327205
	661	0.512853	1.71723	-0.154633	0.548162	2.01687
	662	0.512853	-0.895282	0.765223	-0.0550753	0.544839
	663	0.592158	0.928688	-0.0708153	-2.86344	-0.500537
	664	0.0297083	0.133261	1.11098	-0.818495	-0.861757
	665	-0.954598	-0.895282	0.900977	1.15502	-0.0880572
	666	0.0297083	-0.106735	1.43838	-0.246309	0.544839
	667	1.01401	0.928688	1.43838	-1.31638	1.17773
	668	1.01401	1.45209	0.522487	-0.368208	2.07396
	669	1.26832	0.928688	1.67716	-1.12877	1.38397
	670	1.18157	1.17349	-0.28247	-0.638093	1.59021
	671	1.99832	1.84067	-0.680164	0.132541	2.44838
	672	1.99832	1.59587	0.287669	0.773305	2.26117
	673	1.01401	1.84067	0.413855	1.22645	2.44838
	674	1.01401	1.84067	1.13975	1.22645	1.59021
	675	1.01401	1.71723	0.596737	1.15502	2.44838
	676	1.01401	1.71723	0.493714	-0.747058	2.07396
	677	1.01401	0.928688	-0.146716	0.0163623	2.44838
	678	0.276564	-0.138456	0.0968703	1.15502	1.16634
	679	1.99832	1.84067	2.5891	2.24893	2.63559
	680	1.99832	1.84067	2.5891	2.24893	2.63559
	681	1.99832	1.84067	2.5891	2.24893	2.63559
	682	1.99832	1.84067	2.5891	2.24893	2.63559
	683	1.99832	1.84067	2.5891	2.24893	2.63559
	684	1.99832	1.84067	2.5891	2.24893	2.63559
	685	-2.92321	-1.38489	-1.48908	-0.96137	-2.17603
	686	0.424608	1.43864	-0.0436933	1.00131	-0.737199
	687	0.759709	1.57553	-0.0109613	1.6796	-0.0766639
	688	1.99832	1.84067	2.5891	2.24893	2.63559
	689	1.01401	0.928688	-0.521247	1.86722	-1.11162
	690	-2.92321	-2.71925	-1.97059	-2.86344	-2.59129
	691	-2.92321	-2.71925	-1.97059	-2.86344	-2.59129
	692	-2.92321	-2.71925	-1.97059	-2.86344	-2.59129
	693	-2.92321	-2.71925	-1.97059	-2.86344	-2.59129
	694	-2.92321	-2.71925	-1.97059	-2.86344	-2.59129
	695	-2.92321	-2.71925	-1.97059	-2.86344	-2.59129
	696	-2.92321	-2.71925	-1.97059	-2.86344	-2.59129
	697	-2.92321	-2.71925	-1.97059	-2.86344	-2.59129
	698	-2.92321	-2.71925	-1.97059	-2.86344	-2.59129
	699	-2.92321	-2.71925	-1.97059	-2.86344	-2.59129
	700	-2.92321	-2.71925	-1.97059	-2.86344	-2.59129
	701	-2.92321	-2.71925	-1.97059	-2.86344	-2.59129
	702	-2.92321	-2.71925	-1.97059	-2.86344	-2.59129
	703	-2.92321	-2.71925	-1.97059	-2.86344	-2.59129
	704	-2.92321	-2.71925	-1.97059	-2.86344	-2.59129
	705	-2.92321	-2.71925	-1.97059	-2.86344	-2.59129
	706	-0.472944	-2.71925	0.761264	1.64207	0.120965
	707	-1.91344	-1.80727	-1.19441	-1.84097	-1.27702
	708	-2.92321	-2.71925	-1.97059	-2.86344	-2.59129
	709	-0.639004	-1.43902	-0.249738	-1.27164	-0.706777
	710	-0.392148	-1.31558	0.287669	-1.0465	-0.282904
[truncated: 3,293 more rows]
[truncated: 15 more columns]
