# Supplementary material for: A Multi- Mediation Analysis on the Impact of Social Media and Internet Addiction on University and High School Students’ Mental Health Through Social Capital and Mindfulness
Source: Int J Environ Res Public Health. 2025 Jan 2;22(1):57. doi: 10.3390/ijerph22010057 (PMC11764769; doi:10.3390/ijerph22010057)
Supplement: Supplementary file 1 [file ijerph-22-00057-s001.zip › UNIVERSITY STUDENTS DATA/S1E-Confirmatory Factor Analysis of Mental Health Continuum-Short Form for University students.xlsx]

## Sheet: Navigation
	SmartPLS report
	Please cite the use of SmartPLS: Ringle, C. M., Wende, S., and Becker, J.-M. 2024. "SmartPLS 4." Bönningstedt: SmartPLS, https://www.smartpls.com.
		complete
	Final results
	Factor loadings	show
	Factors	show
	Indicator error terms	show
	Indicator data	show
	Quality criteria
	Model fit	show
	Construct reliability and validity	show
	Discriminant validity	show
	Residual covariance matrix	show
	Algorithm
	Setting	show
	Execution log	show
	Model and data
	Beta	show
	Lambda	show
	Theta	show
	Psi	show
	Iteration statistics	show

## Sheet: complete
	SmartPLS report
	Please cite the use of SmartPLS: Ringle, C. M., Wende, S., and Becker, J.-M. 2024. "SmartPLS 4." Bönningstedt: SmartPLS, https://www.smartpls.com.
	back to navigation
	Final results
	Factor loadings
	List (unstandardized)
		Parameter estimates	Standard errors	T values	P values
	EWB1 <- EWB	1	n/a	n/a	n/a
	EWB2 <- EWB	0.980328	0.0157095	62.4035	5.68434e-14
	EWB3 <- EWB	0.959864	0.0168614	56.9266	5.68434e-14
	PWB1 <- PWB	1	n/a	n/a	n/a
	PWB2 <- PWB	1.00925	0.0173399	58.2039	5.68434e-14
	PWB3 <- PWB	0.997689	0.0162393	61.4367	5.68434e-14
	PWB4 <- PWB	1.0182	0.0182875	55.6774	5.68434e-14
	PWB5 <- PWB	1.02673	0.017797	57.6912	5.68434e-14
	PWB6 <- PWB	1.01422	0.0181901	55.7567	5.68434e-14
	SOWB1 <- SOWB	1	n/a	n/a	n/a
	SOWB2 <- SOWB	1.03173	0.0159871	64.5349	5.68434e-14
	SOWB3 <- SOWB	1.02488	0.0162771	62.965	5.68434e-14
	SOWB4 <- SOWB	1.01855	0.0167826	60.6911	5.68434e-14
	SOWB5 <- SOWB	1.00104	0.0166596	60.0881	5.68434e-14
	List (standardized)
		Outer loadings (standardized)
	EWB1 <- EWB	0.948451
	EWB2 <- EWB	0.932114
	EWB3 <- EWB	0.910012
	PWB1 <- PWB	0.921901
	PWB2 <- PWB	0.930493
	PWB3 <- PWB	0.944633
	PWB4 <- PWB	0.919022
	PWB5 <- PWB	0.928638
	PWB6 <- PWB	0.91937
	SOWB1 <- SOWB	0.924582
	SOWB2 <- SOWB	0.953744
	SOWB3 <- SOWB	0.948344
	SOWB4 <- SOWB	0.939628
	SOWB5 <- SOWB	0.935708
	Matrix (unstandardized)
		EWB	PWB	SOWB
	EWB1	1
	EWB2	0.980328
	EWB3	0.959864
	PWB1		1
	PWB2		1.00925
	PWB3		0.997689
	PWB4		1.0182
	PWB5		1.02673
	PWB6		1.01422
	SOWB1			1
	SOWB2			1.03173
	SOWB3			1.02488
	SOWB4			1.01855
	SOWB5			1.00104
	Matrix (standardized)
		EWB	PWB	SOWB
	EWB1	0.948451
	EWB2	0.932114
	EWB3	0.910012
	PWB1		0.921901
	PWB2		0.930493
	PWB3		0.944633
	PWB4		0.919022
	PWB5		0.928638
	PWB6		0.91937
	SOWB1			0.924582
	SOWB2			0.953744
	SOWB3			0.948344
	SOWB4			0.939628
	SOWB5			0.935708
	Factors
	Estimated parameter (overview)
		Parameter estimates	Standard errors	T values	P values
	EWB	2.29583	0.106504	21.5562	5.68434e-14
	PWB	2.12329	0.102981	20.6182	5.68434e-14
	SOWB	2.19446	0.105871	20.7277	5.68434e-14
	PWB <-> EWB	1.7989	0.0892119	20.1644	5.68434e-14
	SOWB <-> EWB	1.87149	0.0915397	20.4446	5.68434e-14
	SOWB <-> PWB	1.86111	0.0901602	20.6422	5.68434e-14
	Covariances
		EWB	PWB	SOWB
	EWB	2.29583	1.7989	1.87149
	PWB	1.7989	2.12329	1.86111
	SOWB	1.87149	1.86111	2.19446
	Correlations
		EWB	PWB	SOWB
	EWB	1	0.814767	0.833787
	PWB	0.814767	1	0.862192
	SOWB	0.833787	0.862192	1
	Thurstone scores
	Case index	EWB	PWB	SOWB
	0	2.70908	3.00598	2.92884
	1	-2.69973	-2.69031	-2.89415
	2	-0.577317	-1.28066	-1.84448
	3	-2.70969	-2.84352	-2.90388
	4	-2.70969	-2.84352	-2.90388
	5	-2.70969	-2.84352	-2.90388
	6	-2.70969	-2.84352	-2.90388
	7	-2.70969	-2.84352	-2.90388
	8	-2.70969	-2.84352	-2.90388
	9	-2.70969	-2.84352	-2.90388
	10	-2.70969	-2.84352	-2.90388
	11	-2.70969	-2.84352	-2.90388
	12	-2.70969	-2.84352	-2.90388
	13	-2.70969	-2.84352	-2.90388
	14	-2.70969	-2.84352	-2.90388
	15	-2.70969	-2.84352	-2.90388
	16	-2.35508	-2.32093	-2.36924
	17	-2.35508	-2.32093	-2.36924
	18	-0.0939181	0.764179	0.925057
	19	-1.39122	-1.49051	-1.69471
	20	-2.67981	-2.38388	-2.8747
	21	-1.08729	-1.67259	-1.50268
	22	-2.70969	-2.84352	-2.90388
	23	-2.3249	-2.82195	-2.75359
	24	-1.46574	0.552937	0.46768
	25	-0.662247	-0.440855	0.828022
	26	0.129839	-0.0621271	-1.7408
	27	-0.942641	-1.14481	-0.101517
	28	0.823501	0.517514	1.82358
	29	0.221637	-1.54458	-0.951981
	30	1.1461	0.12197	0.0630445
	31	1.24775	0.595889	0.971113
	32	-0.371727	-0.562006	-0.403494
	33	1.26176	1.05629	0.803008
	34	1.14741	1.44243	-0.900972
	35	-0.910779	0.116285	1.04408
	36	-1.40257	0.376463	0.251437
	37	0.280529	0.400958	-0.216797
	38	-1.6761	0.654067	-0.765196
	39	-1.24873	0.120754	-0.231847
	40	0.670287	-0.258097	-0.392682
	41	-1.48654	0.570334	-0.933312
	42	0.283313	0.458105	-0.224722
	43	-2.27599	1.12009	-0.470697
	44	-1.62454	1.76243	-0.612527
	45	-0.297735	1.11897	0.158687
	46	0.242437	0.785269	-0.974256
	47	-0.837325	-0.562144	0.214713
	48	-1.21345	0.0575188	0.252462
	49	1.13453	0.836231	-0.610557
	50	0.248075	0.666962	-0.816539
	51	1.0925	0.552477	-0.920912
	52	0.671893	1.37555	0.994316
	53	1.1389	-0.870402	0.71052
	54	-1.12002	-0.320604	1.69114
	55	1.26429	1.05823	0.832928
	56	1.27851	1.06912	1.00115
	57	2.27556	2.04729	1.97741
	58	0.56698	-2.50395	0.887107
	59	0.114673	-1.06701	-0.0524411
	60	1.1393	0.56536	-0.350389
	61	0.628488	-0.280604	0.891898
	62	0.387302	0.629392	0.937056
	63	0.971521	0.167194	0.445472
	64	0.413949	1.03925	0.963069
	65	0.825873	0.409286	0.483764
	66	0.801484	-0.536517	0.88361
	67	0.893192	-0.533348	0.887649
	68	2.03918	1.89778	1.73837
	69	1.03617	-0.810114	-0.607524
	70	0.982045	-0.0812053	0.760323
	71	0.413949	1.03925	0.963069
	72	1.18007	0.407423	0.272152
	73	0.314499	0.963085	-0.213054
	74	0.538142	0.25602	0.504004
	75	2.01298	1.99926	1.33819
	76	-2.70969	-2.84352	-2.90388
	77	0.440596	1.44911	0.989082
	78	1.36145	1.25527	1.89095
	79	1.22449	1.02775	0.362302
	80	0.95623	1.02836	0.509603
	81	1.9938	2.03755	1.965
	82	-0.236829	-0.826683	-0.221847
	83	-0.236829	-0.826683	-0.221847
	84	1.07138	0.501819	0.87824
	85	-0.71559	-0.887198	-0.951364
	86	-0.0116249	0.0725594	-0.121358
	87	-0.465257	-0.0976466	-0.457967
	88	-2.35508	-2.32093	-2.36924
	89	-0.0926413	1.59935	0.320863
	90	-0.72608	-1.57206	-2.02251
	91	-1.69639	-1.61536	-1.91175
	92	-1.71264	-1.86536	-1.92762
	93	-1.71264	-1.86536	-1.92762
	94	-1.71264	-1.86536	-1.92762
	95	-1.08729	-1.67259	-1.50268
	96	0.281461	0.0909633	0.0248925
	97	-0.453282	0.152818	1.52783
	98	0.851846	0.238116	0.932775
	99	-0.662247	-0.440855	0.828022
	100	0.0742388	0.13832	0.894095
	101	0.860037	0.364097	0.940771
	102	0.202064	-0.522602	-0.503722
	103	1.09313	-0.21084	-0.346396
	104	-0.00452698	0.334222	0.902691
	105	1.19271	-0.250579	0.917389
	106	-1.20169	0.767759	-0.12905
	107	1.269	0.922879	0.991867
	108	-1.06721	-0.211361	0.241312
	109	-2.70969	-2.84352	-2.90388
	110	2.21154	1.67013	1.4638
	111	1.27851	1.06912	1.00115
	112	1.27851	1.06912	1.00115
	113	0.281461	0.0909633	0.0248925
	114	-1.69639	-1.61536	-1.91175
	115	-1.71264	-1.86536	-1.92762
	116	-1.71264	-1.86536	-1.92762
	117	-0.614109	0.023259	-0.606764
	118	1.18173	0.459198	0.254283
	119	0.268501	0.607001	0.930713
	120	0.200761	-1.58466	0.268588
	121	-0.969394	0.962974	0.0253908
	122	-0.979441	-0.224824	-1.79722
	123	-0.726385	0.398912	0.876341
	124	-1.10628	1.41975	0.569534
	125	0.164607	0.855779	0.588586
	126	0.35286	1.83928	-0.388056
	127	-1.47041	0.999579	-1.05204
	128	1.18657	0.568578	0.233155
	129	-0.0599464	-0.354208	-0.403472
	130	-0.0599464	-0.354208	-0.403472
	131	-0.0599464	-0.354208	-0.403472
	132	-2.39807	0.0154132	-1.16377
	133	-0.539447	0.567155	0.152222
	134	1.18657	0.568578	0.233155
	135	-1.21883	1.90011	1.39769
	136	-1.14705	-0.435235	-1.13867
	137	-1.20211	-0.933698	-1.4511
	138	-2.38613	-2.67284	-2.49293
	139	-2.70969	-2.84352	-2.90388
	140	-0.755534	-2.0294	-1.49148
	141	-1.82485	-1.55672	-1.52428
	142	-0.697094	-1.33843	-1.2801
	143	1.27851	1.06912	1.00115
	144	2.21018	1.5235	1.55584
	145	1.98919	1.67033	1.28752
	146	2.01628	1.87916	1.4683
	147	2.27556	2.04729	1.97741
	148	2.25311	1.70197	1.95549
	149	1.29446	2.19606	0.362214
	150	0.706658	1.76522	0.579363
	151	0.840269	1.57168	0.69224
	152	2.27556	2.04729	1.97741
	153	0.838241	0.547695	0.534309
	154	0.857326	1.03777	1.8566
	155	1.20274	0.553721	0.444525
	156	1.62051	0.971908	-0.740448
	157	1.21619	1.41085	-0.0249866
	158	1.54295	0.329035	0.225108
	159	1.04127	-0.806212	-0.547271
	160	0.925242	-0.741994	0.546822
	161	0.250075	0.133993	0.734245
	162	0.905035	1.05622	0.984699
	163	0.864307	0.42977	0.944939
	164	2.27556	2.04729	1.97741
	165	2.27556	2.04729	1.97741
	166	2.27556	2.04729	1.97741
	167	-2.70969	-2.84352	-2.90388
	168	0.281461	0.0909633	0.0248925
	169	-1.71264	-1.86536	-1.92762
	170	-2.70969	-2.84352	-2.90388
	171	-2.66504	-2.55145	-2.56723
	172	-0.71559	-0.887198	-0.951364
	173	-1.14862	-1.54204	-1.22935
	174	-0.344049	-0.980677	-0.879934
	175	0.305878	-0.622992	0.857568
	176	1.00458	0.233509	0.806063
	177	-2.70969	-2.84352	-2.90388
	178	0.281461	0.0909633	0.0248925
	179	0.561432	-1.01647	0.844387
	180	-0.161061	-0.268544	0.859512
	181	0.184113	-0.316845	-0.878981
	182	0.140018	0.0381987	0.890773
	183	-0.850308	0.593254	0.882947
	184	-0.814969	-0.270608	0.831957
	185	0.505657	1.04242	0.967108
	186	-0.508556	0.118181	0.868426
	187	0.930413	0.0391439	0.923985
	188	0.0480237	-0.264896	0.868504
	189	-0.411352	-0.509492	-0.0406413
	190	0.380155	0.563162	-0.232691
	191	-0.554828	0.806936	-0.216435
	192	1.24767	0.594757	0.971042
	193	0.883271	0.721455	0.963452
	194	1.26501	1.05878	0.841438
	195	1.26173	0.811023	0.984768
	196	0.989922	-0.157424	0.914541
	197	0.576642	-1.07805	0.841285
	198	0.720416	0.431738	0.609525
	199	-0.935767	-2.29209	-2.63746
	200	0.48331	-0.290662	0.230219
	201	1.03655	0.725102	0.837264
	202	1.25078	1.04789	0.673216
	203	0.0438997	-0.59556	0.169886
	204	-1.06721	-0.211361	0.241312
	205	0.113902	0.748381	0.932815
	206	-0.0449226	0.241348	-0.422042
	207	0.245282	0.24986	0.908045
	208	-2.40565	-2.13034	0.335236
	209	-0.660502	-1.47232	0.165839
	210	-0.94505	0.0799728	0.0896751
	211	-0.483951	-0.537477	0.52983
	212	0.388872	-0.632507	0.443772
	213	0.309728	-0.355889	0.706991
	214	1.24279	0.519664	0.966276
	215	1.26176	1.05629	0.803008
	216	1.24767	0.594757	0.971042
	217	1.16672	-0.131522	0.506831
	218	0.396124	0.765085	0.945668
	219	0.294744	-0.144114	0.36405
	220	0.286975	0.284345	-0.0503315
	221	1.19883	0.282826	0.597166
	222	1.27851	1.06912	1.00115
	223	-0.53467	0.806036	0.0340933
	224	0.904299	0.726999	0.0896523
	225	1.18607	0.736735	0.102063
	226	-0.632145	0.418644	0.00647366
	227	-0.451068	1.00241	0.924547
	228	-0.526628	1.09012	-0.0771339
	229	-0.00419421	1.45122	0.970553
	230	-1.21143	1.7527	-0.981071
	231	1.18759	0.760135	0.103548
	232	-1.42888	0.32012	-0.0329313
	233	0.448569	0.767103	-0.985666
	234	-1.40519	0.034477	0.472852
	235	-1.60897	0.289158	0.674135
	236	-0.292712	0.225802	0.884017
	237	0.396613	0.575225	1.09267
	238	-0.0095327	0.752863	1.08643
	239	1.1389	-0.870402	0.71052
	240	-1.32998	0.699951	0.910926
	241	0.538142	0.25602	0.504004
	242	-1.28015	0.988913	1.3141
	243	-0.0599464	-0.354208	-0.403472
	244	-0.0599464	-0.354208	-0.403472
	245	-0.787353	0.179286	-0.0527182
	246	-1.41808	-0.0750645	0.394341
	247	0.239926	0.660722	-0.912908
	248	0.437718	1.49079	0.922475
	249	1.14519	1.03206	-0.623893
	250	-1.31502	0.66045	1.12572
	251	-0.317057	0.0592416	0.705916
	252	-0.131367	-0.348767	0.73054
	253	-0.498645	0.0732455	1.02463
	254	-0.487362	0.931036	0.527667
	255	-0.966349	-0.498572	0.81176
	256	-2.39807	0.0154132	-1.16377
	257	-2.70969	-2.84352	-2.90388
	258	-0.71559	-0.887198	-0.951364
	259	-2.70969	-2.84352	-2.90388
	260	-1.6997	-1.66629	-1.91499
	261	1.63313	1.59171	1.53578
	262	1.63313	1.59171	1.53578
	263	1.26429	1.05823	0.832928
	264	1.26429	1.05823	0.832928
	265	1.26429	1.05823	0.832928
	266	2.27556	2.04729	1.97741
	267	2.23241	1.5809	1.78875
	268	2.01247	1.73173	1.5305
	269	1.49687	1.48938	0.815795
	270	2.25843	1.78367	1.96067
	271	-0.261571	0.498424	0.174638
	272	-0.486116	0.982186	0.505148
	273	-0.71559	-0.887198	-0.951364
	274	2.03918	1.89778	1.73837
	275	2.24388	1.83386	1.74307
	276	1.59315	1.81468	1.76769
	277	1.61992	1.5143	1.42951
	278	-1.71264	-1.86536	-1.92762
	279	-1.71264	-1.86536	-1.92762
	280	-1.71264	-1.86536	-1.92762
	281	1.56028	1.07886	1.01356
	282	-1.46574	0.552937	0.46768
	283	0.994021	-0.0943711	0.918543
	284	0.184113	-0.316845	-0.878981
	285	0.870559	-0.438	-0.356657
	286	-0.468967	0.727111	0.907074
	287	0.380155	0.563162	-0.232691
	288	-0.554828	0.806936	-0.216435
	289	-0.71559	-0.887198	-0.951364
	290	-0.71559	-0.887198	-0.951364
	291	-0.71559	-0.887198	-0.951364
	292	-0.71559	-0.887198	-0.951364
	293	0.643328	0.879926	0.451617
	294	0.560947	1.09885	1.84787
	295	1.12014	0.567333	-0.589352
	296	1.25859	0.762698	0.981701
	297	0.989922	-0.157424	0.914541
	298	0.48331	-0.290662	0.230219
	299	1.03655	0.725102	0.837264
	300	0.7645	-0.6235	0.489772
	301	-0.213318	0.335089	0.893985
	302	-0.607674	-0.492765	0.0934244
	303	-2.14488	-1.30651	-0.516945
	304	1.21848	0.390597	0.760757
	305	-0.0449226	0.241348	-0.422042
	306	-0.597798	-0.396432	0.144322
	307	-0.660502	-1.47232	0.165839
	308	-2.70138	-2.7156	-2.89576
	309	-2.70969	-2.84352	-2.90388
	310	1.53485	1.77727	0.179897
	311	0.447335	0.463251	1.8045
	312	2.27556	2.04729	1.97741
	313	-2.70969	-2.84352	-2.90388
	314	-2.70969	-2.84352	-2.90388
	315	-2.70969	-2.84352	-2.90388
	316	-2.70969	-2.84352	-2.90388
	317	-2.70969	-2.84352	-2.90388
	318	-2.70969	-2.84352	-2.90388
	319	-2.70969	-2.84352	-2.90388
	320	-2.70969	-2.84352	-2.90388
	321	-2.70969	-2.84352	-2.90388
	322	-2.70969	-2.84352	-2.90388
	323	-0.0926413	1.59935	0.320863
	324	1.63313	1.59171	1.53578
	325	-0.344049	-0.980677	-0.879934
	326	-0.97681	-1.45288	-1.18932
	327	-2.70969	-2.84352	-2.90388
	328	-2.70969	-2.84352	-2.90388
	329	-2.70969	-2.84352	-2.90388
	330	-2.70969	-2.84352	-2.90388
	331	-1.70433	-1.73744	-1.9195
	332	-0.725552	-1.04041	-0.961089
	333	-0.453282	0.152818	1.52783
	334	0.814378	0.477353	0.290757
	335	0.684226	0.238709	-1.14531
	336	0.267237	0.0800694	-0.143329
	337	0.78971	0.0540087	-0.831052
	338	0.994021	-0.0943711	0.918543
	339	-0.71559	-0.887198	-0.951364
	340	0.157998	-0.367106	0.284197
	341	-1.21062	0.793939	0.297311
	342	1.12396	0.0263017	-0.140355
	343	1.12014	0.567333	-0.589352
	344	0.323294	0.467163	-0.628861
	345	-1.10592	-0.893845	0.268203
	346	-1.20211	-0.933698	-1.4511
	347	-0.754383	0.204537	0.337202
	348	-0.546874	0.349348	0.221863
	349	0.19458	-1.20553	-0.0894969
	350	-1.0673	-0.0697105	-0.757945
	351	-0.66041	-0.519145	-0.540641
	352	0.648119	-0.599067	-0.414322
	353	-1.60466	-0.732675	-1.4301
	354	-1.56839	-0.688554	-1.01321
	355	-1.61486	-0.724148	-1.56284
	356	-1.55137	0.252476	-1.50086
	357	0.334297	0.342291	0.493199
	358	-0.402031	0.770882	-0.875639
	359	-0.508946	0.964702	0.235154
	360	-1.01759	0.633048	-0.327121
	361	-0.998636	1.01844	-0.714646
	362	0.133012	0.854541	0.197885
	363	-0.0095327	0.752863	1.08643
	364	-0.619204	1.62859	0.955529
	365	-0.657551	0.157148	1.5726
	366	0.786576	0.118677	0.21243
	367	0.00944574	1.8494	-0.048967
	368	0.32224	1.03608	0.95903
	369	-0.0278425	0.37211	0.0289955
	370	-0.71559	-0.887198	-0.951364
	371	-0.71559	-0.887198	-0.951364
	372	0.423597	0.472281	0.0540165
	373	0.567755	-0.177052	0.0622407
	374	0.521454	0.547648	-0.812319
	375	1.20397	1.01203	0.119536
	376	-0.707912	0.264162	0.868931
	377	0.714975	1.04965	0.976328
	378	2.03918	1.89778	1.73837
	379	2.03918	1.89778	1.73837
	380	2.03918	1.89778	1.73837
	381	1.04193	0.698775	-1.65633
	382	0.189252	-0.568602	-0.628379
	383	-0.111743	0.490014	0.907657
	384	0.230525	-1.05645	0.245367
	385	1.26429	1.05823	0.832928
	386	2.15983	1.11183	1.23737
	387	0.281461	0.0909633	0.0248925
	388	0.474271	1.08545	1.67646
	389	2.13238	0.768993	1.15157
	390	-1.71264	-1.86536	-1.92762
	391	-2.70969	-2.84352	-2.90388
	392	-2.70969	-2.84352	-2.90388
	393	0.536221	0.0800141	-0.28212
	394	0.996744	1.05939	0.988739
	395	-2.35508	-2.32093	-2.36924
	396	-2.35508	-2.32093	-2.36924
	397	-2.35508	-2.32093	-2.36924
	398	-2.35508	-2.32093	-2.36924
	399	-0.572236	-0.0672971	-0.0205302
	400	1.92095	1.5247	1.44277
	401	-1.71264	-1.86536	-1.92762
	402	-2.70969	-2.84352	-2.90388
	403	-2.26385	-2.18889	-2.46686
	404	-0.725552	-1.04041	-0.961089
	405	-2.70969	-2.84352	-2.90388
	406	-2.69142	-2.56239	-2.88603
	407	0.281461	0.0909633	0.0248925
	408	-2.70969	-2.84352	-2.90388
	409	-1.85326	-0.523268	-1.75058
	410	0.281461	0.0909633	0.0248925
	411	-2.70969	-2.84352	-2.90388
	412	-0.942641	-1.14481	-0.101517
	413	-0.52278	0.107287	0.700205
	414	0.78971	0.0540087	-0.831052
	415	0.140018	0.0381987	0.890773
	416	0.357579	0.172219	0.90804
	417	-0.814969	-0.270608	0.831957
	418	0.650214	0.34909	0.931058
	419	0.254102	-0.574717	0.17997
	420	1.08808	-0.770355	0.00640962
	421	0.782329	0.555069	-0.164185
	422	1.2314	0.509864	0.832364
	423	1.15241	-0.13586	0.332689
	424	2.44789	2.48271	2.34058
	425	1.59315	1.81468	1.76769
	426	2.04738	1.66446	1.45657
	427	-1.71264	-1.86536	-1.92762
	428	-1.71264	-1.86536	-1.92762
	429	-2.70969	-2.84352	-2.90388
	430	-2.70969	-2.84352	-2.90388
	431	-2.70969	-2.84352	-2.90388
	432	-2.70969	-2.84352	-2.90388
	433	-2.70969	-2.84352	-2.90388
	434	-2.42792	-2.83379	-2.89147
	435	-2.70138	-2.7156	-2.89576
	436	-2.49155	-2.7006	-2.88605
	437	1.11368	1.09596	1.518
	438	0.281461	0.0909633	0.0248925
	439	0.281461	0.0909633	0.0248925
	440	0.281461	0.0909633	0.0248925
	441	2.25843	1.78367	1.96067
	442	1.36145	1.25527	1.89095
	443	0.76566	1.03525	1.8526
	444	1.97552	1.75642	1.94715
	445	1.67489	1.43432	1.03996
	446	1.76734	1.7667	1.93904
	447	-1.71264	-1.86536	-1.92762
	448	-1.71264	-1.86536	-1.92762
	449	1.27851	1.06912	1.00115
	450	1.92095	1.5247	1.44277
	451	-0.72608	-1.57206	-2.02251
	452	-1.71264	-1.86536	-1.92762
	453	-1.71264	-1.86536	-1.92762
	454	-0.71559	-0.887198	-0.951364
	455	-1.14862	-1.54204	-1.22935
	456	-1.35731	1.42094	0.0369363
	457	-1.54018	0.787332	-1.75926
	458	1.06415	1.04051	-1.63464
	459	0.44224	1.4744	0.990688
	460	0.405127	0.903557	0.954457
	461	-0.0599464	-0.354208	-0.403472
	462	-0.745168	0.110005	0.858004
	463	-1.49099	0.699269	-1.08418
	464	-1.39931	0.623896	0.108086
	465	-0.530224	0.802821	0.0915894
	466	1.0404	1.50352	0.307194
	467	-0.387679	0.61333	-0.580787
	468	-0.605146	0.891025	-0.90254
	469	-1.57675	1.53489	-0.187684
	470	-1.62395	0.896102	-0.298434
	471	-0.0273203	1.00745	0.67695
	472	-0.758073	-1.34325	-1.13936
	473	1.0692	1.06189	0.99193
	474	2.00683	1.80539	1.40592
	475	1.84037	1.60398	1.51552
	476	1.27851	1.06912	1.00115
	477	1.27851	1.06912	1.00115
	478	1.27851	1.06912	1.00115
	479	1.32422	1.37234	1.34254
	480	2.16934	1.25808	1.24665
	481	2.27556	2.04729	1.97741
	482	2.15098	1.4945	0.843544
	483	0.973536	0.0752768	0.538688
	484	0.3076	0.0507596	0.378723
	485	1.27851	1.06912	1.00115
	486	1.27851	1.06912	1.00115
	487	1.33054	1.42706	1.38025
	488	-0.675076	-0.85617	-0.472229
	489	-0.688581	-0.866513	-0.631941
	490	0.489223	1.81884	1.55467
	491	1.27851	1.06912	1.00115
	492	1.27851	1.06912	1.00115
	493	0.281461	0.0909633	0.0248925
	494	1.98516	0.849121	-0.73261
	495	1.1148	-0.359366	0.0324947
	496	1.08808	-0.770355	0.00640962
	497	0.698001	0.0508398	-0.835091
	498	1.18935	-0.302273	0.914108
	499	0.574904	-0.313629	1.04616
	500	0.427957	1.25471	0.976744
	501	-0.71559	-0.887198	-0.951364
	502	0.0216972	0.259798	0.152663
	503	0.484832	0.887506	0.823986
	504	0.948311	0.314441	0.941458
	505	0.0573004	-0.144577	0.00118261
	506	0.278127	-0.334455	1.74895
	507	1.19265	-0.0437185	0.762989
	508	1.18028	-0.441876	0.905248
	509	-0.619098	-0.492562	-0.0483273
	510	0.996744	1.05939	0.988739
	511	0.400226	-2.06623	1.64888
	512	0.258972	0.46043	0.92141
	513	0.706252	-0.196396	0.900275
	514	-0.00240286	0.0266374	-0.865941
	515	1.23584	1.03644	0.496486
	516	1.45938	1.05457	0.673926
	517	2.27556	2.04729	1.97741
	518	-2.70969	-2.84352	-2.90388
	519	-2.70969	-2.84352	-2.90388
	520	-2.70969	-2.84352	-2.90388
	521	-2.70969	-2.84352	-2.90388
	522	-2.70969	-2.84352	-2.90388
	523	-2.70969	-2.84352	-2.90388
	524	-2.70969	-2.84352	-2.90388
	525	-2.70969	-2.84352	-2.90388
	526	-0.577317	-1.28066	-1.84448
	527	1.49573	1.47186	0.814683
	528	0.281461	0.0909633	0.0248925
	529	0.281461	0.0909633	0.0248925
	530	0.281461	0.0909633	0.0248925
	531	0.76566	1.03525	1.8526
	532	1.97552	1.75642	1.94715
	533	1.67489	1.43432	1.03996
	534	-1.71264	-1.86536	-1.92762
	535	3.27262	3.02545	2.95366
	536	3.27262	3.02545	2.95366
	537	3.27262	3.02545	2.95366
	538	3.27262	3.02545	2.95366
	539	3.27262	3.02545	2.95366
	540	3.27262	3.02545	2.95366
	541	-1.71264	-1.86536	-1.92762
	542	-1.71264	-1.86536	-1.92762
	543	-2.70969	-2.84352	-2.90388
	544	-2.70969	-2.84352	-2.90388
	545	-1.679	-1.71066	-1.62546
	546	-1.39122	-1.49051	-1.69471
	547	-0.97681	-1.45288	-1.18932
	548	-1.70433	-1.73744	-1.9195
	549	-0.71559	-0.887198	-0.951364
	550	3.24033	2.7262	2.77561
	551	-2.70969	-2.84352	-2.90388
	552	-2.70969	-2.84352	-2.90388
	553	-2.70969	-2.84352	-2.90388
	554	-2.70969	-2.84352	-2.90388
	555	-0.71559	-0.887198	-0.951364
	556	0.9791	0.788002	0.971514
	557	-0.560663	-0.891169	0.971893
	558	0.356564	0.928233	-0.796119
	559	0.860037	0.364097	0.940771
	560	1.14603	0.120838	0.0629727
	561	-0.468967	0.727111	0.907074
	562	-0.71559	-0.887198	-0.951364
	563	-0.71559	-0.887198	-0.951364
	564	-0.71559	-0.887198	-0.951364
	565	0.326356	-0.308016	0.87756
	566	1.19271	-0.250579	0.917389
	567	1.1169	0.238574	-0.385398
	568	1.08808	-0.770355	0.00640962
	569	0.782329	0.555069	-0.164185
	570	1.2314	0.509864	0.832364
	571	1.20969	0.175906	0.811168
	572	1.25859	0.762698	0.981701
	573	0.508758	0.356141	0.0654694
	574	-0.688424	-0.677233	-0.770508
	575	-0.534263	0.165027	0.515017
	576	0.134611	-0.301986	-0.054021
	577	0.0331499	0.145944	0.379142
	578	-0.233683	-0.394104	0.0525759
	579	0.741072	0.504579	0.811475
	580	0.440923	0.291607	0.722128
	581	0.771006	-0.104399	0.741616
	582	1.26069	0.79496	0.983748
	583	-0.139982	0.0556681	0.880089
	584	-0.607674	-0.492765	0.0934244
	585	1.21848	0.390597	0.760757
	586	0.678579	0.785374	0.958749
	587	-0.134351	0.304426	0.20863
	588	1.27851	1.06912	1.00115
	589	-0.52531	0.10535	0.670284
	590	1.17887	0.626011	0.0950354
	591	-0.591925	-0.0746048	-0.0218
	592	-0.497284	1.82045	-0.255601
	593	-0.774941	0.970209	-0.149633
	594	-0.397347	0.904587	1.66304
	595	0.059156	0.642674	-0.560261
	596	0.321661	1.03361	-0.176643
	597	-1.11757	1.82459	0.129016
	598	0.270857	0.686561	-0.548716
	599	0.0713793	1.07555	-0.730115
	600	-1.32998	0.699951	0.910926
	601	-0.397347	0.904587	1.66304
	602	-2.45065	-2.51366	-2.5178
	603	1.63313	1.59171	1.53578
	604	1.27851	1.06912	1.00115
	605	1.26429	1.05823	0.832928
	606	1.25006	1.04734	0.664707
	607	1.85268	1.68476	1.60815
	608	0.20765	1.35242	0.753398
	609	0.517928	0.415626	1.58453
	610	1.00891	-0.182217	0.611733
	611	1.34106	1.47014	0.585753
	612	0.87488	0.592404	0.955261
	613	1.41273	0.239088	1.83138
	614	1.29274	1.08002	1.16937
	615	0.295686	0.101857	0.193114
	616	-0.71559	-0.887198	-0.951364
	617	0.536221	0.0800141	-0.28212
	618	1.26501	1.05878	0.841438
	619	-0.125043	-0.84704	-0.60712
	620	0.430757	-0.0913322	0.561175
	621	0.373833	0.422221	0.923907
	622	0.304416	0.761916	0.941629
	623	2.03918	1.89778	1.73837
	624	2.03918	1.89778	1.73837
	625	1.15506	-0.419455	0.576054
	626	-1.46721	0.734124	-0.815392
	627	2.27556	2.04729	1.97741
	628	1.32404	1.81185	1.01405
	629	1.51788	1.61807	0.980713
	630	2.2359	1.43723	1.93869
	631	0.0534941	1.93612	1.32561
	632	-0.0589088	1.25478	0.438205
	633	2.27556	2.04729	1.97741
	634	2.26725	1.91937	1.96929
	635	1.9641	1.82565	1.75422
	636	0.814796	0.777033	0.63003
	637	3.27262	3.02545	2.95366
	638	3.27262	3.02545	2.95366
	639	3.27262	3.02545	2.95366
	640	3.27262	3.02545	2.95366
	641	3.27262	3.02545	2.95366
	642	3.27262	3.02545	2.95366
	643	-1.71264	-1.86536	-1.92762
	644	-2.70969	-2.84352	-2.90388
	645	-0.140735	-0.859058	-0.792703
	646	-2.35508	-2.32093	-2.36924
	647	-2.35508	-2.32093	-2.36924
	648	-0.0939181	0.764179	0.925057
	649	-2.70969	-2.84352	-2.90388
	650	0.267237	0.0800694	-0.143329
	651	0.356564	0.928233	-0.796119
	652	-0.850308	0.593254	0.882947
	653	-0.508556	0.118181	0.868426
	654	0.221637	-1.54458	-0.951981
	655	0.157998	-0.367106	0.284197
	656	0.323294	0.467163	-0.628861
	657	0.981121	0.0699831	0.636629
	658	1.24767	0.594757	0.971042
	659	0.508758	0.356141	0.0654694
	660	-0.688424	-0.677233	-0.770508
	661	-0.534263	0.165027	0.515017
	662	1.2595	0.776633	0.982585
	663	0.0331499	0.145944	0.379142
	664	-0.233683	-0.394104	0.0525759
	665	0.68916	0.464821	0.197542
	666	0.741072	0.504579	0.811475
	667	1.18173	0.459198	0.254283
	668	0.265555	-0.182808	0.030977
	669	0.771006	-0.104399	0.741616
	670	1.26501	1.05878	0.841438
	671	1.26069	0.79496	0.983748
	672	-0.139982	0.0556681	0.880089
	673	0.720416	0.431738	0.609525
	674	-0.371727	-0.562006	-0.403494
	675	-0.935767	-2.29209	-2.63746
	676	0.312512	-0.27609	0.682259
	677	1.25078	1.04789	0.673216
	678	0.41705	-0.526814	0.140829
	679	2.681	2.86962	2.91938
	680	2.84988	2.46274	2.73479
	681	3.24236	3.00227	2.59581
	682	3.22574	2.67776	2.63078
	683	2.621	2.22071	2.65741
	684	3.24203	2.55499	2.9238
	685	-1.71264	-1.86536	-1.92762
	686	1.49573	1.47186	0.814683
	687	0.281461	0.0909633	0.0248925
	688	1.62914	2.16034	1.95716
	689	0.474271	1.08545	1.67646
	690	-2.70969	-2.84352	-2.90388
	691	-2.70969	-2.84352	-2.90388
	692	-2.70969	-2.84352	-2.90388
	693	-2.70969	-2.84352	-2.90388
	694	-2.70969	-2.84352	-2.90388
	695	-2.70969	-2.84352	-2.90388
	696	-2.70969	-2.84352	-2.90388
	697	-2.70969	-2.84352	-2.90388
	698	-2.70969	-2.84352	-2.90388
	699	-2.70969	-2.84352	-2.90388
	700	-2.70969	-2.84352	-2.90388
	701	-2.70969	-2.84352	-2.90388
	702	-2.70969	-2.84352	-2.90388
	703	-2.70969	-2.84352	-2.90388
	704	-2.70969	-2.84352	-2.90388
	705	-2.70969	-2.84352	-2.90388
	706	-0.572236	-0.0672971	-0.0205302
	707	-1.71398	-1.88592	-1.92893
	708	-2.70969	-2.84352	-2.90388
	709	-1.13314	-0.941245	-1.48356
	710	-0.891701	-0.647822	-1.28864
	711	-0.71559	-0.887198	-0.951364
	712	0.281461	0.0909633	0.0248925
	713	-2.69142	-2.56239	-2.88603
	714	-2.70969	-2.84352	-2.90388
	715	-1.85326	-0.523268	-1.75058
	716	0.281461	0.0909633	0.0248925
	717	0.281461	0.0909633	0.0248925
	718	-2.70969	-2.84352	-2.90388
	719	0.851846	0.238116	0.932775
	720	0.305878	-0.622992	0.857568
	721	0.499982	-0.0781363	-0.851231
	722	0.536877	0.133501	0.579283
	723	-0.52278	0.107287	0.700205
	724	0.0742388	0.13832	0.894095
	725	-0.71559	-0.887198	-0.951364
	726	0.643328	0.879926	0.451617
	727	0.560947	1.09885	1.84787
	728	0.981121	0.0699831	0.636629
	729	-0.521629	0.114481	0.709136
	730	1.2028	0.522792	0.468327
	731	1.00458	0.233509	0.806063
	732	0.173813	0.240113	0.0294366
	733	-0.451029	1.44239	0.598394
	734	0.188026	1.86612	0.128799
	735	0.164607	0.855779	0.588586
	736	-0.440654	1.16259	0.934713
	737	0.368164	0.553437	0.756231
	738	-1.49941	0.984861	1.17931
	739	-0.0599464	-0.354208	-0.403472
	740	0.3946	0.322777	0.918738
	741	-1.20205	0.327838	0.193074
	742	-0.762862	-0.524764	-1.80635
	743	-0.599987	-0.38261	0.106927
	744	-1.76827	-0.827526	-0.807701
	745	-1.43531	0.055944	0.0835918
	746	-1.39743	0.638583	0.120571
	747	-1.52394	0.508908	-1.35129
	748	-1.2692	0.984263	-1.12659
	749	1.02685	0.906839	0.582219
	750	-0.0356999	1.25899	0.722753
	751	-0.566281	0.92079	-0.442913
	752	1.08717	0.0757636	-0.633058
	753	0.396613	0.575225	1.09267
	754	1.33016	0.773933	1.8604
	755	0.368164	0.553437	0.756231
	756	-1.45913	-0.342417	0.0840735
	757	0.40692	0.228676	-1.10218
	758	-0.739056	-1.05075	-1.1208
	759	1.97198	1.40558	1.27072
	760	0.917819	1.94585	1.03927
	761	1.29686	1.35139	1.01906
	762	2.27556	2.04729	1.97741
	763	2.2448	1.57405	1.94737
	764	0.432695	1.05361	1.18477
	765	0.85599	1.05168	0.936729
	766	1.21619	1.41085	-0.0249866
	767	1.30981	1.55046	1.0317
	768	1.27851	1.06912	1.00115
	769	0.43434	0.263373	1.79181
	770	1.64322	1.26501	1.90336
	771	1.52919	1.23066	1.40848
	772	1.40361	1.60822	1.91416
	773	-0.39691	0.997522	0.706481
	774	1.18755	1.47492	1.02198
	775	0.446919	1.0645	1.35299
	776	1.27851	1.06912	1.00115
	777	1.27851	1.06912	1.00115
	778	-0.564343	0.667531	0.899454
	779	0.40652	1.03356	0.87521
	780	0.75604	1.09519	1.68887
	781	0.896645	0.927169	0.976509
	782	1.32806	1.83127	1.04952
	783	1.55106	1.12478	1.75814
	784	1.45161	1.92846	0.485391
	785	-0.71559	-0.887198	-0.951364
	786	1.27851	1.06912	1.00115
	787	1.21263	0.0558481	0.936838
	788	0.844106	-0.0888243	1.07955
	789	0.374338	0.429995	0.9244
	790	0.240126	-1.63433	0.79338
	791	1.32184	0.646014	1.85228
	792	1.12898	0.46625	-0.404777
	793	-0.0288061	0.676158	1.79746
	794	-1.83897	-0.255857	-0.0851188
	795	1.22864	0.509901	0.798126
	796	0.74145	0.563059	-0.676811
	797	2.03918	1.89778	1.73837
	798	2.03918	1.89778	1.73837
	799	2.03918	1.89778	1.73837
	800	2.03918	1.89778	1.73837
	801	-0.1269	0.631026	-0.834451
	802	-1.38444	-0.943221	-1.12411
	803	-0.608072	-0.665889	0.217022
	804	-0.798152	-0.334748	0.195039
	805	0.632536	-0.443087	0.169715
	806	1.16171	-0.317129	0.582548
	807	2.23289	2.0146	1.47274
	808	-2.70969	-2.84352	-2.90388
	809	-2.70969	-2.84352	-2.90388
	810	-2.70969	-2.84352	-2.90388
	811	-2.70969	-2.84352	-2.90388
	812	0.664445	0.567976	0.944951
	813	1.76734	1.7667	1.93904
	814	0.989081	1.04575	0.666536
	815	-1.71264	-1.86536	-1.92762
	816	-2.70969	-2.84352	-2.90388
	817	-0.00030782	0.0812268	0.0124818
	818	1.26501	1.05878	0.841438
	819	-0.165557	-0.878068	-1.08625
	820	0.714975	1.04965	0.976328
	821	0.129717	-0.857989	-0.914132
	822	1.9938	2.03755	1.965
	823	0.996744	1.05939	0.988739
	824	-2.35508	-2.32093	-2.36924
	825	-2.35508	-2.32093	-2.36924
	826	-2.35508	-2.32093	-2.36924
	827	0.281461	0.0909633	0.0248925
	828	1.11435	1.06345	0.993919
	829	1.63313	1.59171	1.53578
	830	1.92095	1.5247	1.44277
	831	1.92095	1.5247	1.44277
	832	-1.71264	-1.86536	-1.92762
	833	0.281461	0.0909633	0.0248925
	834	-0.71559	-0.887198	-0.951364
	835	-0.614109	0.023259	-0.606764
	836	-2.3249	-2.82195	-2.75359
	837	-2.70969	-2.84352	-2.90388
	838	0.814378	0.477353	0.290757
	839	0.9791	0.788002	0.971514
	840	-0.560663	-0.891169	0.971893
	841	0.684226	0.238709	-1.14531
	842	-0.572411	-0.863979	0.806089
	843	0.499982	-0.0781363	-0.851231
	844	0.129839	-0.0621271	-1.7408
	845	0.536877	0.133501	0.579283
	846	0.64622	0.28765	0.927159
	847	0.359763	-0.843223	0.239408
	848	1.22413	0.232695	0.948062
	849	1.0421	0.645066	0.965474
	850	0.396133	-1.03966	0.836045
	851	0.326356	-0.308016	0.87756
	852	1.1169	0.238574	-0.385398
	853	1.11722	-0.972337	0.517502
	854	-0.874305	0.468162	-1.00853
	855	1.19592	0.17198	0.643389
	856	0.869977	0.516985	0.950475
	857	0.651246	0.364964	0.932066
	858	1.66493	1.2811	1.03023
	859	-1.71264	-1.86536	-1.92762
	860	-1.71264	-1.86536	-1.92762
	861	-2.70969	-2.84352	-2.90388
	862	-2.70969	-2.84352	-2.90388
	863	-2.70969	-2.84352	-2.90388
	864	-2.70969	-2.84352	-2.90388
	865	-2.70087	-2.70783	-2.89527
	866	-2.70969	-2.84352	-2.90388
	867	0.440596	1.44911	0.989082
	868	1.70252	0.769644	1.87576
	869	0.664445	0.567976	0.944951
	870	2.13238	0.768993	1.15157
	871	0.989081	1.04575	0.666536
	872	-1.71264	-1.86536	-1.92762
	873	1.27851	1.06912	1.00115
	874	1.27851	1.06912	1.00115
	875	1.92095	1.5247	1.44277
	876	1.92095	1.5247	1.44277
	877	-1.71264	-1.86536	-1.92762
	878	-2.70969	-2.84352	-2.90388
	879	-2.66504	-2.55145	-2.56723
	880	-2.70969	-2.84352	-2.90388
	881	-2.70969	-2.84352	-2.90388
	882	-2.39446	-2.56398	-2.67702
	883	-1.679	-1.71066	-1.62546
	884	1.2595	0.776633	0.982585
	885	0.265555	-0.182808	0.030977
	886	0.844332	0.122536	0.925439
	887	0.358	0.618083	0.58226
	888	0.597566	1.30132	0.464551
	889	-0.944524	0.255986	0.858509
	890	-0.565872	0.765491	-0.322558
	891	-0.638827	0.732886	-1.20262
	892	0.280499	0.937045	-0.615155
	893	-1.11937	0.97639	0.736416
	894	-0.0599464	-0.354208	-0.403472
	895	-0.0599464	-0.354208	-0.403472
	896	-0.691789	0.709535	0.738143
	897	-1.11284	0.242003	-1.21742
	898	-0.93812	0.962124	0.413654
	899	-1.67897	0.873922	-0.627569
	900	-2.33027	0.208592	-0.466816
	901	-1.11937	0.97639	0.736416
	902	-1.40257	0.376463	0.251437
	903	0.280529	0.400958	-0.216797
	904	1.26429	1.05823	0.832928
	905	2.27556	2.04729	1.97741
	906	2.27556	2.04729	1.97741
	907	2.27556	2.04729	1.97741
	908	1.31521	2.07299	0.710786
	909	1.8379	1.86259	1.29285
	910	2.27556	2.04729	1.97741
	911	2.27556	2.04729	1.97741
	912	0.591437	0.505441	0.0864521
	913	1.27851	1.06912	1.00115
	914	2.27556	2.04729	1.97741
	915	1.09306	1.53754	0.934621
	916	0.377529	0.689826	0.771057
	917	0.84733	0.587681	1.17386
	918	0.589139	0.897721	0.659722
	919	1.30858	1.09215	1.35669
	920	1.09378	0.958092	1.37366
	921	1.25957	1.05462	0.777136
	922	1.46015	0.208339	1.31166
	923	-0.414298	0.0370612	0.647412
	924	-0.537635	1.87556	0.6529
	925	0.325749	0.124882	0.548653
	926	0.713834	0.359602	0.581486
	927	1.29202	1.07947	1.16086
	928	-0.675076	-0.85617	-0.472229
	929	-0.675076	-0.85617	-0.472229
	930	-0.688581	-0.866513	-0.631941
	931	-0.729095	-0.897541	-1.11108
	932	-0.702086	-0.876855	-0.791653
	933	1.27851	1.06912	1.00115
	934	0.281461	0.0909633	0.0248925
	935	0.729222	0.531044	-0.804613
	936	0.359499	0.607023	0.609051
	937	1.23517	-1.05848	-1.42948
	938	0.274517	-0.761173	0.571439
	939	-0.71559	-0.887198	-0.951364
	940	0.153255	-0.828445	-0.881654
	941	-0.311094	0.150958	0.711737
	942	0.970709	0.658951	0.963323
	943	0.114536	0.758127	0.933434
	944	-0.360168	-1.01963	0.972501
	945	-0.529832	0.0649199	0.644258
	946	0.657012	0.453653	0.937695
	947	1.1664	0.434219	0.0828625
	948	-0.350524	-0.455519	0.673244
	949	1.22057	0.177931	0.944586
	950	1.27851	1.06912	1.00115
	951	1.0692	1.06189	0.99193
	952	-2.70969	-2.84352	-2.90388
	953	-2.70969	-2.84352	-2.90388
	954	-2.70969	-2.84352	-2.90388
	955	-2.70969	-2.84352	-2.90388
	956	1.11368	1.09596	1.518
	957	0.281461	0.0909633	0.0248925
	958	0.281461	0.0909633	0.0248925
	959	1.70252	0.769644	1.87576
	960	2.25843	1.78367	1.96067
	961	3.27262	3.02545	2.95366
	962	3.27262	3.02545	2.95366
	963	3.27262	3.02545	2.95366
	964	1.59315	1.81468	1.76769
	965	2.0562	1.80015	1.46518
	966	-1.71264	-1.86536	-1.92762
	967	-1.71264	-1.86536	-1.92762
	968	-1.71264	-1.86536	-1.92762
	969	-2.70969	-2.84352	-2.90388
	970	-2.39446	-2.56398	-2.67702
	971	-1.71398	-1.88592	-1.92893
	972	-2.70969	-2.84352	-2.90388
	973	-2.70969	-2.84352	-2.90388
	974	-2.70969	-2.84352	-2.90388
	975	-2.67981	-2.38388	-2.8747
	976	-1.13314	-0.941245	-1.48356
	977	-0.891701	-0.647822	-1.28864
	978	1.2028	0.522792	0.468327
	979	-2.36159	-1.63953	0.516968
	980	-2.70969	-2.84352	-2.90388
	981	-2.70969	-2.84352	-2.90388
	982	-2.70969	-2.84352	-2.90388
	983	1.11435	1.06345	0.993919
	984	-2.26385	-2.18889	-2.46686
	985	-0.71559	-0.887198	-0.951364
	986	-2.70969	-2.84352	-2.90388
	987	-0.572411	-0.863979	0.806089
	988	0.64622	0.28765	0.927159
	989	0.359763	-0.843223	0.239408
	990	0.202064	-0.522602	-0.503722
	991	1.09313	-0.21084	-0.346396
	992	1.22413	0.232695	0.948062
	993	1.0421	0.645066	0.965474
	994	0.396133	-1.03966	0.836045
	995	0.357579	0.172219	0.90804
	996	-0.00452698	0.334222	0.902691
	997	0.870559	-0.438	-0.356657
	998	0.278515	0.761021	0.940488
	999	-0.32046	0.369675	0.433273
	1000	0.956628	0.44236	0.949576
	1001	-0.71559	-0.887198	-0.951364
	1002	-0.71559	-0.887198	-0.951364
	1003	-0.0270233	-0.0848182	-0.195384
	1004	0.650214	0.34909	0.931058
	1005	0.254102	-0.574717	0.17997
	1006	1.11722	-0.972337	0.517502
	1007	1.15241	-0.13586	0.332689
	1008	-1.20169	0.767759	-0.12905
	1009	-0.874305	0.468162	-1.00853
	1010	0.366291	0.637026	0.67096
	1011	1.00284	0.0413221	0.927155
	1012	0.68916	0.464821	0.197542
	1013	1.269	0.922879	0.991867
	1014	1.19592	0.17198	0.643389
	1015	-2.36159	-1.63953	0.516968
	1016	0.869977	0.516985	0.950475
	1017	0.312512	-0.27609	0.682259
	1018	1.26181	0.812155	0.98484
	1019	0.7645	-0.6235	0.489772
	1020	-0.213318	0.335089	0.893985
	1021	0.651246	0.364964	0.932066
	1022	-2.14488	-1.30651	-0.516945
	1023	-0.597798	-0.396432	0.144322
	1024	0.666948	0.55581	0.747657
	1025	0.41705	-0.526814	0.140829
	1026	1.18983	0.194757	0.551
	1027	-0.140646	-0.448264	0.35299
	1028	0.48056	0.656398	0.942608
	1029	1.15295	-0.177948	0.370594
	1030	1.18934	-0.0285296	0.710695
	1031	1.27012	0.940074	0.992959
	1032	1.24845	1.0461	0.64561
	1033	1.25977	1.05477	0.77945
	1034	1.27851	1.06912	1.00115
	1035	0.668334	0.309908	0.0544196
	1036	1.20397	1.01203	0.119536
	1037	-0.380608	0.892501	-0.700391
	1038	1.16385	0.395003	0.0803736
	1039	-0.56432	0.349995	0.00514888
	1040	0.437718	1.49079	0.922475
	1041	1.33016	0.773933	1.8604
	1042	0.671893	1.37555	0.994316
	1043	1.14519	1.03206	-0.623893
	1044	-1.31502	0.66045	1.12572
	1045	-1.21883	1.90011	1.39769
	1046	0.394917	1.43077	0.436514
	1047	-0.619204	1.62859	0.955529
	1048	-0.0599464	-0.354208	-0.403472
	1049	0.427738	1.02985	0.80456
	1050	-1.6611	0.687441	-0.604023
	1051	-0.686933	1.24198	0.403047
	1052	-0.685151	0.779662	0.768359
	1053	-0.261562	1.31256	0.46332
	1054	-0.940187	0.717442	0.569687
	1055	1.05316	0.311302	-1.22952
	1056	1.18899	-0.11044	0.767228
	1057	-1.60897	0.289158	0.674135
	1058	-0.292712	0.225802	0.884017
	1059	0.059156	0.642674	-0.560261
	1060	-1.28015	0.988913	1.3141
	1061	-1.49941	0.984861	1.17931
	1062	0.394917	1.43077	0.436514
	1063	-0.910779	0.116285	1.04408
	1064	-0.745168	0.110005	0.858004
	1065	-0.71559	-0.887198	-0.951364
	1066	-1.36271	-1.22856	-1.77325
	1067	-2.70969	-2.84352	-2.90388
	1068	-1.9926	-2.50638	-2.34192
	1069	-2.70969	-2.84352	-2.90388
	1070	1.63313	1.59171	1.53578
	1071	0.905035	1.05622	0.984699
	1072	2.27556	2.04729	1.97741
	1073	2.5097	2.07353	2.28018
	1074	1.94772	1.73405	1.61915
	1075	2.00892	1.72902	1.48857
	1076	2.23161	1.37123	1.9345
	1077	1.27851	1.06912	1.00115
	1078	1.27851	1.06912	1.00115
	1079	0.364511	-0.246933	0.174815
	1080	0.25196	1.61492	0.551161
	1081	0.374286	0.429189	0.924349
	1082	-0.813284	0.848079	0.578926
	1083	-0.381563	1.67497	1.84333
	1084	-0.543753	0.692794	0.00558299
	1085	1.14374	1.11899	1.87354
	1086	1.29726	1.08348	1.22285
	1087	1.23498	0.399596	0.958655
	1088	1.27851	1.06912	1.00115
	1089	1.59661	0.438044	0.809196
	1090	1.25006	1.04734	0.664707
	1091	0.896082	0.149559	0.653836
	1092	-0.71559	-0.887198	-0.951364
	1093	-0.71559	-0.887198	-0.951364
	1094	1.63849	1.07169	0.857888
	1095	1.26501	1.05878	0.841438
	1096	-0.433821	-0.877462	-0.938954
	1097	0.905035	1.05622	0.984699
	1098	0.628955	0.0220997	0.910304
	1099	0.677893	0.774822	0.958079
	1100	2.03918	1.89778	1.73837
	1101	2.03918	1.89778	1.73837
	1102	2.03918	1.89778	1.73837
	1103	1.26429	1.05823	0.832928
	1104	2.27556	2.04729	1.97741
	1105	1.8221	1.97312	1.01504
	1106	2.23646	1.61124	1.81644
	1107	0.152422	1.56704	0.565161
	1108	-0.203008	1.37406	1.14344
	1109	2.79673	1.1734	1.90285
	1110	2.79383	0.798075	2.1456
	1111	2.27556	2.04729	1.97741
	1112	0.0572124	-0.300816	0.116082
	1113	-0.71559	-0.887198	-0.951364
	1114	3.27262	3.02545	2.95366
	1115	3.27262	3.02545	2.95366
	1116	3.27262	3.02545	2.95366
	1117	-1.71264	-1.86536	-1.92762
	1118	-1.71264	-1.86536	-1.92762
	1119	-0.00030782	0.0812268	0.0124818
	1120	0.270144	0.0822959	-0.108948
	1121	0.714975	1.04965	0.976328
	1122	-0.71559	-0.887198	-0.951364
	1123	-2.70969	-2.84352	-2.90388
	1124	0.561432	-1.01647	0.844387
	1125	-0.161061	-0.268544	0.859512
	1126	0.823501	0.517514	1.82358
	1127	0.505657	1.04242	0.967108
	1128	0.930413	0.0391439	0.923985
	1129	0.0480237	-0.264896	0.868504
	1130	0.278515	0.761021	0.940488
	1131	1.14603	0.120838	0.0629727
	1132	-0.411352	-0.509492	-0.0406413
	1133	-0.32046	0.369675	0.433273
	1134	0.956628	0.44236	0.949576
	1135	-0.71559	-0.887198	-0.951364
	1136	-0.71559	-0.887198	-0.951364
	1137	-0.71559	-0.887198	-0.951364
	1138	-1.21062	0.793939	0.297311
	1139	1.12396	0.0263017	-0.140355
	1140	1.1461	0.12197	0.0630445
	1141	-0.0270233	-0.0848182	-0.195384
	1142	1.20969	0.175906	0.811168
	1143	0.366291	0.637026	0.67096
	1144	0.134611	-0.301986	-0.054021
	1145	1.00284	0.0413221	0.927155
	1146	1.24775	0.595889	0.971113
	1147	-0.521629	0.114481	0.709136
	1148	0.883271	0.721455	0.963452
	1149	0.440923	0.291607	0.722128
	1150	1.26173	0.811023	0.984768
	1151	0.576642	-1.07805	0.841285
	1152	1.26181	0.812155	0.98484
	1153	0.0438997	-0.59556	0.169886
	1154	0.113902	0.748381	0.932815
	1155	0.678579	0.785374	0.958749
	1156	0.245282	0.24986	0.908045
	1157	-2.40565	-2.13034	0.335236
	1158	0.268501	0.607001	0.930713
	1159	0.666948	0.55581	0.747657
	Bartlett scores
	Case index	EWB	PWB	SOWB
	0	2.71062	3.05983	2.95747
	1	-2.72523	-2.70979	-2.94049
	2	-0.415922	-1.28273	-1.95749
	3	-2.72523	-2.87999	-2.94049
	4	-2.72523	-2.87999	-2.94049
	5	-2.72523	-2.87999	-2.94049
	6	-2.72523	-2.87999	-2.94049
	7	-2.72523	-2.87999	-2.94049
	8	-2.72523	-2.87999	-2.94049
	9	-2.72523	-2.87999	-2.94049
	10	-2.72523	-2.87999	-2.94049
	11	-2.72523	-2.87999	-2.94049
	12	-2.72523	-2.87999	-2.94049
	13	-2.72523	-2.87999	-2.94049
	14	-2.72523	-2.87999	-2.94049
	15	-2.72523	-2.87999	-2.94049
	16	-2.39398	-2.34566	-2.39225
	17	-2.39398	-2.34566	-2.39225
	18	-0.253383	0.793181	0.991487
	19	-1.37759	-1.49869	-1.73657
	20	-2.72523	-2.3694	-2.94049
	21	-1.0237	-1.72631	-1.52273
	22	-2.72523	-2.87999	-2.94049
	23	-2.28617	-2.87999	-2.79126
	24	-1.81665	0.637618	0.556729
	25	-0.83071	-0.526562	0.991487
	26	0.323945	0.0467038	-1.95749
	27	-1.0237	-1.23882	0.00849387
	28	0.76301	0.42257	1.97448
	29	0.462208	-1.66799	-0.9745
	30	1.34034	0.0911773	0.00849387
	31	1.34034	0.554202	0.991487
	32	-0.361196	-0.586861	-0.397418
	33	1.34034	1.07989	0.770561
	34	1.34034	1.63367	-1.16465
	35	-1.1846	0.0899201	1.2079
	36	-1.70884	0.453152	0.322868
	37	0.323945	0.453152	-0.284129
	38	-1.95492	0.843635	-0.825269
	39	-1.46276	0.195438	-0.209852
	40	0.848185	-0.285034	-0.455111
	41	-1.70884	0.754979	-1.01735
	42	0.323945	0.517468	-0.297063
	43	-2.72523	1.36534	-0.49796
	44	-1.987	2.06986	-0.731821
	45	-0.446371	1.25008	0.115944
	46	0.323945	0.936535	-1.15948
	47	-0.970611	-0.613341	0.319024
	48	-1.46276	0.0899201	0.336871
	49	1.34034	0.936535	-0.796422
	50	0.323945	0.793181	-0.9745
	51	1.34034	0.642448	-1.12373
	52	0.602109	1.44438	0.991487
	53	1.34034	-1.0625	0.803922
	54	-1.46276	-0.435767	1.97448
	55	1.34034	1.07989	0.803922
	56	1.34034	1.07989	0.991487
	57	2.35673	2.06986	1.97448
	58	0.76301	-2.87999	1.14072
	59	0.216132	-1.19288	0.00849387
	60	1.34034	0.615607	-0.485892
	61	0.677835	-0.397806	0.991487
	62	0.323945	0.624605	0.991487
	63	1.09426	0.121399	0.443252
	64	0.323945	1.07989	0.991487
	65	0.901273	0.394472	0.476613
	66	0.901273	-0.689378	0.991487
	67	1.00909	-0.689378	0.991487
	68	2.11065	1.92776	1.72729
	69	1.34034	-0.900049	-0.676038
	70	1.09426	-0.178414	0.81341
	71	0.323945	1.07989	0.991487
	72	1.34034	0.394472	0.222326
	73	0.323945	1.07989	-0.319883
	74	0.570022	0.232017	0.523368
	75	2.11065	2.06986	1.27204
	76	-2.72523	-2.87999	-2.94049
	77	0.323945	1.53517	0.991487
	78	1.34034	1.22324	1.97448
	79	1.34034	1.07989	0.279177
	80	1.00909	1.07989	0.457255
	81	2.02548	2.06986	1.97448
	82	-0.200295	-0.900049	-0.181652
	83	-0.200295	-0.900049	-0.181652
	84	1.14735	0.461788	0.901884
	85	-0.692448	-0.900049	-0.9745
	86	-0.00730622	0.0899201	-0.140737
	87	-0.499459	-0.0608126	-0.485892
	88	-2.39398	-2.34566	-2.39225
	89	-0.253383	1.76839	0.255687
	90	-0.554185	-1.59074	-2.1306
	91	-1.70884	-1.61231	-1.95749
	92	-1.70884	-1.89002	-1.95749
	93	-1.70884	-1.89002	-1.95749
	94	-1.70884	-1.89002	-1.95749
	95	-1.0237	-1.72631	-1.52273
	96	0.323945	0.0899201	0.00849387
	97	-0.692448	0.0809229	1.72729
	98	0.901273	0.171112	0.991487
	99	-0.83071	-0.526562	0.991487
	100	-0.00730622	0.0899201	0.991487
	101	0.901273	0.311056	0.991487
	102	0.323945	-0.556279	-0.539741
	103	1.34034	-0.25047	-0.426265
	104	-0.11512	0.311056	0.991487
	105	1.34034	-0.386084	0.991487
	106	-1.46276	0.909694	-0.140737
	107	1.34034	0.917434	0.991487
	108	-1.26978	-0.214993	0.335802
	109	-2.72523	-2.87999	-2.94049
	110	2.35673	1.68627	1.42625
	111	1.34034	1.07989	0.991487
	112	1.34034	1.07989	0.991487
	113	0.323945	0.0899201	0.00849387
	114	-1.70884	-1.61231	-1.95749
	115	-1.70884	-1.89002	-1.95749
	116	-1.70884	-1.89002	-1.95749
	117	-0.669809	0.0899201	-0.654286
	118	1.34034	0.453514	0.19864
	119	0.185682	0.604247	0.991487
	120	0.323945	-1.79671	0.400403
	121	-1.21669	1.10888	0.00849387
	122	-0.970611	-0.0917567	-1.95749
	123	-0.970611	0.410848	0.991487
	124	-1.46276	1.58648	0.595064
	125	0.0778688	0.909694	0.595064
	126	0.323945	2.06986	-0.578076
	127	-1.70884	1.24234	-1.18078
	128	1.34034	0.577045	0.167213
	129	-0.00730622	-0.365726	-0.426265
	130	-0.00730622	-0.365726	-0.426265
	131	-0.00730622	-0.365726	-0.426265
	132	-2.72523	0.183229	-1.19543
	133	-0.692448	0.642448	0.157725
	134	1.34034	0.577045	0.167213
	135	-1.70884	2.06986	1.49794
	136	-1.21669	-0.366622	-1.19543
	137	-1.21669	-0.900049	-1.5098
	138	-2.39398	-2.72925	-2.50573
	139	-2.72523	-2.87999	-2.94049
	140	-0.607273	-2.13763	-1.50144
	141	-1.90183	-1.56909	-1.52015
	142	-0.607273	-1.38217	-1.31388
	143	1.34034	1.07989	0.991487
	144	2.35673	1.51607	1.53972
	145	2.11065	1.70663	1.23868
	146	2.11065	1.9265	1.42625
	147	2.35673	2.06986	1.97448
	148	2.35673	1.68627	1.97448
	149	1.34034	2.38305	0.196059
	150	0.655197	1.9074	0.497102
	151	0.816098	1.67853	0.630818
	152	2.35673	2.06986	1.97448
	153	0.901273	0.545205	0.523368
	154	0.76301	1.00049	1.97448
	155	1.34034	0.545205	0.404918
	156	1.91767	1.07989	-0.9745
	157	1.34034	1.53517	-0.181652
	158	1.7794	0.297229	0.157725
	159	1.34034	-0.900049	-0.608857
	160	1.09426	-0.900049	0.62133
	161	0.216132	0.0899201	0.803922
	162	0.901273	1.07989	0.991487
	163	0.901273	0.384007	0.991487
	164	2.35673	2.06986	1.97448
	165	2.35673	2.06986	1.97448
	166	2.35673	2.06986	1.97448
	167	-2.72523	-2.87999	-2.94049
	168	0.323945	0.0899201	0.00849387
	169	-1.70884	-1.89002	-1.95749
	170	-2.72523	-2.87999	-2.94049
	171	-2.72523	-2.57852	-2.58433
	172	-0.692448	-0.900049	-0.9745
	173	-1.13151	-1.59719	-1.22169
	174	-0.253383	-1.02268	-0.905384
	175	0.323945	-0.766588	0.991487
	176	1.09426	0.16932	0.842257
	177	-2.72523	-2.87999	-2.94049
	178	0.323945	0.0899201	0.00849387
	179	0.655197	-1.21449	0.991487
	180	-0.253383	-0.354004	0.991487
	181	0.323945	-0.299667	-0.9745
	182	0.0778688	-0.024079	0.991487
	183	-1.13151	0.631983	0.991487
	184	-1.0237	-0.331145	0.991487
	185	0.431759	1.07989	0.991487
	186	-0.692448	0.0899201	0.991487
	187	1.00909	-0.0534341	0.991487
	188	-0.00730622	-0.357986	0.991487
	189	-0.446371	-0.551935	0.00849387
	190	0.431759	0.631983	-0.317746
	191	-0.692448	0.936535	-0.27206
	192	1.34034	0.552945	0.991487
	193	0.901273	0.708021	0.991487
	194	1.34034	1.07989	0.81341
	195	1.34034	0.793181	0.991487
	196	1.09426	-0.27457	0.991487
	197	0.677835	-1.28364	0.991487
	198	0.76301	0.41459	0.62133
	199	-0.692448	-2.3453	-2.76241
	200	0.570022	-0.357986	0.255687
	201	1.09426	0.715399	0.842257
	202	1.34034	1.07989	0.625844
	203	0.0778688	-0.678913	0.229421
	204	-1.26978	-0.214993	0.335802
	205	-0.00730622	0.767597	0.991487
	206	-0.0299448	0.300591	-0.488472
	207	0.185682	0.207521	0.991487
	208	-2.72523	-2.31846	0.635332
	209	-0.692448	-1.63341	0.317895
	210	-1.13151	0.116761	0.139817
	211	-0.584634	-0.620199	0.654691
	212	0.462208	-0.751469	0.523368
	213	0.323945	-0.457778	0.803922
	214	1.34034	0.469528	0.991487
	215	1.34034	1.07989	0.770561
	216	1.34034	0.552945	0.991487
	217	1.34034	-0.223629	0.523368
	218	0.323945	0.775337	0.991487
	219	0.323945	-0.196788	0.404918
	220	0.323945	0.311056	-0.0894681
	221	1.34034	0.232017	0.595064
	222	1.34034	1.07989	0.991487
	223	-0.692448	0.917434	0.00849387
	224	1.00909	0.77408	0.00849387
	225	1.34034	0.77408	0.00849387
	226	-0.777623	0.489886	0.00849387
	227	-0.692448	1.07215	0.991487
	228	-0.692448	1.24234	-0.136223
	229	-0.200295	1.55464	0.991487
	230	-1.46276	2.06986	-1.16465
	231	1.34034	0.800073	0.00849387
	232	-1.70884	0.410848	0.00849387
	233	0.570022	0.909694	-1.18078
	234	-1.70884	0.0557009	0.595064
	235	-1.987	0.333604	0.81341
	236	-0.446371	0.201434	0.991487
	237	0.323945	0.552945	1.16957
	238	-0.168208	0.76634	1.16957
	239	1.34034	-1.0625	0.803922
	240	-1.70884	0.76634	1.03824
	241	0.570022	0.232017	0.523368
	242	-1.70884	1.05953	1.4691
	243	-0.00730622	-0.365726	-0.426265
	244	-0.00730622	-0.365726	-0.426265
	245	-0.938524	0.232017	-0.0343552
	246	-1.70884	-0.0608126	0.514948
	247	0.323945	0.793181	-1.08195
	248	0.323945	1.58648	0.913952
	249	1.34034	1.15593	-0.825269
	250	-1.70884	0.706764	1.28153
	251	-0.446371	0.0285145	0.803922
	252	-0.200295	-0.435767	0.850676
	253	-0.692448	0.0285145	1.16957
	254	-0.692448	1.02121	0.552215
	255	-1.1846	-0.579121	0.991487
	256	-2.72523	0.183229	-1.19543
	257	-2.72523	-2.87999	-2.94049
	258	-0.692448	-0.900049	-0.9745
	259	-2.72523	-2.87999	-2.94049
	260	-1.70884	-1.66888	-1.95749
	261	1.67159	1.61421	1.53972
	262	1.67159	1.61421	1.53972
	263	1.34034	1.07989	0.803922
	264	1.34034	1.07989	0.803922
	265	1.34034	1.07989	0.803922
	266	2.35673	2.06986	1.97448
	267	2.35673	1.56327	1.7964
	268	2.11065	1.75757	1.50636
	269	1.58641	1.55464	0.744295
	270	2.35673	1.77703	1.97448
	271	-0.361196	0.554202	0.174503
	272	-0.692448	1.07989	0.523368
	273	-0.692448	-0.900049	-0.9745
	274	2.11065	1.92776	1.72729
	275	2.35673	1.84872	1.72729
	276	1.58641	1.84872	1.78692
	277	1.67159	1.53554	1.42625
	278	-1.70884	-1.89002	-1.95749
	279	-1.70884	-1.89002	-1.95749
	280	-1.70884	-1.89002	-1.95749
	281	1.67159	1.07989	0.991487
	282	-1.81665	0.637618	0.556729
	283	1.09426	-0.204528	0.991487
	284	0.323945	-0.299667	-0.9745
	285	1.09426	-0.495705	-0.411803
	286	-0.692448	0.76634	0.991487
	287	0.431759	0.631983	-0.317746
	288	-0.692448	0.936535	-0.27206
	289	-0.692448	-0.900049	-0.9745
	290	-0.692448	-0.900049	-0.9745
	291	-0.692448	-0.900049	-0.9745
	292	-0.692448	-0.900049	-0.9745
	293	0.655197	0.929156	0.416986
	294	0.40912	1.07989	1.97448
	295	1.34034	0.63507	-0.753573
	296	1.34034	0.739499	0.991487
	297	1.09426	-0.27457	0.991487
	298	0.570022	-0.357986	0.255687
	299	1.09426	0.715399	0.842257
	300	0.901273	-0.757952	0.556729
	301	-0.361196	0.320053	0.991487
	302	-0.692448	-0.535559	0.167213
	303	-2.39398	-1.34795	-0.39051
	304	1.34034	0.340411	0.770561
	305	-0.0299448	0.300591	-0.488472
	306	-0.692448	-0.431785	0.217352
	307	-0.692448	-1.63341	0.317895
	308	-2.72523	-2.73789	-2.94049
	309	-2.72523	-2.87999	-2.94049
	310	1.67159	1.91913	0.00849387
	311	0.323945	0.376628	1.97448
	312	2.35673	2.06986	1.97448
	313	-2.72523	-2.87999	-2.94049
	314	-2.72523	-2.87999	-2.94049
	315	-2.72523	-2.87999	-2.94049
	316	-2.72523	-2.87999	-2.94049
	317	-2.72523	-2.87999	-2.94049
	318	-2.72523	-2.87999	-2.94049
	319	-2.72523	-2.87999	-2.94049
	320	-2.72523	-2.87999	-2.94049
	321	-2.72523	-2.87999	-2.94049
	322	-2.72523	-2.87999	-2.94049
	323	-0.253383	1.76839	0.255687
	324	1.67159	1.61421	1.53972
	325	-0.253383	-1.02268	-0.905384
	326	-0.938524	-1.50643	-1.19091
	327	-2.72523	-2.87999	-2.94049
	328	-2.72523	-2.87999	-2.94049
	329	-2.72523	-2.87999	-2.94049
	330	-2.72523	-2.87999	-2.94049
	331	-1.70884	-1.74792	-1.95749
	332	-0.692448	-1.07024	-0.9745
	333	-0.692448	0.0809229	1.72729
	334	0.901273	0.484337	0.255687
	335	0.901273	0.321882	-1.33517
	336	0.323945	0.0899201	-0.179072
	337	1.00909	0.0899201	-0.9745
	338	1.09426	-0.204528	0.991487
	339	-0.692448	-0.900049	-0.9745
	340	0.185682	-0.435591	0.336871
	341	-1.51585	0.909694	0.336871
	342	1.34034	-0.000840557	-0.212433
	343	1.34034	0.63507	-0.753573
	344	0.40912	0.554202	-0.753573
	345	-1.26978	-0.978192	0.414406
	346	-1.21669	-0.900049	-1.5098
	347	-0.938524	0.232017	0.400403
	348	-0.692448	0.394472	0.251172
	349	0.323945	-1.34795	-0.0274476
	350	-1.1846	0.012625	-0.796422
	351	-0.692448	-0.519184	-0.540809
	352	0.848185	-0.663795	-0.455111
	353	-1.70884	-0.662538	-1.48095
	354	-1.70884	-0.643437	-1.01735
	355	-1.70884	-0.643437	-1.63018
	356	-1.70884	0.44143	-1.63018
	357	0.323945	0.336428	0.514948
	358	-0.446371	0.936535	-1.01735
	359	-0.692448	1.07989	0.222326
	360	-1.21669	0.76634	-0.362732
	361	-1.1846	1.22324	-0.825269
	362	0.0778688	0.936535	0.157725
	363	-0.168208	0.76634	1.16957
	364	-0.938524	1.77577	0.991487
	365	-0.938524	0.0899201	1.78692
	366	0.901273	0.0899201	0.193479
	367	-0.11512	2.06986	-0.181652
	368	0.216132	1.07989	0.991487
	369	-0.0620322	0.41483	0.00849387
	370	-0.692448	-0.900049	-0.9745
	371	-0.692448	-0.900049	-0.9745
	372	0.462208	0.508987	0.00849387
	373	0.677835	-0.222372	0.0552484
	374	0.655197	0.649827	-0.9745
	375	1.34034	1.07989	0.00849387
	376	-0.938524	0.260115	0.991487
	377	0.677835	1.07989	0.991487
	378	2.11065	1.92776	1.72729
	379	2.11065	1.92776	1.72729
	380	2.11065	1.92776	1.72729
	381	1.34034	0.858754	-1.95749
	382	0.323945	-0.598583	-0.676038
	383	-0.253383	0.488629	0.991487
	384	0.323945	-1.20586	0.336871
	385	1.34034	1.07989	0.803922
	386	2.35673	1.07989	1.21241
	387	0.323945	0.0899201	0.00849387
	388	0.323945	1.07989	1.78692
	389	2.35673	0.703677	1.14072
	390	-1.70884	-1.89002	-1.95749
	391	-2.72523	-2.87999	-2.94049
	392	-2.72523	-2.87999	-2.94049
	393	0.655197	0.0899201	-0.347661
	394	1.00909	1.07989	0.991487
	395	-2.39398	-2.34566	-2.39225
	396	-2.39398	-2.34566	-2.39225
	397	-2.39398	-2.34566	-2.39225
	398	-2.39398	-2.34566	-2.39225
	399	-0.669809	-0.0534341	0.00849387
	400	2.02548	1.53554	1.42625
	401	-1.70884	-1.89002	-1.95749
	402	-2.72523	-2.87999	-2.94049
	403	-2.28617	-2.19457	-2.51522
	404	-0.692448	-1.07024	-0.9745
	405	-2.72523	-2.87999	-2.94049
	406	-2.72523	-2.5677	-2.94049
	407	0.323945	0.0899201	0.00849387
	408	-2.72523	-2.87999	-2.94049
	409	-1.987	-0.397445	-1.84356
	410	0.323945	0.0899201	0.00849387
	411	-2.72523	-2.87999	-2.94049
	412	-1.0237	-1.23882	0.00849387
	413	-0.692448	0.0899201	0.803922
	414	1.00909	0.0899201	-0.9745
	415	0.0778688	-0.024079	0.991487
	416	0.323945	0.116761	0.991487
	417	-1.0237	-0.331145	0.991487
	418	0.655197	0.30242	0.991487
	419	0.323945	-0.663795	0.229421
	420	1.34034	-0.900049	0.00849387
	421	0.901273	0.603885	-0.259187
	422	1.34034	0.468271	0.842257
	423	1.34034	-0.215889	0.328707
	424	2.49499	2.52514	2.34464
	425	1.58641	1.84872	1.78692
	426	2.16374	1.68627	1.42625
	427	-1.70884	-1.89002	-1.95749
	428	-1.70884	-1.89002	-1.95749
	429	-2.72523	-2.87999	-2.94049
	430	-2.72523	-2.87999	-2.94049
	431	-2.72523	-2.87999	-2.94049
	432	-2.72523	-2.87999	-2.94049
	433	-2.72523	-2.87999	-2.94049
	434	-2.39398	-2.87999	-2.94049
	435	-2.72523	-2.73789	-2.94049
	436	-2.47916	-2.72925	-2.94049
	437	1.09426	1.07989	1.57806
	438	0.323945	0.0899201	0.00849387
	439	0.323945	0.0899201	0.00849387
	440	0.323945	0.0899201	0.00849387
	441	2.35673	1.77703	1.97448
	442	1.34034	1.22324	1.97448
	443	0.655197	1.00121	1.97448
	444	2.02548	1.75757	1.97448
	445	1.7794	1.47122	0.991487
	446	1.7794	1.77703	1.97448
	447	-1.70884	-1.89002	-1.95749
	448	-1.70884	-1.89002	-1.95749
	449	1.34034	1.07989	0.991487
	450	2.02548	1.53554	1.42625
	451	-0.554185	-1.59074	-2.1306
	452	-1.70884	-1.89002	-1.95749
	453	-1.70884	-1.89002	-1.95749
	454	-0.692448	-0.900049	-0.9745
	455	-1.13151	-1.59719	-1.22169
	456	-1.70884	1.63367	0.00849387
	457	-1.70884	1.05668	-1.95749
	458	1.34034	1.23836	-1.95749
	459	0.323945	1.56327	0.991487
	460	0.323945	0.929156	0.991487
	461	-0.00730622	-0.365726	-0.426265
	462	-0.970611	0.0899201	0.991487
	463	-1.70884	0.909694	-1.19543
	464	-1.70884	0.739499	0.144791
	465	-0.692448	0.909694	0.0730948
	466	1.09426	1.62195	0.193479
	467	-0.446371	0.739499	-0.676038
	468	-0.692448	1.07989	-1.0462
	469	-1.95492	1.78441	-0.241279
	470	-1.95492	1.07989	-0.319883
	471	-0.168208	1.07989	0.693026
	472	-0.692448	-1.39515	-1.15258
	473	1.09426	1.07989	0.991487
	474	2.11065	1.84872	1.36165
	475	1.91767	1.62195	1.50636
	476	1.34034	1.07989	0.991487
	477	1.34034	1.07989	0.991487
	478	1.34034	1.07989	0.991487
	479	1.34034	1.39344	1.35216
	480	2.35673	1.24234	1.21241
	481	2.35673	2.06986	1.97448
	482	2.35673	1.53517	0.744295
	483	1.09426	0.0121388	0.554149
	484	0.323945	0.0195174	0.407498
	485	1.34034	1.07989	0.991487
	486	1.34034	1.07989	0.991487
	487	1.34034	1.45176	1.39049
	488	-0.692448	-0.900049	-0.440267
	489	-0.692448	-0.900049	-0.618345
	490	0.301307	1.9074	1.59935
	491	1.34034	1.07989	0.991487
	492	1.34034	1.07989	0.991487
	493	0.323945	0.0899201	0.00849387
	494	2.35673	0.929156	-0.9745
	495	1.34034	-0.443507	0.00849387
	496	1.34034	-0.900049	0.00849387
	497	0.901273	0.0899201	-0.9745
	498	1.34034	-0.443507	0.991487
	499	0.602109	-0.443507	1.16957
	500	0.323945	1.31923	0.991487
	501	-0.692448	-0.900049	-0.9745
	502	-0.00730622	0.278975	0.152751
	503	0.431759	0.917434	0.842257
	504	1.00909	0.252375	0.991487
	505	0.0778688	-0.163691	0.00849387
	506	0.185682	-0.504977	1.97448
	507	1.34034	-0.144195	0.803922
	508	1.34034	-0.598583	0.991487
	509	-0.692448	-0.525094	0.00849387
	510	1.00909	1.07989	0.991487
	511	0.462208	-2.43772	1.97448
	512	0.185682	0.44143	0.991487
	513	0.76301	-0.307045	0.991487
	514	0.0778688	0.0899201	-0.9745
	515	1.34034	1.07989	0.428791
	516	1.58641	1.07989	0.616356
	517	2.35673	2.06986	1.97448
	518	-2.72523	-2.87999	-2.94049
	519	-2.72523	-2.87999	-2.94049
	520	-2.72523	-2.87999	-2.94049
	521	-2.72523	-2.87999	-2.94049
	522	-2.72523	-2.87999	-2.94049
	523	-2.72523	-2.87999	-2.94049
	524	-2.72523	-2.87999	-2.94049
	525	-2.72523	-2.87999	-2.94049
	526	-0.415922	-1.28273	-1.95749
	527	1.58641	1.53517	0.744295
	528	0.323945	0.0899201	0.00849387
	529	0.323945	0.0899201	0.00849387
	530	0.323945	0.0899201	0.00849387
	531	0.655197	1.00121	1.97448
	532	2.02548	1.75757	1.97448
	533	1.7794	1.47122	0.991487
	534	-1.70884	-1.89002	-1.95749
	535	3.37312	3.05983	2.95747
	536	3.37312	3.05983	2.95747
	537	3.37312	3.05983	2.95747
	538	3.37312	3.05983	2.95747
	539	3.37312	3.05983	2.95747
	540	3.37312	3.05983	2.95747
	541	-1.70884	-1.89002	-1.95749
	542	-1.70884	-1.89002	-1.95749
	543	-2.72523	-2.87999	-2.94049
	544	-2.72523	-2.87999	-2.94049
	545	-1.70884	-1.73929	-1.63018
	546	-1.37759	-1.49869	-1.73657
	547	-0.938524	-1.50643	-1.19091
	548	-1.70884	-1.74792	-1.95749
	549	-0.692448	-0.900049	-0.9745
	550	3.37312	2.7389	2.7794
	551	-2.72523	-2.87999	-2.94049
	552	-2.72523	-2.87999	-2.94049
	553	-2.72523	-2.87999	-2.94049
	554	-2.72523	-2.87999	-2.94049
	555	-0.692448	-0.900049	-0.9745
	556	1.00909	0.778424	0.991487
	557	-0.692448	-1.0434	1.17905
	558	0.431759	1.07989	-0.9745
	559	0.901273	0.311056	0.991487
	560	1.34034	0.0899201	0.00849387
	561	-0.692448	0.76634	0.991487
	562	-0.692448	-0.900049	-0.9745
	563	-0.692448	-0.900049	-0.9745
	564	-0.692448	-0.900049	-0.9745
	565	0.323945	-0.416701	0.991487
	566	1.34034	-0.386084	0.991487
	567	1.34034	0.253632	-0.501866
	568	1.34034	-0.900049	0.00849387
	569	0.901273	0.603885	-0.259187
	570	1.34034	0.468271	0.842257
	571	1.34034	0.0972986	0.842257
	572	1.34034	0.739499	0.991487
	573	0.570022	0.375371	0.0252721
	574	-0.692448	-0.678913	-0.786934
	575	-0.692448	0.167701	0.592483
	576	0.185682	-0.338524	-0.0464237
	577	-0.00730622	0.135621	0.414406
	578	-0.253383	-0.435767	0.0969679
	579	0.76301	0.48125	0.842257
	580	0.431759	0.260115	0.770561
	581	0.848185	-0.195531	0.803922
	582	1.34034	0.775337	0.991487
	583	-0.253383	0.00614229	0.991487
	584	-0.692448	-0.535559	0.167213
	585	1.34034	0.340411	0.770561
	586	0.655197	0.787059	0.991487
	587	-0.200295	0.330518	0.219933
	588	1.34034	1.07989	0.991487
	589	-0.692448	0.0899201	0.770561
	590	1.34034	0.651084	0.00849387
	591	-0.692448	-0.0608126	0.00849387
	592	-0.692448	2.06986	-0.38793
	593	-0.970611	1.12219	-0.197784
	594	-0.692448	0.909694	1.82525
	595	0.0778688	0.754979	-0.676038
	596	0.323945	1.15593	-0.284129
	597	-1.46276	2.06986	0.0730948
	598	0.323945	0.795695	-0.676038
	599	0.0778688	1.25008	-0.896965
	600	-1.70884	0.76634	1.03824
	601	-0.692448	0.909694	1.82525
	602	-2.47916	-2.54734	-2.54148
	603	1.67159	1.61421	1.53972
	604	1.34034	1.07989	0.991487
	605	1.34034	1.07989	0.803922
	606	1.34034	1.07989	0.616356
	607	1.91767	1.70537	1.60432
	608	0.0778688	1.45176	0.744295
	609	0.431759	0.336153	1.72729
	610	1.14735	-0.281948	0.652111
	611	1.42551	1.55464	0.494521
	612	0.901273	0.564667	0.991487
	613	1.4786	0.0899201	1.97448
	614	1.34034	1.07989	1.17905
	615	0.323945	0.0899201	0.196059
	616	-0.692448	-0.900049	-0.9745
	617	0.655197	0.0899201	-0.347661
	618	1.34034	1.07989	0.81341
	619	-0.0299448	-0.900049	-0.618345
	620	0.462208	-0.156313	0.616356
	621	0.323945	0.394472	0.991487
	622	0.216132	0.775337	0.991487
	623	2.11065	1.92776	1.72729
	624	2.11065	1.92776	1.72729
	625	1.34034	-0.549796	0.62133
	626	-1.70884	0.929156	-0.896965
	627	2.35673	2.06986	1.97448
	628	1.34034	1.9074	0.953153
	629	1.58641	1.68627	0.919792
	630	2.35673	1.39218	1.97448
	631	-0.200295	2.06986	1.35455
	632	-0.200295	1.37398	0.409432
	633	2.35673	2.06986	1.97448
	634	2.35673	1.92776	1.97448
	635	2.02548	1.84872	1.75355
	636	0.848185	0.795695	0.616356
	637	3.37312	3.05983	2.95747
	638	3.37312	3.05983	2.95747
	639	3.37312	3.05983	2.95747
	640	3.37312	3.05983	2.95747
	641	3.37312	3.05983	2.95747
	642	3.37312	3.05983	2.95747
	643	-1.70884	-1.89002	-1.95749
	644	-2.72523	-2.87999	-2.94049
	645	-0.0299448	-0.900049	-0.825269
	646	-2.39398	-2.34566	-2.39225
	647	-2.39398	-2.34566	-2.39225
	648	-0.253383	0.793181	0.991487
	649	-2.72523	-2.87999	-2.94049
	650	0.323945	0.0899201	-0.179072
	651	0.431759	1.07989	-0.9745
	652	-1.13151	0.631983	0.991487
	653	-0.692448	0.0899201	0.991487
	654	0.462208	-1.66799	-0.9745
	655	0.185682	-0.435591	0.336871
	656	0.40912	0.554202	-0.753573
	657	1.09426	-0.000840557	0.664179
	658	1.34034	0.552945	0.991487
	659	0.570022	0.375371	0.0252721
	660	-0.692448	-0.678913	-0.786934
	661	-0.692448	0.167701	0.592483
	662	1.34034	0.754979	0.991487
	663	-0.00730622	0.135621	0.414406
	664	-0.253383	-0.435767	0.0969679
	665	0.76301	0.48125	0.157725
	666	0.76301	0.48125	0.842257
	667	1.34034	0.453514	0.19864
	668	0.323945	-0.215889	0.0347601
	669	0.848185	-0.195531	0.803922
	670	1.34034	1.07989	0.81341
	671	1.34034	0.775337	0.991487
	672	-0.253383	0.00614229	0.991487
	673	0.76301	0.41459	0.62133
	674	-0.361196	-0.586861	-0.397418
	675	-0.692448	-2.3453	-2.76241
	676	0.323945	-0.366983	0.770561
	677	1.34034	1.07989	0.625844
	678	0.516934	-0.613341	0.174503
	679	2.68798	2.90909	2.95747
	680	2.93406	2.46119	2.76991
	681	3.37312	3.05983	2.55847
	682	3.37312	2.69534	2.62068
	683	2.68798	2.20422	2.71028
	684	3.37312	2.53723	2.95747
	685	-1.70884	-1.89002	-1.95749
	686	1.58641	1.53517	0.744295
	687	0.323945	0.0899201	0.00849387
	688	1.58641	2.22059	1.97448
	689	0.323945	1.07989	1.78692
	690	-2.72523	-2.87999	-2.94049
	691	-2.72523	-2.87999	-2.94049
	692	-2.72523	-2.87999	-2.94049
	693	-2.72523	-2.87999	-2.94049
	694	-2.72523	-2.87999	-2.94049
	695	-2.72523	-2.87999	-2.94049
	696	-2.72523	-2.87999	-2.94049
	697	-2.72523	-2.87999	-2.94049
	698	-2.72523	-2.87999	-2.94049
	699	-2.72523	-2.87999	-2.94049
	700	-2.72523	-2.87999	-2.94049
	701	-2.72523	-2.87999	-2.94049
	702	-2.72523	-2.87999	-2.94049
	703	-2.72523	-2.87999	-2.94049
	704	-2.72523	-2.87999	-2.94049
	705	-2.72523	-2.87999	-2.94049
	706	-0.669809	-0.0534341	0.00849387
	707	-1.70884	-1.91286	-1.95749
	708	-2.72523	-2.87999	-2.94049
	709	-1.13151	-0.908685	-1.549
	710	-0.885436	-0.602876	-1.36144
	711	-0.692448	-0.900049	-0.9745
	712	0.323945	0.0899201	0.00849387
	713	-2.72523	-2.5677	-2.94049
	714	-2.72523	-2.87999	-2.94049
	715	-1.987	-0.397445	-1.84356
	716	0.323945	0.0899201	0.00849387
	717	0.323945	0.0899201	0.00849387
	718	-2.72523	-2.87999	-2.94049
	719	0.901273	0.171112	0.991487
	720	0.323945	-0.766588	0.991487
	721	0.677835	-0.0460555	-0.9745
	722	0.570022	0.0899201	0.616356
	723	-0.692448	0.0899201	0.803922
	724	-0.00730622	0.0899201	0.991487
	725	-0.692448	-0.900049	-0.9745
	726	0.655197	0.929156	0.416986
	727	0.40912	1.07989	1.97448
	728	1.09426	-0.000840557	0.664179
	729	-0.692448	0.0972986	0.81341
	730	1.34034	0.508987	0.433764
	731	1.09426	0.16932	0.842257
	732	0.185682	0.260115	0.00849387
	733	-0.692448	1.58648	0.595064
	734	0.0778688	2.06986	0.00849387
	735	0.0778688	0.909694	0.595064
	736	-0.692448	1.25008	0.991487
	737	0.323945	0.552945	0.794434
	738	-1.95492	1.07215	1.32828
	739	-0.00730622	-0.365726	-0.426265
	740	0.356033	0.282958	0.991487
	741	-1.46276	0.395729	0.251172
	742	-0.692448	-0.434024	-1.95749
	743	-0.692448	-0.413666	0.174503
	744	-1.95492	-0.805892	-0.767576
	745	-1.70884	0.107764	0.157725
	746	-1.70884	0.754979	0.157725
	747	-1.70884	0.716657	-1.48095
[truncated: 3,130 more rows]
[truncated: 10 more columns]
